# Supplementary material for: The Sapria himalayana genome provides new insights into the lifestyle of endoparasitic plants
Source: BMC Biol. 2023 Jun 6;21:134. doi: 10.1186/s12915-023-01620-3 (PMC10246380; doi:10.1186/s12915-023-01620-3)
Supplement: Supplementary file 2 — Additional file 2: Table S1. Statistics and characteristics of the Sapria himalayana genome. Table S2. Validation of genome assembly using BUSCO. Table S3. The statistics and characteristics of RNA-seq and Iso-seq. Table S4. Statistics of predicted protein-coding genes in related species. Table S5. Functional annotation of Sapria himalayana protein-coding genes. Table S6. Statistics of different kinds of repeat types. Table S7. Annotation of conserved non-coding RNA genes in the Sapria himalayana genome. Table S8. Orthogroups comprising genes from Arabidopsis thaliana, Cuscuta australis, Manihot esculenta, Populus trichocarpa, Sapria himalayana and Vitis vinifera. Table S9. MapMan categories of lost genes in Sapria himalayana. Table S10. MapMan categories of duplicated genes in Sapria himalayana. Table S11. MapMan categories of species-specific genes in Sapria himalayana. Table S12. Presence and absence of genes involved in leaf and root development. Table S13. Presence and absence of genes involved in nutrient uptake and transport. Table S14. Genes and corresponding GeneBank accession numbers. Table S15. Number of genes related to cell proliferation and cell expansion in petals. Table S16. Presence and absence of genes involved in the regulation of flowering time. Table S17. The full name of genes related to fatty acid and amino acid. Table S18. HGT candidates in Sapria himalayana. Table S19. Overview of intron sequence in HGT sequences in Sapria himalayana. Table S20. Transcript levels of HGTs with- or without introns in flower buds of Sapria himalayana. Table S21. MapMan categories of horizontal gene transfersin the nuclear genome of Sapria himalayana. Table S22. Presence and absence of genes involved in salicylic acid biosynthesis. Table S23. Information of some HGT orthogroups including tree_id, HGT genes, corresponding native genes, intron, expression, selective constraint, and annotation. Table S24. PAML analyses with the branch test of HGT orthogroups, testi [file 12915_2023_1620_MOESM2_ESM.xlsx]

## Sheet: Table S1
Supplementary Table 1: Statistics and characteristics of the genome of Sapria himalayana genome。
Assembly feature	Sapria himalayana (in the study)	Sapria himalayana (Cai et al., 2021)
Estimated genome size	2.76 Gb (k-mer analysis)	1.69~2.54 Gb (k-mer analysis), 3.2~3.5 Gb (flow cytometry)
PacBio reads	353.49 Gb (125.26 X)
Nanopore reads		36.5 Gb (14.37~21.60 X)
10X_Genomics	301.75 Gb (106.93 X)	162.5 Gb (63.98~96.15 X)
Illumina reads	191.29 Gb (67.79 X)
Sequencing technique	Assembly using PacBio reads, polish using Illumina reads and further scaffold using 10X Genomics data	Assembly using 10X Genomics data, further scaffold using Nanopore reads
Final assemble genome size	1.92 Gb	1.28 Gb
Assembly completion (%)	0.7	0.4
Reads mapping rate	0.9876	0.99
Contig number and N50	26,955 (N50: 104.22 Kb)	216,625 (19.95 Kb)
Scaffold number and N50	18,718 (N50: 245.75 Kb)	128,027 (N50: 952.63 Kb)
NG50	112.61 Kb	29.62 Kb
Maximum scaffold	14.30 Mb
repeat motif (%)	0.8641	0.896
GC content (%)	0.2747	0.24
Gene number	13670	55,179 (42,512 authentic)
mean amino acid	343	265
BUSCO (eukaryota)	95.7% (303)	80.5% (303)
BUSCO (embryophyta)	47.9% (1,440)	36.3% (1,440)
Nuclear HGT number	98 HGT based on phylogenomic analysis	90 HGT based on phylogenomic analysis

## Sheet: Table S2
Supplementary Table 2: Validation of genome assembly using BUSCO.
Species	BUSCO annotation assessment results
Sapria himalayana(this study)	C:95.7%[S: 86.8%, D:8.9%]，F:2.0%, M:2.3%, n:303
	C:47.9%[S:43.8%, D:4.1%], F:3.5%, M:48.6%, n:1440
	C:44.1%[S:42.1%, D:2.0%], F:4.4%, M:51.5%, n:2326
S. himalayana (Cai et al., 2021)	C:80.5%[S: 78.5%, D:0.2%]，F:14.5%, M:5.0%, n:303
	C:36.3%[S:35.2%, D:1.1%], F:7.1%, M:56.6%, n:1440
	C:31.9%[S:31.3%, D:0.6%], F:8.0%, M:60.1%, n:2326
C: Complete single-copy BUSCOs
S: Complete and single-copy BUSCOs
D: Complete and duplicated BUSCOs
F: Fragmented BUSCOs
M: Missing BUSCOs
n: Total BUSCO groups searched
Number of genes in eudicots conserved dataset: 2326
Number of genes in embryophytes conserved dataset: 1440
Number of genes in eukaryotes conserved dataset: 303

## Sheet: Table S3
Supplementary Table 3: The statistics and characteristics of RNA-seq and Iso-seq.
The Statistics and characteristics of RNA-seq of flower tissues:
Sample	Raw reads	clean reads	mapping (%)
Bract	27161658	26564636	0.55
Sepal	22997227	22607941	0.9655
Petal	22891526	22495356	0.9652
Dsik with stamens	24409598	23937684	0.9606
The Statistics and characteristics of RNA-seq in different layers of tissue sections of flower bud:
Sample	Raw reads	clean reads	mapping (%)
bud_2_1	23445131	22774851	97.59
bud_2_2	21522335	20850249	95.09
bud_2_3	21804461	21182802	95.8
bud_4_1	22684590	21859850	95.58
bud_4_2	23382168	22676527	95.78
bud_4_3	20833613	20225212	95.01
bud_6_1	20798156	20075875	96.58
bud_6_2	21627479	21054719	97
bud_6_3	52847316	51353764	95.69
bud_8_1	20730839	20306814	96.7
bud_8_2	41299498	40200703	94.97
bud_8_3	55116417	52853161	96.14
The Statistics and characteristics of Iso-seq in different layers of tissue sections of flower bud:
#	Bases (G)	Number	Length (mean)	N50
Polymerase reads	27.63	308664	89502	158891
Subreads	26.82	11030723	2432	2707
#	Total_number	Mean_length	Min_length	Max_length	N50
CCS	281596	2858	71	15000	3147
FLNC	233859	2658	50	14769	2960
Consensus	19699	2491	83	11403	2839
Non-redundant transcript sequences	10367	2507	103	11400	2894

## Sheet: Table S4
Supplementary Table 4: Statistics of predicted protein-coding genes in related species.
Species	Number	Average gene length (bp)	Average CDS length (bp)	Average exons per gene	Average exon length (bp)	Average intron length (bp)
Sapria himalayana(this study)	13670	18296	1028.87	4.79	214.63	4551.62
Sapria himalayana (Cai et al., 2021)	55,179	5939.24	733.29	3.94	186.32	1773.32
Ricinus communis	19625	3208.05	1310.5	5.46	239.84	425.08
Linum usitatissimum	43169	2304.65	1197.5	5.03	237.9	274.47
Oryza sativa	34227	2205.44	1003.17	3.83	262.06	425.13
Cuscuta australis	18126	4101.32	1239.56	5.47	226.68	640.45
Hevea brasiliensis	35183	4133.15	1319.55	5.35	246.52	646.42
Vitis vinifera	28227	4876.73	1153.59	4.93	234.23	948.57
Arabidopsis thaliana	26869	1893.81	1230.33	5.18	237.6	158.8
Populus trichocarpa	39131	2324.29	1117.98	4.68	238.64	327.38

## Sheet: Table S5
Supplementary Table 5: Functional annotation of Sapria himalayana protein-coding genes.
	Number	Percent (%)
Total	13670
Swissprot	9382	68.6
Nr	12057	88.2
KEGG	9158	67
InterPro	13259	97
GO	12055	88.2
Pfam	8705	63.7
Annotated	13408	98.1
Unannotated	262	1.9

## Sheet: Table S6
Supplementary Table 6: Statistics of different kinds of repeat types.
Repeat types	Denovo + Repbase length (bp)	% in Genome
DNA	691116472	33.53
LINE	264077558	12.81
SINE	213	0
LTR	475593494	23.08
Unknown	318554694	15.46

## Sheet: Table S7
Supplementary Table 7: Annotation of conserved non-coding RNA genes in the Sapria himalayana genome.
Type		Copy(w*)	Average length (bp)	Total length (bp)	% of genome
microRNA		724	100.13	72494	0.003517
tRNA		539	77.28	41655	0.002021
rRNA	rRNA	3409	248.01	845451	0.041022
	18S	2279	311.37	709609	0.034431
	28S	904	113.88	102951	0.004995
	5.8S	198	148.72	29447	0.001429
	5S	28	123	3444	0.000167
snRNA	snRNA	143	103.2	14758	0.000716
	CD-box	67	81.12	5435	0.000264
	HACA-box	12	131.25	1575	7.6e-05
	splicing	64	121.06	7748	0.000376

## Sheet: Table S8
Supplementary Table 8: Orthogroups comprising genes from Arabidopsis thaliana, Cuscuta australis, Manihot esculenta, Populus trichocarpa, Sapria himalayana and Vitis vinifera.
Species names are shown as abbreviations: Atha: Arabidopsis thaliana, Caus: Cuscuta australis, Mesu: Manihot esculenta, Ptri: Populus trichocarpa, Shim: Sapria himalayana, Vvin: Vitis vinifera.
Orthogroup	Arabidopsis thaliana	Cuscuta australis	Manihot esculenta	Populus trichocarpa	Sapria himilayana	Vitis vinifera
OG0000000		Caus_C000N0002M0.1, Caus_C000N0018M0.1, Caus_C001N0022M0.1, Caus_C001N0129M0.1, Caus_C001N0200M0.1, Caus_C001N0222M0.1, Caus_C001N0313M0.1, Caus_C002N0035M0.1, Caus_C003N0296M0.1, Caus_C003N0338M0.1, Caus_C003N0356M0.1, Caus_C003N0391G0.1, Caus_C003N0420M0.1, Caus_C003N0446M0.1, Caus_C007N0448M0.1, Caus_C009N0002M0.1, Caus_C011N0549M0.1, Caus_C013N0021M0.1, Caus_C013N0033M0.1, Caus_C015N0049M0.1,…
OG0000001	Atha_AT1G12300.1, Atha_AT1G12620.1, Atha_AT1G12700.1, Atha_AT1G12775.1, Atha_AT3G22470.1	Caus_C014N0140E0.1, Caus_C014N0144E0.1, Caus_C014N0146E0.1, Caus_C014N0235E0.1	Mesc_07G067100.1, Mesc_07G067400.2, Mesc_07G067600.2, Mesc_07G067700.2, Mesc_07G108204.1, Mesc_07G108208.1, Mesc_09G011300.2, Mesc_09G011401.1, Mesc_09G011500.3, Mesc_09G011600.3, Mesc_09G011700.2, Mesc_09G011709.1, Mesc_09G011718.1, Mesc_09G011727.1, Mesc_09G011736.1, Mesc_09G011754.1, Mesc_09G011763.1, Mesc_09G011772.1, Mesc_09G011781.1, Mesc_09G011790.1, Mesc_09G011799.1, Mesc_09G011808.1, Mes…	Ptri_001G102501.9, Ptri_004G074500.1, Ptri_004G074700.1, Ptri_005G046050.1, Ptri_005G097200.2, Ptri_006G242200.4, Ptri_006G242500.4, Ptri_006G257300.3, Ptri_006G271200.2, Ptri_006G271400.1, Ptri_007G068400.3, Ptri_013G032600.3, Ptri_013G034200.1, Ptri_013G034300.2, Ptri_013G034400.2, Ptri_013G130600.4, Ptri_013G149800.2, Ptri_013G150100.2, Ptri_014G117600.2, Ptri_016G025600.2, Ptri_017G032100.1, …		Vvin_207s0141g00780.1, Vvin_212s0028g02320.1
OG0000002					evm.model.fragScaff_scaffold_1389.15, evm.model.fragScaff_scaffold_1389.22, evm.model.fragScaff_scaffold_1389.29, evm.model.fragScaff_scaffold_3520.7, evm.model.original_scaffold_10163.11, evm.model.original_scaffold_10188.10, evm.model.original_scaffold_10188.20, evm.model.original_scaffold_10207.10, evm.model.original_scaffold_10281.4, evm.model.original_scaffold_10289.16, evm.model.original_sc…
OG0000003		Caus_C000N0099M0.1, Caus_C000N0178M0.1, Caus_C001N0018M0.1, Caus_C001N0023M0.1, Caus_C001N0262M0.1, Caus_C001N0478M0.1, Caus_C002N0011M0.1, Caus_C002N0050M0.1, Caus_C002N0273M0.1, Caus_C002N0339M0.1, Caus_C002N0453M0.1, Caus_C003N0019M0.1, Caus_C003N0384M0.1, Caus_C003N0403M0.1, Caus_C004N0070M0.1, Caus_C006N0087M0.1, Caus_C006N0374M0.1, Caus_C007N0317M0.1, Caus_C008N0062M0.1, Caus_C008N0191M0.1,…
OG0000004		Caus_C000N0024M0.1, Caus_C000N0032M0.1, Caus_C000N0275M0.1, Caus_C001N0203M0.1, Caus_C001N0225M0.1, Caus_C003N0433M0.1, Caus_C008N0093M0.1, Caus_C010N0005M0.1, Caus_C012N0162M0.1, Caus_C015N0052M0.1, Caus_C017N0112M0.1, Caus_C021N0278M0.1, Caus_C026N0220M0.1, Caus_C027N0004M0.1, Caus_C027N0038G0.1, Caus_C027N0039M0.1, Caus_C027N0044M0.1, Caus_C027N0046M0.1, Caus_C027N0055M0.1, Caus_C027N0075M0.1,…
OG0000005	Atha_AT1G19160.1, Atha_AT1G23037.1, Atha_AT1G26510.1, Atha_AT1G26515.1, Atha_AT1G30780.1, Atha_AT1G30790.1, Atha_AT1G30920.1, Atha_AT1G30925.1, Atha_AT1G30930.1, Atha_AT1G31000.1, Atha_AT1G31080.1, Atha_AT1G31090.1, Atha_AT1G31163.1, Atha_AT1G31620.1, Atha_AT1G32420.1, Atha_AT1G32660.1, Atha_AT1G33010.1, Atha_AT1G33020.1, Atha_AT1G43005.1, Atha_AT1G46840.1, Atha_AT1G46912.1, Atha_AT1G46984.1, Ath…	Caus_C007N0440E0.1
OG0000006	Atha_AT1G11608.1, Atha_AT1G11620.1, Atha_AT1G11810.1, Atha_AT1G24800.1, Atha_AT1G24881.1, Atha_AT1G25055.1, Atha_AT1G25141.1, Atha_AT1G25150.1, Atha_AT1G25211.1, Atha_AT1G31510.1, Atha_AT1G32140.1, Atha_AT1G50470.1, Atha_AT1G54550.1, Atha_AT1G59680.1, Atha_AT1G62270.1, Atha_AT1G65990.1, Atha_AT1G66490.1, Atha_AT1G67450.1, Atha_AT1G67455.1, Atha_AT2G04920.1, Atha_AT2G07140.1, Atha_AT2G11200.1, Ath…
OG0000007					evm.model.fragScaff_scaffold_1389.6, evm.model.original_scaffold_10163.15, evm.model.original_scaffold_10163.5, evm.model.original_scaffold_10188.14, evm.model.original_scaffold_10207.4, evm.model.original_scaffold_10281.9, evm.model.original_scaffold_10289.20, evm.model.original_scaffold_10289.9, evm.model.original_scaffold_11063.14, evm.model.original_scaffold_11149.17, evm.model.original_scaff…
OG0000008	Atha_AT3G07820.1, Atha_AT3G07830.1, Atha_AT3G07840.1, Atha_AT3G07850.1, Atha_AT3G14040.1, Atha_AT5G48140.1	Caus_C005N0213E0.1, Caus_C021N0217E0.1, Caus_C021N0258M0.1, Caus_C021N0261G0.1, Caus_C063N0060E0.1	Mesc_01G045580.1, Mesc_02G211501.1, Mesc_18G126200.2, Mesc_18G127660.1, Mesc_18G129120.1, Mesc_18G130580.1, Mesc_18G137457.1, Mesc_18G138000.1, Mesc_18G138860.1, Mesc_18G138920.1, Mesc_S002050.1, Mesc_S004101.1, Mesc_S006151.1, Mesc_S022068.1, Mesc_S022076.1, Mesc_S022080.1, Mesc_S022136.1, Mesc_S022139.1, Mesc_S022150.1, Mesc_S022168.1, Mesc_S022176.1, Mesc_S022180.1, Mesc_S022236.1, Mesc_S02223…	Ptri_007G035800.1, Ptri_014G162300.3, Ptri_019G066800.1, Ptri_019G067000.1, Ptri_019G067050.1, Ptri_019G067100.1, Ptri_019G067133.1, Ptri_019G067166.1, Ptri_019G067200.1	evm.model.fragScaff_scaffold_1503.64, evm.model.fragScaff_scaffold_1503.65	Vvin_212s0028g01290.1, Vvin_212s0028g01300.1, Vvin_212s0057g00320.1, Vvin_212s0057g00330.1, Vvin_212s0057g00340.1, Vvin_212s0057g00350.1, Vvin_212s0057g00370.1, Vvin_212s0057g00380.1, Vvin_219s0027g01300.1, Vvin_219s0027g01310.1
OG0000009	Atha_AT1G35710.1, Atha_AT4G08850.1	Caus_C008N0154E0.1, Caus_C011N0219E0.1	Mesc_03G125400.2, Mesc_03G125501.1, Mesc_03G125900.1, Mesc_03G126000.2, Mesc_03G126200.1, Mesc_03G126233.1, Mesc_03G126266.1, Mesc_03G126365.1, Mesc_03G126400.1, Mesc_06G012500.2, Mesc_07G047800.2, Mesc_10G082700.1, Mesc_10G083001.1, Mesc_11G118000.2, Mesc_11G118550.1, Mesc_11G118800.2, Mesc_11G118850.1, Mesc_11G118900.2, Mesc_11G119100.2, Mesc_11G119200.2, Mesc_17G014950.1	Ptri_002G007925.1, Ptri_002G008100.1, Ptri_002G008175.1, Ptri_002G008375.1, Ptri_002G008450.1, Ptri_006G261900.1, Ptri_012G124100.1, Ptri_012G124200.1, Ptri_012G124300.1, Ptri_013G029700.1, Ptri_013G036600.1, Ptri_013G037500.2, Ptri_013G037533.1, Ptri_013G037632.1, Ptri_015G122900.3, Ptri_015G123100.3, Ptri_015G123400.2, Ptri_015G123700.5, Ptri_015G123800.1, Ptri_015G124100.2, Ptri_015G124151.1, …		Vvin_204s0079g00240.1, Vvin_210s0042g00590.1, Vvin_210s0042g00600.1, Vvin_210s0042g00610.1, Vvin_210s0042g00700.1, Vvin_210s0042g00770.1, Vvin_211s0037g00640.1, Vvin_211s0037g00660.1, Vvin_211s0037g00670.1, Vvin_211s0037g00680.1, Vvin_211s0037g00690.1, Vvin_211s0037g00770.1, Vvin_212s0034g02570.1, Vvin_212s0034g02580.1, Vvin_212s0034g02590.1, Vvin_212s0035g00020.1, Vvin_212s0035g00070.1, Vvin_212…
OG0000010			Mesc_04G075400.1, Mesc_06G158900.1, Mesc_18G105700.1	Ptri_004G179400.1, Ptri_007G140800.3, Ptri_015G018600.1, Ptri_017G034500.1		Vvin_200s0258g00040.1, Vvin_200s0258g00060.1, Vvin_200s0258g00070.1, Vvin_200s0258g00080.1, Vvin_200s0258g00090.1, Vvin_200s0258g00135.1, Vvin_200s0258g00140.1, Vvin_200s0294g00020.1, Vvin_200s0294g00070.1, Vvin_200s0294g00085.1, Vvin_200s0294g00090.1, Vvin_200s0294g00100.1, Vvin_200s0388g00010.1, Vvin_200s0388g00020.1, Vvin_200s0388g00085.1, Vvin_200s0388g00090.1, Vvin_200s0424g00010.1, Vvin_200…
OG0000011			Mesc_02G086050.1, Mesc_03G065762.1, Mesc_03G065978.1, Mesc_06G058701.1, Mesc_15G089784.1, Mesc_15G089812.1, Mesc_15G089840.1, Mesc_15G180901.1, Mesc_15G181001.1, Mesc_15G181101.1, Mesc_18G119160.1, Mesc_18G119201.1, Mesc_18G119241.1, Mesc_18G119281.1, Mesc_18G119321.1, Mesc_18G119361.1, Mesc_S022016.1, Mesc_S022017.1, Mesc_S022026.1, Mesc_S022030.1, Mesc_S022031.1, Mesc_S022043.1, Mesc_S022051.1,…
OG0000012			Mesc_03G114950.1	Ptri_001G305200.2, Ptri_001G404800.4, Ptri_001G404875.1, Ptri_001G405025.1, Ptri_001G405100.3, Ptri_001G405900.3, Ptri_001G406000.3, Ptri_011G124000.1, Ptri_011G124100.1, Ptri_011G124212.1, Ptri_011G124240.1, Ptri_011G124366.1, Ptri_011G124432.1, Ptri_011G127200.8, Ptri_011G127300.3, Ptri_017G035300.2, Ptri_018G135600.2, Ptri_018G135702.1, Ptri_018G136301.3, Ptri_018G136500.3, Ptri_018G136700.2, …
OG0000013					evm.model.fragScaff_scaffold_1114.1, evm.model.fragScaff_scaffold_1159.2, evm.model.fragScaff_scaffold_1537.2, evm.model.fragScaff_scaffold_1574.1, evm.model.fragScaff_scaffold_2013.1, evm.model.fragScaff_scaffold_2013.4, evm.model.fragScaff_scaffold_2013.7, evm.model.fragScaff_scaffold_205.2, evm.model.fragScaff_scaffold_2069.2, evm.model.fragScaff_scaffold_2091.1, evm.model.fragScaff_scaffold_2…
OG0000014		Caus_C000N0233M0.1, Caus_C000N0266G0.1, Caus_C000N0347E0.1, Caus_C000N0579M0.1, Caus_C000N0747G0.1, Caus_C000N0916M0.1, Caus_C000N0954M0.1, Caus_C001N0155M0.1, Caus_C003N0353M0.1, Caus_C003N0405G0.1, Caus_C004N0476G0.1, Caus_C005N0484G0.1, Caus_C006N0160M0.1, Caus_C006N0176G0.1, Caus_C007N0226M0.1, Caus_C008N0343G0.1, Caus_C008N0376E0.1, Caus_C009N0007M0.1, Caus_C009N0531M0.1, Caus_C010N0053M0.1,…	Mesc_11G077850.1		evm.model.fragScaff_scaffold_1014.4, evm.model.fragScaff_scaffold_1914.1, evm.model.fragScaff_scaffold_2146.24, evm.model.fragScaff_scaffold_2425.12, evm.model.fragScaff_scaffold_2492.5, evm.model.fragScaff_scaffold_2863.64, evm.model.fragScaff_scaffold_3265.19, evm.model.original_scaffold_11673.1, evm.model.original_scaffold_18382.9, evm.model.original_scaffold_6932.5
OG0000015		Caus_C048N0121E0.1, Caus_C048N0123E0.1	Mesc_04G044900.2, Mesc_04G044972.1, Mesc_04G046200.2, Mesc_04G046472.1, Mesc_04G046800.1, Mesc_04G075500.1, Mesc_06G159000.1, Mesc_11G116300.1, Mesc_11G116500.1, Mesc_11G117000.1, Mesc_11G117200.1, Mesc_18G105550.1, Mesc_S022485.1	Ptri_012G002800.1, Ptri_012G003000.1, Ptri_012G003400.2, Ptri_012G003500.1, Ptri_015G018000.1, Ptri_015G018101.2, Ptri_015G018200.1	evm.model.original_scaffold_6994.1	Vvin_200s0258g00010.1, Vvin_200s0258g00020.1, Vvin_200s0258g00050.1, Vvin_200s0258g00085.1, Vvin_200s0258g00100.1, Vvin_200s0258g00130.1, Vvin_200s0294g00010.1, Vvin_200s0294g00040.1, Vvin_200s0294g00060.1, Vvin_200s0294g00080.1, Vvin_200s0388g00050.1, Vvin_200s0388g00060.1, Vvin_200s0424g00020.1, Vvin_200s0424g00030.1, Vvin_200s0425g00030.1, Vvin_201s0011g04270.1, Vvin_201s0011g04280.1, Vvin_201…
OG0000016					evm.model.fragScaff_scaffold_1129.1, evm.model.fragScaff_scaffold_1268.1, evm.model.fragScaff_scaffold_1358.1, evm.model.fragScaff_scaffold_1484.1, evm.model.fragScaff_scaffold_1633.1, evm.model.fragScaff_scaffold_1633.2, evm.model.fragScaff_scaffold_1677.1, evm.model.fragScaff_scaffold_1892.3, evm.model.fragScaff_scaffold_1892.4, evm.model.fragScaff_scaffold_1892.5, evm.model.fragScaff_scaffold_…
OG0000017	Atha_AT5G23960.1	Caus_C030N0100E0.1, Caus_C046N0097M0.1, Caus_C056N0112E0.1	Mesc_02G203700.1, Mesc_02G203900.3, Mesc_08G138400.1, Mesc_15G078350.1, Mesc_15G078550.1, Mesc_15G078766.1, Mesc_15G078900.1, Mesc_16G054700.1, Mesc_16G057600.1, Mesc_18G101701.1	Ptri_005G095500.1, Ptri_011G130666.1, Ptri_011G142800.1, Ptri_015G032100.3, Ptri_015G085500.1, Ptri_019G023002.1	evm.model.fragScaff_scaffold_1544.1, evm.model.original_scaffold_14716.41, evm.model.original_scaffold_15822.1	Vvin_218s0001g04020.1, Vvin_218s0001g04050.1, Vvin_218s0001g04080.1, Vvin_218s0001g04090.1, Vvin_218s0001g04110.1, Vvin_218s0001g04120.1, Vvin_218s0001g04170.1, Vvin_218s0001g04200.1, Vvin_218s0001g04220.1, Vvin_218s0001g04240.1, Vvin_218s0001g04280.1, Vvin_218s0001g04480.1, Vvin_218s0001g04490.1, Vvin_218s0001g04510.1, Vvin_218s0001g04530.1, Vvin_218s0001g04550.1, Vvin_218s0001g04560.1, Vvin_218…
OG0000018		Caus_C003N0324G0.1, Caus_C004N0309G0.1, Caus_C024N0405M0.1, Caus_C027N0025M0.1, Caus_C044N0084G0.1, Caus_C045N0031G0.1, Caus_C046N0112G0.1, Caus_C047N0053M0.1, Caus_C053N0068M0.1, Caus_C093N0027M0.1	Mesc_S022266.1	Ptri_010G000101.1	evm.model.fragScaff_scaffold_1042.1, evm.model.fragScaff_scaffold_1110.2, evm.model.fragScaff_scaffold_1110.3, evm.model.fragScaff_scaffold_1110.4, evm.model.fragScaff_scaffold_116.1, evm.model.fragScaff_scaffold_1289.2, evm.model.fragScaff_scaffold_1318.5, evm.model.fragScaff_scaffold_1318.6, evm.model.fragScaff_scaffold_1353.1, evm.model.fragScaff_scaffold_1372.1, evm.model.fragScaff_scaffold_1…
OG0000019	Atha_AT1G06630.1, Atha_AT1G19070.1, Atha_AT1G21990.1, Atha_AT1G47920.1, Atha_AT1G48390.1, Atha_AT1G48400.1, Atha_AT1G52650.1, Atha_AT1G56610.1, Atha_AT1G58310.1, Atha_AT1G64540.1, Atha_AT2G29910.1, Atha_AT2G29930.1, Atha_AT2G33796.1, Atha_AT2G42720.1, Atha_AT3G03030.1, Atha_AT3G03040.1, Atha_AT3G42770.1, Atha_AT3G44060.1, Atha_AT3G44080.1, Atha_AT3G44090.1, Atha_AT3G44180.1, Atha_AT3G44810.1, Ath…
OG0000020	Atha_AT1G14890.1, Atha_AT1G23205.1, Atha_AT1G62760.1, Atha_AT1G62770.1, Atha_AT1G70720.1, Atha_AT2G01610.1, Atha_AT3G47380.1, Atha_AT4G00080.1, Atha_AT4G12390.1, Atha_AT4G25250.1, Atha_AT4G25260.1, Atha_AT5G51520.1, Atha_AT5G62330.1, Atha_AT5G62340.1, Atha_AT5G62350.1, Atha_AT5G62360.1	Caus_C026N0223E0.1, Caus_C067N0053E0.1, Caus_C067N0057E0.1, Caus_C089N0027E0.1, Caus_C102N0072E0.1	Mesc_01G074800.1, Mesc_01G074850.1, Mesc_01G074900.1, Mesc_02G034700.1, Mesc_02G034800.1, Mesc_02G034900.1, Mesc_02G107300.1, Mesc_05G047300.1, Mesc_06G136000.1, Mesc_06G136100.1, Mesc_06G136200.1, Mesc_06G136300.1, Mesc_14G034600.1, Mesc_14G034700.2, Mesc_14G034800.1, Mesc_14G034900.2, Mesc_15G132300.1, Mesc_17G081300.1	Ptri_001G119200.1, Ptri_001G119300.1, Ptri_002G145800.1, Ptri_003G113600.1, Ptri_003G113700.1, Ptri_008G132600.1, Ptri_010G109300.2, Ptri_012G127400.1, Ptri_012G127500.1, Ptri_014G067500.1, Ptri_015G128100.1, Ptri_015G128200.1, Ptri_015G128300.1, Ptri_015G128400.1, Ptri_015G128500.1, Ptri_015G128700.1, Ptri_015G128900.1	evm.model.original_scaffold_17214.32	Vvin_200s0323g00050.1, Vvin_200s0323g00060.1, Vvin_200s0323g00070.1, Vvin_200s0323g00076.1, Vvin_201s0011g05390.1, Vvin_201s0011g05410.1, Vvin_216s0022g00830.1, Vvin_216s0022g00840.1, Vvin_216s0022g00860.1, Vvin_216s0022g00870.1, Vvin_216s0022g00890.1, Vvin_216s0022g00940.1, Vvin_216s0022g00960.1
OG0000021	Atha_AT1G05080.1, Atha_AT1G19410.1, Atha_AT1G22000.1, Atha_AT1G26815.1, Atha_AT1G26890.1, Atha_AT1G32375.1, Atha_AT1G50980.1, Atha_AT1G51055.1, Atha_AT1G55030.1, Atha_AT1G55660.1, Atha_AT2G04230.1, Atha_AT2G26860.1, Atha_AT3G10750.1, Atha_AT3G26920.1, Atha_AT3G26922.1, Atha_AT3G26930.1, Atha_AT3G49020.1, Atha_AT3G49030.1, Atha_AT3G49040.1, Atha_AT3G49480.1, Atha_AT3G50710.1, Atha_AT3G51530.1, Ath…
OG0000022	Atha_AT2G29420.1, Atha_AT2G29440.1, Atha_AT2G29450.1, Atha_AT2G29460.1, Atha_AT2G29470.1, Atha_AT2G29480.1, Atha_AT2G29490.1, Atha_AT3G09270.1	Caus_C015N0237E0.1	Mesc_01G167400.2, Mesc_01G167401.1, Mesc_02G125800.1, Mesc_02G125900.1, Mesc_02G126000.1, Mesc_02G126100.2, Mesc_02G126200.1, Mesc_02G126300.1, Mesc_02G148100.1, Mesc_03G155200.1, Mesc_03G155300.1, Mesc_07G029200.1, Mesc_09G098720.1, Mesc_09G098740.1, Mesc_09G098800.1, Mesc_09G098900.1, Mesc_10G113500.1, Mesc_12G039900.1, Mesc_13G042200.1, Mesc_14G168000.2	Ptri_002G254000.1, Ptri_008G174900.1, Ptri_008G175000.1, Ptri_008G175050.1, Ptri_008G175100.1, Ptri_010G060900.2, Ptri_010G061100.1, Ptri_010G061301.1, Ptri_010G061600.2, Ptri_010G061700.1, Ptri_010G061800.3, Ptri_012G052200.1, Ptri_015G042000.1, Ptri_016G104500.1, Ptri_016G118500.1		Vvin_200s2652g00010.1, Vvin_200s2718g00010.1, Vvin_205s0051g00110.1, Vvin_205s0051g00130.1, Vvin_205s0051g00180.1, Vvin_205s0051g00240.1, Vvin_205s0051g00310.1, Vvin_206s0004g05670.1, Vvin_206s0004g05680.1, Vvin_206s0004g05690.1, Vvin_206s0004g05700.1, Vvin_207s0005g04870.1, Vvin_207s0005g04880.1, Vvin_207s0005g04890.1, Vvin_208s0007g01400.1, Vvin_208s0007g01410.1, Vvin_208s0007g01420.1, Vvin_208…
OG0000023	Atha_AT1G31540.2, Atha_AT1G56510.1, Atha_AT1G56520.2, Atha_AT1G56540.1, Atha_AT1G57650.1, Atha_AT1G63730.1, Atha_AT1G63740.1, Atha_AT1G63750.3, Atha_AT1G63860.1, Atha_AT1G63870.1, Atha_AT1G63880.1, Atha_AT1G64070.1, Atha_AT1G65850.2, Atha_AT1G66090.1, Atha_AT1G69550.1, Atha_AT2G14080.1, Atha_AT2G16870.1, Atha_AT3G04210.1, Atha_AT3G04220.1, Atha_AT3G25510.1, Atha_AT3G44400.1, Atha_AT3G44480.1, Ath…
OG0000024	Atha_AT3G05950.1, Atha_AT4G14630.1, Atha_AT5G39100.1, Atha_AT5G39110.1, Atha_AT5G39120.1, Atha_AT5G39130.1, Atha_AT5G39150.1, Atha_AT5G39160.1, Atha_AT5G39180.1, Atha_AT5G39190.1	Caus_C066N0042E0.1	Mesc_08G130000.1, Mesc_08G130100.1, Mesc_08G130600.1, Mesc_08G130751.1, Mesc_08G130800.1, Mesc_08G131100.1, Mesc_08G131400.1, Mesc_08G131500.1, Mesc_08G131600.1, Mesc_08G131700.1, Mesc_08G131800.1, Mesc_08G143175.1, Mesc_08G143200.1, Mesc_08G143300.1, Mesc_08G143500.1, Mesc_08G143600.1, Mesc_08G146700.1	Ptri_013G051700.1, Ptri_013G051800.2, Ptri_019G025800.1, Ptri_019G025900.1, Ptri_019G026000.1, Ptri_019G026200.1, Ptri_019G026400.6, Ptri_019G026500.1, Ptri_019G026700.2	evm.model.original_scaffold_10494.1	Vvin_214s0060g02690.1, Vvin_214s0060g02700.1, Vvin_214s0060g02710.1, Vvin_214s0060g02730.1, Vvin_214s0060g02750.1, Vvin_214s0060g02760.1, Vvin_214s0128g00540.1, Vvin_214s0128g00560.1, Vvin_214s0128g00570.1, Vvin_214s0128g00590.1, Vvin_214s0128g00600.1, Vvin_214s0128g00610.3, Vvin_214s0128g00640.1, Vvin_214s0128g00650.1, Vvin_214s0128g00660.1, Vvin_214s0128g00670.1, Vvin_214s0128g00680.1, Vvin_214…
OG0000025	Atha_AT1G14540.1, Atha_AT1G14550.1, Atha_AT5G05340.1, Atha_AT5G58390.1, Atha_AT5G58400.1	Caus_C002N0450E0.1, Caus_C005N0063E0.1, Caus_C026N0171E0.1, Caus_C072N0069E0.1	Mesc_02G026300.1, Mesc_07G138600.1, Mesc_07G138800.1, Mesc_08G172600.1, Mesc_09G115300.1, Mesc_09G115400.1, Mesc_10G005800.1, Mesc_10G006000.2, Mesc_15G141900.1, Mesc_17G092800.1, Mesc_17G092900.1, Mesc_17G093000.1, Mesc_17G093100.1, Mesc_17G093200.1, Mesc_17G093300.1, Mesc_18G140400.1, Mesc_18G144800.1	Ptri_001G458700.1, Ptri_001G458900.1, Ptri_006G107000.1, Ptri_008G022232.1, Ptri_008G022248.1, Ptri_008G022501.1, Ptri_008G022700.1, Ptri_010G236850.1, Ptri_010G236870.1, Ptri_010G236890.1, Ptri_010G236900.1, Ptri_010G236910.1, Ptri_013G083600.1, Ptri_013G154400.1, Ptri_013G156400.2, Ptri_013G156500.2, Ptri_013G156800.1, Ptri_014G143200.2, Ptri_016G132700.1, Ptri_016G132800.1, Ptri_016G132900.1, …		Vvin_201s0010g01920.1, Vvin_201s0010g01950.1, Vvin_201s0010g01960.1, Vvin_201s0010g01970.1, Vvin_201s0010g01980.1, Vvin_201s0010g02000.1, Vvin_201s0010g02010.1, Vvin_201s0010g02020.1, Vvin_206s0004g07740.1, Vvin_206s0004g07750.1, Vvin_206s0004g07770.1, Vvin_208s0058g00970.1, Vvin_208s0058g00990.1, Vvin_212s0028g01830.1, Vvin_212s0028g01840.1, Vvin_213s0067g02360.2, Vvin_218s0001g06850.6
OG0000026				Ptri_001G182200.2, Ptri_001G195601.1, Ptri_001G205601.1, Ptri_001G238000.1, Ptri_001G243108.1, Ptri_001G256500.4, Ptri_001G268908.1, Ptri_001G297801.2, Ptri_001G299100.2, Ptri_001G339400.2, Ptri_001G370432.1, Ptri_001G391600.2, Ptri_001G402200.1, Ptri_002G097132.1, Ptri_002G200700.2, Ptri_002G214475.1, Ptri_003G006700.1, Ptri_003G192350.1, Ptri_004G097601.1, Ptri_004G127420.1, Ptri_004G168200.2, …
OG0000027	Atha_AT1G36310.1	Caus_C080N0044E0.1	Mesc_02G212400.1	Ptri_002G091300.5	evm.model.fragScaff_scaffold_119.1, evm.model.fragScaff_scaffold_136.3, evm.model.fragScaff_scaffold_1439.1, evm.model.fragScaff_scaffold_2359.1, evm.model.fragScaff_scaffold_2427.1, evm.model.fragScaff_scaffold_2488.2, evm.model.fragScaff_scaffold_2522.1, evm.model.fragScaff_scaffold_2533.1, evm.model.fragScaff_scaffold_2611.1, evm.model.fragScaff_scaffold_2611.2, evm.model.fragScaff_scaffold_29…	Vvin_218s0001g04610.3
OG0000028						Vvin_209s0002g00240.1, Vvin_209s0002g00290.1, Vvin_209s0002g03270.1, Vvin_209s0002g03300.1, Vvin_209s0002g03330.1, Vvin_209s0002g03790.1, Vvin_209s0002g03800.1, Vvin_209s0002g03820.1, Vvin_209s0002g03840.1, Vvin_209s0002g03846.1, Vvin_209s0002g03852.1, Vvin_209s0002g03860.1, Vvin_209s0002g03870.1, Vvin_209s0002g03980.1, Vvin_209s0002g04420.1, Vvin_209s0002g04890.1, Vvin_209s0002g04910.1, Vvin_209…
OG0000029	Atha_AT1G12090.1, Atha_AT1G12100.1, Atha_AT1G62510.1, Atha_AT2G45180.1, Atha_AT4G00165.1, Atha_AT4G12470.1, Atha_AT4G12480.1, Atha_AT4G12490.1, Atha_AT4G12500.1, Atha_AT4G12510.1, Atha_AT4G12520.1, Atha_AT4G12530.1, Atha_AT4G12545.1, Atha_AT4G22460.1, Atha_AT4G22470.1, Atha_AT4G22485.1, Atha_AT4G22505.1, Atha_AT5G46890.1, Atha_AT5G46900.1	Caus_C000N0757M0.1, Caus_C002N0545E0.1, Caus_C031N0147E0.1, Caus_C031N0149M0.1, Caus_C067N0047E0.1	Mesc_01G078000.1, Mesc_01G078100.1, Mesc_01G078200.1, Mesc_01G078400.1, Mesc_01G078500.1, Mesc_01G078600.1, Mesc_01G078700.1, Mesc_01G078800.1, Mesc_01G078900.1, Mesc_01G268700.1, Mesc_02G037400.1, Mesc_02G037651.1, Mesc_02G037701.1, Mesc_02G037751.1, Mesc_02G037801.1, Mesc_05G048400.1, Mesc_16G123200.1, Mesc_S022442.1, Mesc_S022542.1, Mesc_S022642.1	Ptri_001G121800.1, Ptri_001G121900.2, Ptri_001G158400.1, Ptri_003G111400.1, Ptri_006G256100.1, Ptri_014G059800.1, Ptri_018G025900.1		Vvin_202s0154g00280.1, Vvin_202s0154g00290.1, Vvin_202s0154g00300.1, Vvin_202s0154g00320.1, Vvin_204s0008g05640.1, Vvin_212s0035g02000.1, Vvin_212s0055g00800.1, Vvin_215s0048g00630.1
OG0000030	Atha_AT3G21750.1, Atha_AT3G21760.1, Atha_AT3G21780.1, Atha_AT3G21790.1, Atha_AT3G21800.1, Atha_AT4G15260.1, Atha_AT4G15270.1, Atha_AT4G15280.1	Caus_C011N0199G0.1	Mesc_04G072200.2, Mesc_07G018200.1, Mesc_07G018400.1, Mesc_07G018500.1, Mesc_07G018600.1, Mesc_07G018700.1, Mesc_07G018800.1, Mesc_10G121800.1, Mesc_10G127566.1	Ptri_006G007000.1, Ptri_006G007200.1, Ptri_016G016000.2, Ptri_016G016500.1, Ptri_016G017100.1, Ptri_016G017166.1, Ptri_016G017232.1, Ptri_016G017300.1, Ptri_016G017400.1	evm.model.fragScaff_scaffold_3029.110, evm.model.fragScaff_scaffold_70.1	Vvin_203s0017g01990.1, Vvin_203s0017g01992.1, Vvin_203s0017g01996.1, Vvin_203s0017g02140.1, Vvin_203s0017g02146.1, Vvin_212s0034g00030.1, Vvin_212s0034g00040.1, Vvin_212s0034g00060.1, Vvin_212s0034g00080.1, Vvin_212s0034g00130.1, Vvin_212s0034g00135.1, Vvin_212s0034g00140.1, Vvin_212s0034g00160.1, Vvin_212s0034g01120.1, Vvin_212s0055g00020.1, Vvin_212s0055g00030.1, Vvin_212s0055g00050.1, Vvin_212…
OG0000031			Mesc_10G099525.1, Mesc_10G099550.1, Mesc_10G099575.1, Mesc_17G015150.1, Mesc_17G015200.2, Mesc_17G016025.1, Mesc_17G016050.1, Mesc_S018266.1, Mesc_S022059.1, Mesc_S022073.1, Mesc_S022082.1, Mesc_S022118.1, Mesc_S022159.1, Mesc_S022173.1, Mesc_S022182.1, Mesc_S022214.1, Mesc_S022218.1, Mesc_S022259.1, Mesc_S022282.1, Mesc_S022314.1, Mesc_S022318.1, Mesc_S022355.1, Mesc_S022359.1, Mesc_S022365.1, M…
OG0000032	Atha_AT1G19930.1, Atha_AT1G48190.1, Atha_AT1G60570.1, Atha_AT1G61540.1, Atha_AT1G77880.1, Atha_AT2G03460.1, Atha_AT2G14288.1, Atha_AT2G20380.1, Atha_AT2G44030.1, Atha_AT2G45406.1, Atha_AT3G06570.1, Atha_AT3G08810.1, Atha_AT3G09750.1, Atha_AT3G10510.1, Atha_AT3G24610.1, Atha_AT3G43710.1, Atha_AT3G46050.1, Atha_AT4G05620.1, Atha_AT4G11745.1, Atha_AT4G11750.1, Atha_AT4G11770.1, Atha_AT4G19250.1, Ath…
OG0000033	Atha_AT1G58037.1, Atha_AT1G65180.1, Atha_AT1G69150.1, Atha_AT2G04500.1, Atha_AT2G04680.1, Atha_AT2G19650.1, Atha_AT2G19660.1, Atha_AT2G43220.1, Atha_AT3G06990.1, Atha_AT3G07000.1, Atha_AT3G25850.1, Atha_AT3G27473.1, Atha_AT3G27480.1, Atha_AT3G27490.1, Atha_AT3G27500.1, Atha_AT3G27510.1, Atha_AT3G28650.1, Atha_AT3G43890.1, Atha_AT3G45530.1, Atha_AT3G45840.1, Atha_AT3G46800.1, Atha_AT3G46810.1, Ath…
OG0000034	Atha_AT1G17060.1, Atha_AT3G14610.1, Atha_AT3G14620.1, Atha_AT3G14630.1, Atha_AT3G14640.1, Atha_AT3G14650.1, Atha_AT3G14660.1, Atha_AT3G14680.1, Atha_AT3G14690.1	Caus_C008N0161E0.1, Caus_C008N0162E0.1, Caus_C020N0006E0.1	Mesc_03G039100.1, Mesc_03G084000.1, Mesc_03G084100.1, Mesc_03G084200.1, Mesc_03G084306.1, Mesc_13G142300.1, Mesc_16G085400.1, Mesc_16G096600.2	Ptri_011G098800.4, Ptri_011G099200.2, Ptri_011G099400.1, Ptri_011G099800.2, Ptri_011G101250.1, Ptri_011G101401.1, Ptri_011G101500.5, Ptri_011G101700.1, Ptri_011G117600.1, Ptri_011G117700.3	evm.model.fragScaff_scaffold_3775.1, evm.model.fragScaff_scaffold_3775.2	Vvin_200s0389g00030.1, Vvin_200s0389g00040.1, Vvin_204s0008g01860.1, Vvin_211s0016g01290.2, Vvin_219s0015g02050.1, Vvin_219s0015g02090.1, Vvin_219s0015g02140.1, Vvin_219s0015g02160.1, Vvin_219s0015g02440.1, Vvin_219s0015g02500.1, Vvin_219s0015g02520.1, Vvin_219s0015g02540.1, Vvin_219s0015g02660.1, Vvin_219s0015g02750.1, Vvin_219s0015g02780.1, Vvin_219s0015g02900.1, Vvin_219s0015g02910.1, Vvin_219…
OG0000035		Caus_C000N0544M0.1, Caus_C001N0233M0.1, Caus_C001N0449M0.1, Caus_C001N0545M0.1, Caus_C002N0139M0.1, Caus_C002N0274G0.1, Caus_C004N0155M0.1, Caus_C006N0243M0.1, Caus_C007N0400M0.1, Caus_C008N0001M0.1, Caus_C008N0074M0.1, Caus_C008N0098M0.1, Caus_C008N0556M0.1, Caus_C009N0403M0.1, Caus_C010N0006M0.1, Caus_C011N0234M0.1, Caus_C012N0131M0.1, Caus_C012N0160M0.1, Caus_C013N0053M0.1, Caus_C013N0106M0.1,…	Mesc_18G056201.1	Ptri_002G188650.1
OG0000036			Mesc_03G076800.1, Mesc_04G125300.1, Mesc_04G125700.1, Mesc_04G125901.1, Mesc_04G126300.3, Mesc_04G126425.1, Mesc_04G126576.1, Mesc_04G127100.2, Mesc_04G127400.2, Mesc_04G127533.1, Mesc_04G127950.1, Mesc_07G060201.1, Mesc_07G065855.1, Mesc_07G086200.1, Mesc_09G081520.1, Mesc_09G081700.2, Mesc_11G039101.1, Mesc_11G039201.1, Mesc_11G039433.1, Mesc_11G039566.1, Mesc_11G039800.2, Mesc_11G039928.1, Mes…
OG0000037			Mesc_S022812.1		evm.model.original_scaffold_10210.12, evm.model.original_scaffold_10210.18, evm.model.original_scaffold_10210.23, evm.model.original_scaffold_10210.28, evm.model.original_scaffold_10518.11, evm.model.original_scaffold_10880.3, evm.model.original_scaffold_11144.15, evm.model.original_scaffold_11144.22, evm.model.original_scaffold_11144.8, evm.model.original_scaffold_11206.13, evm.model.original_sc…
OG0000038	Atha_AT1G09200.1, Atha_AT1G13370.1, Atha_AT1G75600.1, Atha_AT3G27360.1, Atha_AT4G40030.2, Atha_AT4G40040.1, Atha_AT5G10390.1, Atha_AT5G10400.1, Atha_AT5G10980.1, Atha_AT5G65350.1, Atha_AT5G65360.1	Caus_C001N0456E0.1, Caus_C008N0181E0.1, Caus_C008N0195E0.1, Caus_C008N0197E0.1, Caus_C008N0544E0.1, Caus_C036N0037G0.1, Caus_C069N0015E0.1, Caus_C118N0006E0.1	Mesc_02G102400.1, Mesc_06G168000.1, Mesc_12G129100.1, Mesc_13G097500.1, Mesc_13G097600.1, Mesc_14G013600.1, Mesc_16G033300.1, Mesc_16G033400.1, Mesc_18G016336.1, Mesc_18G016500.2, Mesc_18G018500.1, Mesc_18G064500.3	Ptri_001G016700.2, Ptri_001G016900.1, Ptri_002G026800.2, Ptri_002G028800.1, Ptri_002G100200.2, Ptri_003G207700.1, Ptri_003G207852.1, Ptri_003G210100.1, Ptri_005G072300.8, Ptri_005G233900.1, Ptri_005G235700.1, Ptri_007G014300.1, Ptri_007G096700.4, Ptri_014G096900.1	evm.model.fragScaff_scaffold_344.172, evm.model.fragScaff_scaffold_510.3, evm.model.fragScaff_scaffold_510.6	Vvin_200s2837g00010.1, Vvin_204s0023g03120.1, Vvin_204s0044g00560.1, Vvin_206s0004g01690.1, Vvin_206s0004g01710.1, Vvin_207s0191g00130.1, Vvin_213s0064g01340.1, Vvin_218s0001g13680.1, Vvin_218s0072g00800.1
OG0000039		Caus_C000N0013E0.1, Caus_C002N0003G0.1, Caus_C002N0008M0.1, Caus_C003N0400M0.1, Caus_C003N0423M0.1, Caus_C003N0434M0.1, Caus_C003N0442M0.1, Caus_C015N0112M0.1, Caus_C023N0033M0.1, Caus_C027N0022M0.1, Caus_C027N0111M0.1, Caus_C027N0112M0.1, Caus_C027N0144M0.1, Caus_C030N0008M0.1, Caus_C030N0064M0.1, Caus_C034N0041M0.1, Caus_C037N0088M0.1, Caus_C038N0043M0.1, Caus_C038N0084M0.1, Caus_C040N0085M0.1,…
OG0000040		Caus_C000N0805E0.1, Caus_C002N0293M0.1, Caus_C002N0389M0.1, Caus_C003N0211M0.1, Caus_C003N0337M0.1, Caus_C005N0109M0.1, Caus_C005N0145G0.1, Caus_C008N0409M0.1, Caus_C009N0155M0.1, Caus_C009N0170G0.1, Caus_C010N0362M0.1, Caus_C011N0486M0.1, Caus_C012N0400E0.1, Caus_C013N0375G0.1, Caus_C014N0082M0.1, Caus_C014N0175M0.1, Caus_C014N0411M0.1, Caus_C016N0038G0.1, Caus_C017N0241M0.1, Caus_C018N0210G0.1,…	Mesc_01G072601.1, Mesc_18G131766.1		evm.model.original_scaffold_14716.3
OG0000041		Caus_C016N0447E0.1, Caus_C016N0453E0.1	Mesc_03G138542.1, Mesc_03G138556.1, Mesc_03G138570.1, Mesc_03G138584.1, Mesc_03G138800.1, Mesc_03G138812.1, Mesc_03G138824.1, Mesc_03G138836.1, Mesc_03G138848.1, Mesc_03G138851.1, Mesc_03G138860.1, Mesc_03G138900.1, Mesc_03G139100.1, Mesc_03G139150.1, Mesc_03G139300.1, Mesc_03G139400.1, Mesc_03G139412.1, Mesc_03G139424.1, Mesc_03G139500.1, Mesc_03G139533.1, Mesc_03G139566.1, Mesc_03G139648.1, Mes…	Ptri_001G364600.1, Ptri_001G364900.6, Ptri_001G365001.1, Ptri_001G365100.2, Ptri_001G365300.2, Ptri_001G365366.1, Ptri_001G365432.1, Ptri_008G223500.1, Ptri_011G131001.1		Vvin_208s0032g00240.1, Vvin_210s0092g00370.1, Vvin_210s0092g00450.1, Vvin_210s0092g00480.1, Vvin_210s0092g00495.1, Vvin_210s0092g00510.1, Vvin_218s0072g01140.1, Vvin_219s0015g00070.1, Vvin_219s0015g00080.1, Vvin_219s0015g00100.1, Vvin_219s0015g00110.1
OG0000042	Atha_AT1G09155.1, Atha_AT1G56240.1, Atha_AT1G56250.1, Atha_AT1G80110.1, Atha_AT2G02230.1, Atha_AT2G02240.1, Atha_AT2G02250.1, Atha_AT2G02280.1, Atha_AT2G02300.1, Atha_AT2G02310.1, Atha_AT2G02320.1, Atha_AT2G02340.1, Atha_AT2G02350.1, Atha_AT2G02360.1, Atha_AT5G24560.1	Caus_C016N0071E0.1, Caus_C021N0189E0.1	Mesc_02G171600.1, Mesc_08G105600.2, Mesc_08G114900.1, Mesc_08G115000.2, Mesc_09G183100.2, Mesc_10G128700.1, Mesc_18G077024.1, Mesc_18G077131.1, Mesc_18G077208.1, Mesc_18G077300.1	Ptri_001G050100.1, Ptri_005G022000.1, Ptri_006G266900.3, Ptri_006G267000.1, Ptri_013G012600.1, Ptri_018G015800.2, Ptri_018G016000.5, Ptri_018G016100.1	evm.model.original_scaffold_10923.1, evm.model.original_scaffold_13206.1, evm.model.original_scaffold_14556.1, evm.model.original_scaffold_17532.4, evm.model.original_scaffold_19112.1, evm.model.original_scaffold_19137.1, evm.model.original_scaffold_5268.1, evm.model.original_scaffold_9148.1	Vvin_200s0214g00040.1, Vvin_200s0214g00060.1, Vvin_200s0214g00090.1, Vvin_200s0214g00110.1, Vvin_200s0214g00130.1, Vvin_200s0214g00150.1, Vvin_200s0214g00160.1, Vvin_204s0043g01040.1, Vvin_214s0060g01990.2, Vvin_214s0060g02000.1, Vvin_214s0060g02020.1
OG0000043		Caus_C003N0108E0.1, Caus_C023N0042E0.1	Mesc_13G108700.1, Mesc_13G140400.1, Mesc_13G140420.1, Mesc_13G140440.1, Mesc_13G140460.1, Mesc_13G140480.1, Mesc_13G140800.1, Mesc_13G140900.1, Mesc_16G033100.2, Mesc_16G033200.2, Mesc_17G050500.1, Mesc_17G050600.1, Mesc_S012050.1, Mesc_S022398.1, Mesc_S024100.2, Mesc_S024300.1, Mesc_S024400.1	Ptri_004G050400.2, Ptri_004G050500.1, Ptri_011G059500.1, Ptri_011G059600.1, Ptri_013G120800.1, Ptri_013G120900.2, Ptri_013G121300.1, Ptri_013G121400.1, Ptri_013G121800.2, Ptri_013G121900.1, Ptri_013G122000.1, Ptri_013G122400.1, Ptri_019G093000.1, Ptri_019G093100.1	evm.model.fragScaff_scaffold_2172.75	Vvin_210s0003g00440.1, Vvin_210s0003g00460.1, Vvin_210s0003g00470.1, Vvin_210s0003g00480.1, Vvin_212s0028g01880.1, Vvin_212s0028g01940.1, Vvin_212s0028g02700.1, Vvin_212s0028g02710.1, Vvin_212s0028g02740.1, Vvin_212s0028g02810.1, Vvin_212s0028g02830.4, Vvin_212s0028g02850.1, Vvin_212s0028g02860.1, Vvin_212s0028g02870.1, Vvin_212s0028g02880.1, Vvin_212s0028g02885.1, Vvin_212s0028g02900.1, Vvin_212…
OG0000044		Caus_C027N0037E0.1, Caus_C100N0029E0.1, Caus_C104N0019E0.1, Caus_C104N0021E0.1, Caus_C104N0024E0.1, Caus_C104N0027E0.1, Caus_C104N0033E0.1	Mesc_S022063.1	Ptri_008G224373.1	evm.model.original_scaffold_10210.17, evm.model.original_scaffold_10210.22, evm.model.original_scaffold_10210.27, evm.model.original_scaffold_10210.33, evm.model.original_scaffold_10210.40, evm.model.original_scaffold_10518.6, evm.model.original_scaffold_11037.8, evm.model.original_scaffold_11144.11, evm.model.original_scaffold_11144.18, evm.model.original_scaffold_11206.1, evm.model.original_sca…
OG0000045			Mesc_03G124100.2, Mesc_03G128400.2, Mesc_08G072308.1, Mesc_15G072800.2, Mesc_17G076450.1	Ptri_001G419800.3, Ptri_001G420000.2, Ptri_001G422800.15, Ptri_001G422900.1, Ptri_001G423925.1, Ptri_001G425400.2, Ptri_001G425500.6, Ptri_001G425600.2, Ptri_001G426030.1, Ptri_001G426200.1, Ptri_001G426430.1, Ptri_001G426660.1, Ptri_001G426750.1, Ptri_001G427210.1, Ptri_001G427440.1, Ptri_001G427670.1, Ptri_001G429430.1, Ptri_001G429660.1, Ptri_001G429890.1, Ptri_001G432200.2, Ptri_001G432333.1,…
OG0000046			Mesc_09G019701.1, Mesc_09G019801.1, Mesc_09G019900.1, Mesc_09G022500.2, Mesc_09G022600.2, Mesc_09G022700.2, Mesc_09G022780.1, Mesc_09G022820.1, Mesc_09G022900.2, Mesc_09G023000.2, Mesc_09G023200.1, Mesc_09G023300.2, Mesc_09G023800.2, Mesc_09G023900.2, Mesc_09G024032.1, Mesc_09G024786.1, Mesc_09G024872.1, Mesc_09G025044.1, Mesc_09G025130.1, Mesc_09G025302.1, Mesc_09G025388.1, Mesc_09G025400.1, Mes…	Ptri_004G076700.2, Ptri_017G140132.1, Ptri_017G143433.1, Ptri_017G143700.2, Ptri_017G143820.1, Ptri_017G144481.1, Ptri_018G017900.1	evm.model.original_scaffold_9841.1	Vvin_200s0144g00120.1, Vvin_200s0144g00190.2, Vvin_200s0144g00220.1, Vvin_200s0144g00270.1, Vvin_201s0011g01120.1, Vvin_208s0007g08420.1, Vvin_208s0007g08440.1, Vvin_214s0006g00055.1, Vvin_217s0000g02770.1, Vvin_217s0000g02830.1, Vvin_217s0000g03070.1, Vvin_217s0000g03080.1, Vvin_217s0000g03090.1
OG0000047	Atha_AT1G19190.1, Atha_AT1G49640.1, Atha_AT1G49650.1, Atha_AT1G49660.1, Atha_AT2G03550.1, Atha_AT3G48690.1, Atha_AT3G48700.1	Caus_C005N0623E0.1, Caus_C036N0126M0.1, Caus_C036N0127M0.1, Caus_C056N0032E0.1	Mesc_05G089300.1, Mesc_07G081600.1, Mesc_07G081700.1, Mesc_10G066400.1, Mesc_10G066600.1	Ptri_004G142400.1, Ptri_004G142800.1, Ptri_004G142900.1, Ptri_004G143100.1, Ptri_004G143200.1, Ptri_009G103800.1, Ptri_009G104000.1, Ptri_009G104100.1, Ptri_009G104200.2, Ptri_009G104300.1, Ptri_009G104400.1, Ptri_009G104600.1, Ptri_009G104700.2, Ptri_009G104900.1, Ptri_009G105000.1, Ptri_009G105100.1, Ptri_017G133732.1	evm.model.fragScaff_scaffold_3879.19, evm.model.fragScaff_scaffold_399.10, evm.model.original_scaffold_13486.16, evm.model.original_scaffold_13486.17, evm.model.original_scaffold_8493.111, evm.model.original_scaffold_8493.112	Vvin_203s0063g00700.1, Vvin_203s0063g00710.1, Vvin_203s0063g00720.1, Vvin_203s0063g00730.1, Vvin_203s0063g00740.1, Vvin_203s0063g00750.1, Vvin_203s0063g00770.1, Vvin_203s0063g00780.1, Vvin_203s0063g00790.1, Vvin_203s0063g00800.1, Vvin_203s0063g00810.1, Vvin_203s0063g00820.1, Vvin_203s0063g00830.1
OG0000048	Atha_AT1G01310.1, Atha_AT1G50050.1, Atha_AT1G50060.1, Atha_AT2G14580.1, Atha_AT2G14610.1, Atha_AT3G09590.1, Atha_AT3G19690.1, Atha_AT4G25780.1, Atha_AT4G33710.1, Atha_AT4G33720.1, Atha_AT4G33730.1, Atha_AT5G02730.1, Atha_AT5G26130.1	Caus_C001N0374E0.1, Caus_C006N0576E0.1, Caus_C049N0073E0.1, Caus_C102N0060E0.1	Mesc_06G026900.1, Mesc_07G050200.1, Mesc_07G050300.1, Mesc_07G050400.1, Mesc_07G050700.1, Mesc_10G089700.1, Mesc_10G089800.1	Ptri_001G288301.1, Ptri_001G288401.1, Ptri_001G288600.1, Ptri_009G082800.1, Ptri_009G082900.2, Ptri_009G083000.1, Ptri_009G083100.1, Ptri_009G083300.1, Ptri_009G083600.1, Ptri_018G096028.1	evm.model.fragScaff_scaffold_1399.24	Vvin_203s0088g00680.1, Vvin_203s0088g00690.1, Vvin_203s0088g00700.1, Vvin_203s0088g00710.1, Vvin_203s0088g00720.1, Vvin_203s0088g00750.1, Vvin_203s0088g00770.1, Vvin_203s0088g00780.1, Vvin_203s0088g00810.1, Vvin_203s0088g00890.1, Vvin_203s0088g00900.1, Vvin_203s0088g00910.1, Vvin_203s0088g00940.1, Vvin_203s0088g01085.1, Vvin_203s0097g00700.1, Vvin_208s0040g02890.1, Vvin_211s0052g01650.1
OG0000049	Atha_AT1G17260.1, Atha_AT1G80660.1, Atha_AT2G07560.1, Atha_AT2G18960.1, Atha_AT2G24520.1, Atha_AT3G42640.1, Atha_AT3G47950.1, Atha_AT3G60330.1, Atha_AT4G30190.2, Atha_AT5G57350.1, Atha_AT5G62670.1	Caus_C030N0070E0.1, Caus_C058N0014E0.1, Caus_C065N0089E0.1, Caus_C076N0025E0.1, Caus_C094N0012E0.1	Mesc_01G085000.2, Mesc_03G003500.1, Mesc_04G105100.1, Mesc_04G105200.1, Mesc_04G152300.1, Mesc_05G053600.1, Mesc_06G022300.1, Mesc_06G097000.2, Mesc_11G010800.1, Mesc_14G156300.1, Mesc_16G136000.1	Ptri_001G161400.1, Ptri_003G080500.1, Ptri_006G005900.1, Ptri_006G165900.1, Ptri_006G188600.2, Ptri_006G275000.1, Ptri_012G071600.5, Ptri_014G046300.3, Ptri_015G066000.2, Ptri_018G006000.1, Ptri_018G090300.1, Ptri_018G112400.1	evm.model.fragScaff_scaffold_181.88, evm.model.fragScaff_scaffold_215.25, evm.model.fragScaff_scaffold_3245.110, evm.model.original_scaffold_14545.16, evm.model.original_scaffold_8899.74.2	Vvin_204s0008g02460.1, Vvin_209s0002g00130.2, Vvin_209s0002g02260.1, Vvin_211s0052g00620.1, Vvin_211s0149g00210.1, Vvin_214s0066g02550.1, Vvin_215s0021g01660.2, Vvin_217s0000g05540.1
OG0000050			Mesc_01G047650.1, Mesc_01G051966.1, Mesc_02G199850.1, Mesc_02G200534.1, Mesc_04G040780.1, Mesc_04G040960.1, Mesc_04G055770.1, Mesc_04G060050.1, Mesc_04G064940.1, Mesc_04G064980.1, Mesc_06G029866.1, Mesc_07G074735.1, Mesc_07G076001.1, Mesc_08G070880.1, Mesc_08G071524.1, Mesc_08G071748.1, Mesc_08G071860.1, Mesc_08G071972.1, Mesc_08G072084.1, Mesc_08G072416.1, Mesc_08G086631.1, Mesc_09G091798.1, Mes…
OG0000051	Atha_AT2G25630.1, Atha_AT2G44450.1, Atha_AT2G44480.1, Atha_AT3G60130.1, Atha_AT5G42260.1, Atha_AT5G44640.1	Caus_C001N0464E0.1, Caus_C015N0186E0.1, Caus_C133N0008E0.1	Mesc_06G169000.3, Mesc_07G001300.1, Mesc_07G001400.1, Mesc_10G147600.2, Mesc_10G148175.1, Mesc_10G148750.1, Mesc_10G149325.1, Mesc_10G149900.1, Mesc_10G150000.2, Mesc_10G150200.1, Mesc_14G014600.1, Mesc_14G014700.1	Ptri_001G015100.1, Ptri_001G227200.1, Ptri_001G227300.1, Ptri_001G227400.1, Ptri_003G211100.1, Ptri_004G040700.7, Ptri_005G059500.1, Ptri_T085301.1	evm.model.fragScaff_scaffold_2863.86	Vvin_206s0004g01420.2, Vvin_206s0004g01430.1, Vvin_206s0004g01440.1, Vvin_213s0064g00480.2, Vvin_213s0064g00520.1, Vvin_213s0064g01520.1, Vvin_213s0064g01540.1, Vvin_213s0064g01550.1, Vvin_213s0064g01570.1, Vvin_213s0064g01580.1, Vvin_213s0064g01600.1, Vvin_213s0064g01640.1, Vvin_213s0064g01660.1, Vvin_213s0064g01690.1, Vvin_213s0064g01700.1, Vvin_213s0064g01710.1, Vvin_213s0064g01720.1, Vvin_213…
OG0000052	Atha_AT4G19080.1, Atha_AT4G19090.1, Atha_AT5G45460.1, Atha_AT5G45470.1, Atha_AT5G45480.1, Atha_AT5G45530.1, Atha_AT5G45540.1	Caus_C071N0114E0.1, Caus_C071N0115E0.1, Caus_C071N0116E0.1, Caus_C071N0117E0.1	Mesc_10G109200.1, Mesc_10G137700.1, Mesc_10G138100.2, Mesc_10G138300.1, Mesc_11G122900.2, Mesc_11G123300.1, Mesc_16G012100.2, Mesc_S063300.4	Ptri_001G146800.1, Ptri_003G064200.2, Ptri_007G123100.2, Ptri_014G030400.2		Vvin_203s0017g00930.1, Vvin_205s0102g00790.1, Vvin_205s0102g00800.1, Vvin_205s0102g00810.1, Vvin_205s0102g00830.1, Vvin_205s0102g00850.1, Vvin_205s0102g00860.1, Vvin_205s0102g00900.1, Vvin_205s0102g00920.1, Vvin_205s0102g00970.1, Vvin_205s0102g00980.1, Vvin_205s0102g01036.1, Vvin_205s0102g01060.1, Vvin_205s0102g01080.1, Vvin_205s0102g01090.1, Vvin_205s0102g01130.1, Vvin_209s0002g01200.1, Vvin_209…
OG0000053	Atha_AT5G32613.1	Caus_C000N0200M0.1, Caus_C000N0781M0.1, Caus_C001N0154M0.1, Caus_C001N0351M0.1, Caus_C005N0122M0.1, Caus_C006N0238G0.1, Caus_C008N0044M0.1, Caus_C010N0075M0.1, Caus_C015N0001G0.1, Caus_C016N0020M0.1, Caus_C020N0163M0.1, Caus_C021N0111G0.1, Caus_C027N0156M0.1, Caus_C028N0026M0.1, Caus_C028N0148M0.1, Caus_C029N0062M0.1, Caus_C029N0077M0.1, Caus_C031N0223M0.1, Caus_C034N0040M0.1, Caus_C034N0154M0.1,…		Ptri_003G047101.1, Ptri_019G047850.1	evm.model.fragScaff_scaffold_1506.52, evm.model.fragScaff_scaffold_1820.15, evm.model.fragScaff_scaffold_2528.2, evm.model.fragScaff_scaffold_2676.23, evm.model.fragScaff_scaffold_2995.8, evm.model.fragScaff_scaffold_3549.17, evm.model.fragScaff_scaffold_561.1, evm.model.fragScaff_scaffold_87.137, evm.model.fragScaff_scaffold_87.144, evm.model.original_scaffold_14970.50, evm.model.original_scaffo…
OG0000054	Atha_AT5G48100.1	Caus_C011N0429E0.1	Mesc_18G096900.1, Mesc_18G097000.2	Ptri_005G200500.1, Ptri_005G200600.1, Ptri_005G200700.1, Ptri_011G071100.1	evm.model.fragScaff_scaffold_358.50	Vvin_200s0413g00010.1, Vvin_200s0444g00010.1, Vvin_200s0481g00020.1, Vvin_200s0731g00010.1, Vvin_200s1212g00020.1, Vvin_200s2280g00010.1, Vvin_218s0001g00080.1, Vvin_218s0001g00310.1, Vvin_218s0001g00340.1, Vvin_218s0001g00400.1, Vvin_218s0001g00420.1, Vvin_218s0001g00680.1, Vvin_218s0001g00730.1, Vvin_218s0001g00790.1, Vvin_218s0001g00850.1, Vvin_218s0001g00930.1, Vvin_218s0001g01010.1, Vvin_218…
OG0000055			Mesc_01G011255.1, Mesc_01G017580.1, Mesc_02G199250.1, Mesc_02G212333.1, Mesc_02G218750.1, Mesc_03G075450.1, Mesc_03G076333.1, Mesc_04G061442.1, Mesc_04G061456.1, Mesc_04G061470.1, Mesc_05G118601.1, Mesc_05G118701.1, Mesc_05G136947.1, Mesc_05G186750.1, Mesc_06G024333.1, Mesc_06G024366.1, Mesc_06G043375.1, Mesc_07G100512.1, Mesc_08G070816.1, Mesc_08G085331.1, Mesc_09G082333.1, Mesc_09G089401.1, Mes…
OG0000056	Atha_AT2G24840.1, Atha_AT2G34440.1, Atha_AT3G04100.1, Atha_AT3G66656.1, Atha_AT4G36590.1, Atha_AT5G60440.1	Caus_C006N0120E0.1, Caus_C006N0580E0.1, Caus_C014N0383E0.1, Caus_C022N0293E0.1, Caus_C052N0065E0.1	Mesc_05G112000.1, Mesc_05G208100.2, Mesc_07G036500.1, Mesc_07G039300.1, Mesc_07G051700.1, Mesc_10G086700.1, Mesc_10G100400.1, Mesc_12G119300.1, Mesc_15G119400.1, Mesc_15G119500.1, Mesc_17G067800.1	Ptri_001G251400.1, Ptri_004G130900.1, Ptri_004G131100.1, Ptri_007G113800.1, Ptri_007G114001.1, Ptri_008G041500.1, Ptri_009G045900.1, Ptri_009G046100.2, Ptri_009G084100.1, Ptri_009G084200.1, Ptri_013G034600.1, Ptri_017G047300.1	evm.model.fragScaff_scaffold_3126.105, evm.model.original_scaffold_10897.1, evm.model.original_scaffold_15553.1, evm.model.original_scaffold_17214.61, evm.model.original_scaffold_17214.62, evm.model.original_scaffold_18851.1, evm.model.original_scaffold_4457.3, evm.model.original_scaffold_7346.3	Vvin_200s0386g00010.1, Vvin_201s0010g01500.1, Vvin_201s0010g01530.1, Vvin_203s0088g00510.1, Vvin_203s0088g00550.1, Vvin_203s0088g00590.1, Vvin_203s0088g00600.1, Vvin_203s0088g00610.1
OG0000057	Atha_AT1G19050.1, Atha_AT1G74890.1, Atha_AT2G07440.1, Atha_AT2G40670.2, Atha_AT2G41310.1, Atha_AT3G48100.1, Atha_AT3G56380.1, Atha_AT3G57040.1, Atha_AT5G62920.1	Caus_C008N0072E0.1, Caus_C008N0073E0.1, Caus_C008N0075E0.1, Caus_C008N0076E0.1, Caus_C008N0078E0.1, Caus_C008N0080E0.1, Caus_C011N0461E0.1, Caus_C025N0346E0.1, Caus_C026N0183G0.1, Caus_C028N0210E0.1, Caus_C032N0305E0.1, Caus_C049N0064E0.1	Mesc_04G159800.1, Mesc_06G099700.2, Mesc_07G142900.1, Mesc_07G143100.2, Mesc_07G143900.1, Mesc_07G144001.1, Mesc_08G058200.1, Mesc_09G006800.2, Mesc_11G004900.1, Mesc_14G071300.1	Ptri_001G027000.1, Ptri_003G197466.1, Ptri_006G041100.1, Ptri_013G157750.1, Ptri_015G070000.2, Ptri_016G038000.1, Ptri_019G058900.1, Ptri_019G133600.4, Ptri_T124806.1	evm.model.fragScaff_scaffold_790.19	Vvin_208s0007g05390.1, Vvin_213s0067g03070.1, Vvin_213s0067g03430.1, Vvin_213s0067g03450.1, Vvin_213s0067g03460.1, Vvin_213s0067g03480.1, Vvin_213s0067g03490.1, Vvin_213s0067g03510.1, Vvin_217s0000g07580.1
OG0000058	Atha_AT2G26560.1, Atha_AT4G37050.1, Atha_AT4G37060.2, Atha_AT4G37070.2, Atha_AT5G43590.1	Caus_C009N0373M0.1, Caus_C033N0083E0.1	Mesc_05G171400.1, Mesc_12G093400.1, Mesc_12G102200.1, Mesc_13G126900.2, Mesc_18G033200.1, Mesc_18G033400.1, Mesc_18G033422.1, Mesc_18G033444.1	Ptri_002G128000.1, Ptri_002G128300.1, Ptri_007G040300.2, Ptri_007G040400.1, Ptri_007G042200.1, Ptri_014G033000.4, Ptri_014G033200.1, Ptri_014G033400.1, Ptri_014G033500.2, Ptri_014G033600.1, Ptri_014G033900.1, Ptri_014G034000.1, Ptri_017G133850.1, Ptri_017G133901.1, Ptri_017G133951.1, Ptri_017G134001.1, Ptri_017G134051.1, Ptri_017G134101.1, Ptri_017G134151.1, Ptri_017G134200.1	evm.model.fragScaff_scaffold_1419.8, evm.model.original_scaffold_11452.1	Vvin_200s0567g00060.1, Vvin_207s0031g00850.1, Vvin_207s0031g00870.1, Vvin_218s0001g10830.1, Vvin_218s0001g10870.1, Vvin_218s0001g10880.1, Vvin_218s0001g10900.1, Vvin_218s0001g10910.1, Vvin_218s0001g10920.1, Vvin_218s0001g10940.1, Vvin_218s0001g10950.1, Vvin_218s0001g10970.1, Vvin_218s0001g11010.1
OG0000059	Atha_AT2G43870.1, Atha_AT3G59850.1	Caus_C011N0172E0.1, Caus_C011N0173E0.1, Caus_C014N0276E0.1, Caus_C041N0185E0.1	Mesc_01G019100.1, Mesc_01G019200.1, Mesc_01G019300.1, Mesc_01G019400.1, Mesc_05G122200.1, Mesc_05G122300.1, Mesc_05G122500.1, Mesc_05G122547.1, Mesc_05G122700.1, Mesc_05G122800.1, Mesc_07G074200.1, Mesc_07G074300.1, Mesc_07G074615.1, Mesc_07G074630.1, Mesc_07G074645.1, Mesc_07G074660.1, Mesc_07G074675.1, Mesc_07G074690.1, Mesc_07G074700.1, Mesc_07G074705.1, Mesc_07G074720.1, Mesc_07G074765.1, Mes…	Ptri_007G144100.1, Ptri_007G144200.1, Ptri_007G144400.1, Ptri_007G144500.1, Ptri_008G010700.1, Ptri_010G248200.1, Ptri_017G003500.1, Ptri_017G004500.1, Ptri_017G004701.1, Ptri_017G005300.1, Ptri_017G005600.1, Ptri_017G005800.1, Ptri_017G005900.1, Ptri_017G006200.2	evm.model.fragScaff_scaffold_1086.46	Vvin_200s0369g00040.1, Vvin_205s0094g01300.1
OG0000060	Atha_AT4G31940.1, Atha_AT4G31950.1, Atha_AT4G31970.1	Caus_C046N0099E0.1	Mesc_04G085900.1, Mesc_05G166800.1, Mesc_05G166900.1, Mesc_05G167000.1, Mesc_05G167200.1, Mesc_05G167500.1, Mesc_05G167600.1, Mesc_05G167700.1, Mesc_05G167900.1, Mesc_05G168200.2, Mesc_05G168300.1, Mesc_05G168400.1, Mesc_05G168500.1, Mesc_18G026200.2, Mesc_18G026370.1, Mesc_18G026480.1, Mesc_18G026650.1, Mesc_18G026880.1, Mesc_18G027050.1, Mesc_18G032200.2, Mesc_S022241.1	Ptri_014G037300.2, Ptri_014G037400.1, Ptri_014G037500.1, Ptri_014G037600.1, Ptri_014G037700.1, Ptri_014G037800.1, Ptri_014G037900.1, Ptri_014G038000.1, Ptri_014G038100.3, Ptri_014G038200.1	evm.model.original_scaffold_16547.1, evm.model.original_scaffold_5327.1	Vvin_218s0001g11400.1, Vvin_218s0001g11410.1, Vvin_218s0001g11430.1, Vvin_218s0001g11440.1, Vvin_218s0001g11450.1, Vvin_218s0001g11470.1, Vvin_218s0001g11480.1, Vvin_218s0001g11490.1, Vvin_218s0001g11500.1, Vvin_218s0001g11520.1, Vvin_218s0001g11560.1, Vvin_218s0001g11570.1, Vvin_218s0001g11580.1
OG0000061				Ptri_009G112061.1, Ptri_010G009400.2, Ptri_010G009750.1, Ptri_010G010100.2, Ptri_011G054500.2, Ptri_011G055000.2, Ptri_011G055200.1, Ptri_011G104600.1, Ptri_011G104900.1, Ptri_011G105150.1, Ptri_012G005600.3, Ptri_012G007800.2, Ptri_012G007901.1, Ptri_012G007932.1, Ptri_012G008300.2, Ptri_012G008666.1, Ptri_012G008911.1, Ptri_012G009200.2, Ptri_012G009400.1, Ptri_012G009900.1, Ptri_012G010101.2, …
OG0000062					evm.model.fragScaff_scaffold_1771.5, evm.model.fragScaff_scaffold_1771.6, evm.model.fragScaff_scaffold_1771.7	Vvin_206s0061g00170.1, Vvin_212s0034g01030.1, Vvin_212s0034g01070.1, Vvin_212s0034g01460.1, Vvin_212s0034g01470.1, Vvin_212s0034g01480.2, Vvin_212s0034g01490.1, Vvin_212s0034g01580.1, Vvin_212s0034g01625.1, Vvin_212s0034g01630.2, Vvin_212s0034g01660.6, Vvin_212s0034g01700.1, Vvin_212s0034g01710.2, Vvin_212s0034g01750.1, Vvin_212s0034g02040.1, Vvin_212s0034g02250.1, Vvin_212s0034g02310.1, Vvin_212…
OG0000063	Atha_AT1G29179.1, Atha_AT1G29180.1, Atha_AT1G34480.1, Atha_AT1G44020.1, Atha_AT1G44030.1, Atha_AT1G44050.1, Atha_AT1G45243.1, Atha_AT1G53340.1, Atha_AT1G61710.1, Atha_AT1G61840.1, Atha_AT1G62030.1, Atha_AT1G66440.1, Atha_AT1G66450.1, Atha_AT2G02610.1, Atha_AT2G02620.1, Atha_AT2G02630.1, Atha_AT2G02640.1, Atha_AT2G02680.1, Atha_AT2G02690.1, Atha_AT2G02700.1, Atha_AT2G13895.1, Atha_AT2G13900.1, Ath…
OG0000064	Atha_ATMG01250.1	Caus_C001N0409G0.1, Caus_C002N0044M0.1, Caus_C010N0242G0.1, Caus_C015N0067M0.1, Caus_C021N0032M0.1, Caus_C027N0057M0.1, Caus_C027N0071M0.1, Caus_C027N0134M0.1, Caus_C029N0055E0.1, Caus_C033N0044M0.1, Caus_C034N0035M0.1, Caus_C036N0082M0.1, Caus_C038N0041M0.1, Caus_C042N0083M0.1, Caus_C042N0085M0.1, Caus_C044N0079G0.1, Caus_C044N0080M0.1, Caus_C045N0115G0.1, Caus_C048N0021M0.1, Caus_C050N0063G0.1,…	Mesc_02G145650.1, Mesc_03G145532.1	Ptri_002G067201.1, Ptri_004G185050.1, Ptri_006G175124.1	evm.model.original_scaffold_13731.2
OG0000065	Atha_AT1G17170.1, Atha_AT1G17180.1, Atha_AT1G78340.1, Atha_AT1G78360.1, Atha_AT1G78370.1, Atha_AT1G78380.1	Caus_C023N0255E0.1, Caus_C049N0111E0.1, Caus_C049N0115E0.1	Mesc_03G090500.1, Mesc_09G086100.1, Mesc_09G086166.1, Mesc_09G086200.1, Mesc_09G086366.1, Mesc_09G086400.1, Mesc_09G086532.1, Mesc_09G086566.1, Mesc_09G086732.1, Mesc_09G090900.1, Mesc_15G101100.1	Ptri_001G431700.1, Ptri_001G436600.1, Ptri_001G436800.1, Ptri_001G437000.1, Ptri_001G437100.1, Ptri_001G437200.1, Ptri_001G437400.1, Ptri_001G437500.1, Ptri_011G140400.1, Ptri_011G140600.2, Ptri_011G140800.1	evm.model.fragScaff_scaffold_979.17, evm.model.original_scaffold_12562.6	Vvin_200s0240g00050.1, Vvin_219s0015g02590.1, Vvin_219s0015g02610.1, Vvin_219s0015g02680.1, Vvin_219s0015g02700.1, Vvin_219s0015g02730.1, Vvin_219s0015g02880.1, Vvin_219s0015g02890.1, Vvin_219s0027g00460.1, Vvin_219s0093g00110.1, Vvin_219s0093g00150.1, Vvin_219s0093g00160.1, Vvin_219s0093g00190.1, Vvin_219s0093g00220.1, Vvin_219s0093g00260.1, Vvin_219s0093g00310.1
OG0000066					evm.model.original_scaffold_10210.20, evm.model.original_scaffold_10210.25, evm.model.original_scaffold_10210.6, evm.model.original_scaffold_10518.10, evm.model.original_scaffold_11037.6, evm.model.original_scaffold_11144.13, evm.model.original_scaffold_11144.20, evm.model.original_scaffold_11144.7, evm.model.original_scaffold_11206.11, evm.model.original_scaffold_11206.12, evm.model.original_sca…
OG0000067	Atha_AT1G20010.1, Atha_AT1G75780.1, Atha_AT2G29550.1, Atha_AT4G20890.1, Atha_AT5G12250.1, Atha_AT5G23860.1, Atha_AT5G44340.1, Atha_AT5G62690.1, Atha_AT5G62700.1	Caus_C003N0261E0.1, Caus_C013N0198E0.1, Caus_C014N0056E0.1, Caus_C014N0058E0.1, Caus_C032N0389E0.1, Caus_C039N0238E0.1	Mesc_01G061400.1, Mesc_01G165616.1, Mesc_01G166100.1, Mesc_02G136200.1, Mesc_05G147000.1, Mesc_05G200200.1, Mesc_06G007200.1, Mesc_06G147900.1, Mesc_08G061700.1, Mesc_09G100400.1, Mesc_14G124600.1	Ptri_001G464400.1, Ptri_003G125400.1, Ptri_003G126800.1, Ptri_005G239900.1, Ptri_006G035400.6, Ptri_006G095000.2, Ptri_009G067100.1, Ptri_011G162500.1, Ptri_012G047600.1, Ptri_016G033200.1	evm.model.fragScaff_scaffold_3212.95, evm.model.fragScaff_scaffold_3772.50	Vvin_202s0025g03540.1, Vvin_202s0025g03680.1, Vvin_206s0004g05870.1, Vvin_206s0009g02020.1, Vvin_208s0007g01630.2, Vvin_208s0040g00980.2, Vvin_210s0003g05320.1, Vvin_216s0050g00380.1, Vvin_217s0000g02450.1, Vvin_218s0001g14360.1
OG0000068	Atha_AT2G14378.1, Atha_AT2G24205.1, Atha_AT2G27315.1, Atha_AT3G42565.1, Atha_AT3G48675.1, Atha_AT4G09545.1, Atha_AT4G35165.1, Atha_AT5G36310.1, Atha_AT5G36320.1, Atha_AT5G36330.1, Atha_AT5G36340.1, Atha_AT5G36350.1, Atha_AT5G36360.1, Atha_AT5G36370.1, Atha_AT5G36380.1, Atha_AT5G36390.1, Atha_AT5G36400.1, Atha_AT5G36410.1, Atha_AT5G36420.1, Atha_AT5G36430.1, Atha_AT5G36440.1, Atha_AT5G36450.1, Ath…
OG0000069	Atha_AT1G07090.1, Atha_AT2G42610.1, Atha_AT3G04510.1, Atha_AT3G23290.2, Atha_AT5G28490.1, Atha_AT5G58500.1	Caus_C000N0994E0.1, Caus_C006N0242E0.1, Caus_C026N0025E0.1, Caus_C032N0165E0.1, Caus_C035N0065E0.1, Caus_C035N0192E0.1, Caus_C049N0144E0.1	Mesc_02G090700.4, Mesc_02G216200.1, Mesc_03G101700.1, Mesc_03G163600.2, Mesc_08G139300.1, Mesc_09G148200.1, Mesc_12G033200.1, Mesc_13G035100.1, Mesc_15G041500.1, Mesc_15G094500.1, Mesc_16G039700.2, Mesc_17G055900.1	Ptri_001G281000.1, Ptri_001G390900.1, Ptri_002G037500.1, Ptri_002G214200.2, Ptri_004G057300.1, Ptri_005G225600.1, Ptri_008G167700.1, Ptri_009G076100.1, Ptri_010G070700.1, Ptri_011G066400.3, Ptri_011G109900.3, Ptri_014G142400.1, Ptri_019G018600.1	evm.model.fragScaff_scaffold_1092.21, evm.model.fragScaff_scaffold_1486.74, evm.model.fragScaff_scaffold_71.4, evm.model.original_scaffold_5848.50	Vvin_205s0049g01170.1, Vvin_206s0004g07090.1, Vvin_207s0005g03530.1, Vvin_210s0003g01280.1, Vvin_212s0028g02160.1, Vvin_214s0036g00540.1
OG0000070	Atha_AT4G20820.1, Atha_AT4G20860.1, Atha_AT5G44360.1, Atha_AT5G44410.1, Atha_AT5G44440.1	Caus_C002N0094E0.1, Caus_C043N0003E0.1, Caus_C043N0022E0.1, Caus_C043N0028E0.1	Mesc_06G052200.1, Mesc_12G105201.1, Mesc_14G125000.1, Mesc_14G125500.1	Ptri_001G440700.1, Ptri_001G461500.1, Ptri_001G461700.1, Ptri_001G461800.1, Ptri_001G461900.1, Ptri_001G462000.1, Ptri_001G462100.1, Ptri_001G464700.1, Ptri_001G464800.1, Ptri_011G157900.1, Ptri_011G158100.1, Ptri_011G161800.1, Ptri_011G162666.1, Ptri_011G162732.1, Ptri_011G162800.1, Ptri_011G162828.1, Ptri_011G162856.1, Ptri_011G162884.1, Ptri_011G162900.1, Ptri_011G162916.1, Ptri_011G162940.1, …	evm.model.fragScaff_scaffold_1557.27, evm.model.fragScaff_scaffold_1557.28, evm.model.fragScaff_scaffold_429.45	Vvin_203s0017g01570.1, Vvin_210s0003g05390.1, Vvin_210s0003g05430.1, Vvin_210s0003g05540.1, Vvin_212s0028g01770.1, Vvin_212s0028g01780.1, Vvin_212s0028g01790.1
OG0000071		Caus_C091N0022G0.1	Mesc_S020450.1, Mesc_S022050.1, Mesc_S022723.1	Ptri_008G223900.2, Ptri_008G224102.1, Ptri_008G224138.1, Ptri_008G224165.1, Ptri_008G224201.1, Ptri_008G224264.1, Ptri_008G224282.1, Ptri_008G224301.1, Ptri_008G224319.1, Ptri_008G224346.1, Ptri_008G224364.1, Ptri_008G224400.2, Ptri_008G224601.1, Ptri_008G225001.1, Ptri_008G225201.1, Ptri_008G225401.1, Ptri_014G185372.1, Ptri_014G185444.1, Ptri_014G185660.1, Ptri_014G185876.1, Ptri_014G186020.1, …	evm.model.original_scaffold_10210.30, evm.model.original_scaffold_11144.6, evm.model.original_scaffold_11427.4, evm.model.original_scaffold_12440.12, evm.model.original_scaffold_12603.6, evm.model.original_scaffold_17876.14, evm.model.original_scaffold_17876.21, evm.model.original_scaffold_17876.33, evm.model.original_scaffold_17876.41, evm.model.original_scaffold_17876.50, evm.model.original_sca…
OG0000072	Atha_AT2G24210.1, Atha_AT3G25810.1, Atha_AT3G25820.1, Atha_AT3G25830.1, Atha_AT4G16730.1, Atha_AT4G16740.1	Caus_C069N0145E0.1	Mesc_12G097501.1, Mesc_12G148600.2, Mesc_12G148666.1, Mesc_12G148700.1, Mesc_12G149100.1, Mesc_S099100.3	Ptri_001G308200.1, Ptri_001G308300.1, Ptri_019G022338.1, Ptri_019G023000.2, Ptri_019G023006.1, Ptri_019G023008.1, Ptri_019G023014.1, Ptri_019G023018.1, Ptri_019G023020.1, Ptri_019G046201.1		Vvin_200s0724g00010.1, Vvin_200s2271g00010.1, Vvin_212s0134g00040.2, Vvin_213s0019g00060.1, Vvin_213s0067g00050.1, Vvin_213s0067g00090.1, Vvin_213s0067g00130.1, Vvin_213s0067g00250.1, Vvin_213s0067g00290.1, Vvin_213s0067g00300.1, Vvin_213s0067g00320.1, Vvin_213s0067g00370.1, Vvin_213s0067g00380.1, Vvin_213s0067g03690.1, Vvin_213s0067g03700.1, Vvin_213s0067g03740.1, Vvin_213s0067g03770.1, Vvin_213…
OG0000073	Atha_AT1G13780.1, Atha_AT1G16930.1, Atha_AT1G16940.1, Atha_AT1G32020.1, Atha_AT1G51370.1, Atha_AT1G60400.1, Atha_AT1G60410.1, Atha_AT1G66290.1, Atha_AT1G66300.1, Atha_AT1G66310.1, Atha_AT1G66320.1, Atha_AT1G66640.1, Atha_AT1G69630.1, Atha_AT1G78730.1, Atha_AT1G78740.1, Atha_AT1G78750.1, Atha_AT1G78760.1, Atha_AT1G78840.1, Atha_AT1G80470.1, Atha_AT2G26030.1, Atha_AT2G27505.1, Atha_AT3G19085.1, Ath…
OG0000074	Atha_AT3G47090.1, Atha_AT3G47110.1, Atha_AT3G47570.1, Atha_AT3G47580.1, Atha_AT5G20480.1, Atha_AT5G39390.1	Caus_C006N0465E0.1	Mesc_01G120300.1, Mesc_02G194500.2, Mesc_02G203300.1, Mesc_03G004600.1, Mesc_07G015300.1, Mesc_07G127604.1, Mesc_10G014300.1, Mesc_10G014500.1, Mesc_10G054200.1, Mesc_10G077500.1, Mesc_10G130433.1, Mesc_14G150300.1, Mesc_16G135000.1, Mesc_17G105500.1, Mesc_18G103300.1	Ptri_004G069001.1, Ptri_005G080000.1, Ptri_006G099100.1, Ptri_006G273001.2, Ptri_008G007866.1, Ptri_008G033700.2, Ptri_008G033900.3, Ptri_008G034000.5, Ptri_010G228200.1, Ptri_010G228300.1, Ptri_011G102700.1, Ptri_012G044500.1, Ptri_013G133100.2, Ptri_015G037400.1, Ptri_017G115900.1, Ptri_017G145200.1, Ptri_017G151400.3, Ptri_017G152080.1, Ptri_017G152500.1, Ptri_018G020000.1, Ptri_019G100901.1		Vvin_208s0007g00850.1, Vvin_208s0007g02110.1, Vvin_213s0067g00490.1, Vvin_216s0098g00430.1
OG0000075	Atha_AT1G20090.1, Atha_AT1G75840.1, Atha_AT2G17800.1, Atha_AT3G48040.1, Atha_AT3G51300.1, Atha_AT4G28950.1, Atha_AT4G35020.1, Atha_AT4G35950.1, Atha_AT5G45970.1, Atha_AT5G62880.1	Caus_C005N0715E0.1, Caus_C007N0337M0.1, Caus_C022N0337E0.1, Caus_C022N0339M0.1	Mesc_01G148700.3, Mesc_02G107400.2, Mesc_03G023400.1, Mesc_04G075700.2, Mesc_05G057000.2, Mesc_06G102200.2, Mesc_11G094100.1, Mesc_13G139900.1, Mesc_14G068700.2, Mesc_17G051400.1, Mesc_18G011800.2	Ptri_004G174900.2, Ptri_005G110700.1, Ptri_005G242000.1, Ptri_007G061500.11, Ptri_009G134600.2, Ptri_011G061500.1, Ptri_012G077800.1, Ptri_013G123800.1, Ptri_014G051800.2, Ptri_015G073000.2, Ptri_018G083400.2	evm.model.fragScaff_scaffold_344.117, evm.model.original_scaffold_18545.51	Vvin_203s0038g02380.1, Vvin_204s0023g03860.1, Vvin_210s0003g00570.1, Vvin_211s0016g03640.4, Vvin_212s0028g02630.1, Vvin_215s0021g01130.1, Vvin_217s0000g07890.1, Vvin_218s0001g14670.2
OG0000076	Atha_AT5G45890.1	Caus_C006N0246E0.1, Caus_C006N0253E0.1, Caus_C008N0150E0.1, Caus_C008N0151G0.1, Caus_C008N0152E0.1, Caus_C017N0333E0.1	Mesc_01G149300.1, Mesc_01G149400.1, Mesc_02G108300.1, Mesc_04G163000.1, Mesc_15G123400.1, Mesc_16G037500.1, Mesc_16G037600.1, Mesc_16G037700.1, Mesc_16G038400.1, Mesc_17G054300.1, Mesc_17G054400.1, Mesc_17G054500.5	Ptri_004G055900.1, Ptri_004G056000.2, Ptri_004G056050.1, Ptri_004G056100.1, Ptri_004G056200.1, Ptri_004G056258.1, Ptri_004G056301.1, Ptri_004G056308.1, Ptri_004G056316.1, Ptri_004G056366.1, Ptri_004G056500.1, Ptri_005G088600.1, Ptri_005G089100.2, Ptri_007G075100.1, Ptri_007G075300.1, Ptri_007G075900.1, Ptri_007G076000.1, Ptri_007G076100.1, Ptri_011G064900.1, Ptri_013G118200.1, Ptri_013G118400.1, …		Vvin_210s0003g01100.1, Vvin_212s0028g02250.1, Vvin_212s0028g02260.1, Vvin_212s0028g02290.1, Vvin_212s0028g02300.1
OG0000077	Atha_AT5G24090.1	Caus_C008N0561E0.1	Mesc_02G188800.1, Mesc_06G155300.1, Mesc_06G155400.1, Mesc_06G155500.1, Mesc_06G155600.1, Mesc_07G097300.1, Mesc_10G048300.1, Mesc_10G048400.1, Mesc_10G048500.1, Mesc_S022092.1	Ptri_002G165700.1, Ptri_002G242000.1, Ptri_012G033866.1, Ptri_012G033899.1, Ptri_012G033932.1, Ptri_014G091700.1, Ptri_015G023900.1, Ptri_015G024000.1, Ptri_015G024100.1, Ptri_015G024150.1, Ptri_015G024200.1	evm.model.original_scaffold_10463.30, evm.model.original_scaffold_10463.32, evm.model.original_scaffold_10463.33, evm.model.original_scaffold_10463.34, evm.model.original_scaffold_10463.35, evm.model.original_scaffold_10463.36, evm.model.original_scaffold_10463.37, evm.model.original_scaffold_12968.2, evm.model.original_scaffold_12968.3, evm.model.original_scaffold_4685.1, evm.model.original_scaf…	Vvin_215s0046g01570.1, Vvin_215s0046g01590.1, Vvin_215s0046g01610.1, Vvin_215s0046g01690.1, Vvin_215s0046g01700.1, Vvin_215s0046g01710.1, Vvin_215s0046g01720.1, Vvin_216s0050g02210.1, Vvin_216s0050g02220.1, Vvin_216s0050g02230.1
OG0000078				Ptri_006G269900.2, Ptri_006G270000.1, Ptri_006G282100.1, Ptri_006G282200.1, Ptri_006G282300.1, Ptri_006G282600.1, Ptri_006G282700.1, Ptri_006G282800.1, Ptri_006G282900.1, Ptri_006G283000.1, Ptri_006G283100.1, Ptri_006G283400.1, Ptri_006G283500.1, Ptri_006G283600.1, Ptri_006G283700.1, Ptri_006G283800.1, Ptri_006G284000.1, Ptri_006G284100.1, Ptri_011G008164.1, Ptri_011G008228.1, Ptri_011G008292.1, …
OG0000079						Vvin_200s0131g00370.1, Vvin_200s0194g00240.1, Vvin_200s0267g00040.1, Vvin_200s0282g00060.1, Vvin_200s0287g00090.1, Vvin_200s2246g00010.1, Vvin_201s0010g01190.1, Vvin_201s0010g03840.1, Vvin_202s0033g00490.1, Vvin_202s0087g00020.1, Vvin_203s0038g00530.1, Vvin_203s0097g00250.1, Vvin_203s0097g00330.1, Vvin_203s0110g00130.1, Vvin_203s0132g00030.1, Vvin_204s0043g00810.1, Vvin_205s0049g01640.1, Vvin_205…
OG0000080	Atha_AT2G43280.1, Atha_AT3G07500.1, Atha_AT3G59470.1, Atha_AT4G12850.1	Caus_C011N0248M0.1	Mesc_01G122100.2, Mesc_02G080200.1, Mesc_04G043000.3, Mesc_04G043100.2, Mesc_04G043300.1, Mesc_04G043400.3, Mesc_11G121700.2, Mesc_12G059800.3, Mesc_13G055500.1, Mesc_13G055600.1, Mesc_13G055700.1	Ptri_002G239300.1, Ptri_002G239400.4, Ptri_007G128700.5, Ptri_007G128800.1, Ptri_007G128900.1, Ptri_007G129000.3, Ptri_007G129101.1, Ptri_007G129500.2, Ptri_008G076800.1, Ptri_014G176500.1, Ptri_014G176600.1, Ptri_017G029100.1, Ptri_017G029400.2	evm.model.fragScaff_scaffold_3588.2_evm.model.fragScaff_scaffold_3588.3	Vvin_200s0174g00090.1, Vvin_200s0174g00120.2, Vvin_200s0174g00130.2, Vvin_200s0174g00140.1, Vvin_200s0269g00010.1, Vvin_200s0269g00040.1, Vvin_205s0102g00390.1, Vvin_205s0102g00400.2, Vvin_205s0102g00410.2, Vvin_205s0102g00440.3, Vvin_205s0102g00470.3, Vvin_205s0102g00555.1, Vvin_205s0102g00645.1, Vvin_205s0102g00690.1, Vvin_214s0068g00770.6
OG0000081	Atha_AT4G01600.1, Atha_AT5G08350.1, Atha_AT5G23350.1, Atha_AT5G23360.1, Atha_AT5G23370.1	Caus_C091N0039E0.1	Mesc_04G162500.1, Mesc_04G162600.1, Mesc_11G001400.1, Mesc_15G117400.1	Ptri_004G068000.1, Ptri_005G088200.1, Ptri_005G088300.2, Ptri_005G088400.1, Ptri_005G088700.1, Ptri_007G075200.3, Ptri_007G075700.1		Vvin_203s0091g00930.1, Vvin_203s0091g00935.1, Vvin_204s0023g00210.1, Vvin_204s0023g00230.1, Vvin_204s0023g00240.1, Vvin_204s0023g00250.1, Vvin_210s0071g00320.1, Vvin_210s0071g00330.3, Vvin_210s0071g00340.1, Vvin_210s0071g00343.1, Vvin_210s0071g00350.1, Vvin_210s0071g00355.1, Vvin_210s0071g00360.1, Vvin_210s0071g00365.1, Vvin_210s0071g00370.1, Vvin_210s0071g00375.1, Vvin_210s0071g00380.1, Vvin_210…
OG0000082	Atha_AT1G34490.1, Atha_AT1G34500.1, Atha_AT1G34520.1, Atha_AT3G51970.1, Atha_AT5G51420.1, Atha_AT5G55320.1, Atha_AT5G55330.1, Atha_AT5G55340.1, Atha_AT5G55350.1, Atha_AT5G55360.1, Atha_AT5G55370.1, Atha_AT5G55380.1	Caus_C000N0307E0.1, Caus_C006N0408E0.1	Mesc_03G134704.1, Mesc_03G134706.1, Mesc_03G134708.1, Mesc_03G134710.1, Mesc_03G134712.1, Mesc_03G134802.1, Mesc_03G134804.1, Mesc_03G135000.2, Mesc_03G135100.1, Mesc_03G135200.1, Mesc_07G059500.1, Mesc_07G059533.1, Mesc_07G059566.1, Mesc_07G059600.1, Mesc_10G134500.1, Mesc_10G134600.2, Mesc_12G127200.1	Ptri_001G260700.1, Ptri_008G145700.1, Ptri_009G054900.1, Ptri_009G055000.1, Ptri_009G055100.1, Ptri_016G014600.1	evm.model.fragScaff_scaffold_2904.35	Vvin_200s0187g00260.1, Vvin_200s0187g00305.1, Vvin_200s2300g00010.1, Vvin_219s0090g01390.1, Vvin_219s0090g01400.1, Vvin_219s0090g01410.1, Vvin_219s0090g01420.1
OG0000083	Atha_AT1G69940.1, Atha_AT5G07410.1, Atha_AT5G07420.1, Atha_AT5G07430.1, Atha_AT5G61680.1	Caus_C000N0950E0.1, Caus_C005N0198E0.1	Mesc_01G075200.2, Mesc_01G075300.1, Mesc_01G075400.1, Mesc_01G075500.1, Mesc_01G075600.2, Mesc_02G212100.1, Mesc_02G213000.2, Mesc_02G213062.1, Mesc_02G213124.1, Mesc_02G217912.1, Mesc_02G217924.1, Mesc_02G217936.1, Mesc_02G217948.1, Mesc_02G217960.1, Mesc_02G217972.1, Mesc_02G217984.1, Mesc_04G060900.1, Mesc_05G193900.1, Mesc_06G032100.1, Mesc_06G129233.1, Mesc_06G129266.1, Mesc_06G129300.2, Mes…	Ptri_006G186000.1, Ptri_006G186100.3, Ptri_012G112800.1, Ptri_012G113433.1, Ptri_012G113533.1, Ptri_012G114266.1, Ptri_012G114900.1, Ptri_015G110700.1		Vvin_216s0013g00140.1, Vvin_216s0013g00160.1, Vvin_216s0013g00180.1, Vvin_216s0013g00190.1
OG0000084	Atha_AT3G28570.1, Atha_AT3G28580.1, Atha_AT3G28600.1, Atha_AT3G28610.1, Atha_AT5G40000.1, Atha_AT5G40010.1	Caus_C020N0268G0.1, Caus_C028N0219E0.1, Caus_C028N0221E0.1, Caus_C028N0223E0.1, Caus_C076N0051E0.1, Caus_C076N0052E0.1	Mesc_06G098000.2, Mesc_11G055440.1, Mesc_11G068200.2, Mesc_14G073200.2, Mesc_15G175500.1, Mesc_17G025400.1, Mesc_S002400.1, Mesc_S003302.1, Mesc_S053600.1	Ptri_004G012500.1, Ptri_004G012601.1, Ptri_004G012700.1, Ptri_004G091300.2, Ptri_004G091500.1, Ptri_013G047900.2, Ptri_013G047950.1, Ptri_015G067400.1, Ptri_017G123800.1, Ptri_019G020700.1, Ptri_019G020800.5		Vvin_212s0035g00330.1, Vvin_212s0035g00340.1, Vvin_212s0035g00350.1, Vvin_212s0035g00360.1, Vvin_212s0035g00380.1, Vvin_214s0066g02040.1, Vvin_214s0066g02050.1, Vvin_214s0066g02060.1, Vvin_214s0066g02080.1, Vvin_214s0066g02090.1, Vvin_214s0066g02100.1, Vvin_214s0066g02110.1, Vvin_219s0176g00020.1
OG0000085			Mesc_02G107000.2, Mesc_07G010500.1, Mesc_17G072100.2	Ptri_004G196100.1	evm.model.original_scaffold_9597.3	Vvin_200s0222g00040.1, Vvin_200s0222g00080.1, Vvin_200s0222g00100.1, Vvin_200s0222g00120.1, Vvin_200s0222g00130.1, Vvin_200s0276g00050.1, Vvin_200s0276g00070.1, Vvin_200s0276g00080.1, Vvin_200s0378g00010.1, Vvin_200s0378g00020.1, Vvin_207s0005g06540.1, Vvin_207s0141g00700.1, Vvin_207s0141g00980.1, Vvin_207s0141g01000.1, Vvin_207s0141g01030.1, Vvin_213s0047g00730.1, Vvin_213s0047g00740.1, Vvin_213…
OG0000086			Mesc_09G159666.1		evm.model.fragScaff_scaffold_1166.7, evm.model.fragScaff_scaffold_3250.2, evm.model.original_scaffold_12281.6	Vvin_200s1261g00010.1, Vvin_210s0042g00250.1, Vvin_210s0042g00370.1, Vvin_210s0042g00450.1, Vvin_214s0030g00130.1, Vvin_214s0030g00150.1, Vvin_214s0030g00492.1, Vvin_214s0030g00525.1, Vvin_214s0030g00840.3, Vvin_214s0030g00860.1, Vvin_214s0030g00870.1, Vvin_214s0030g00960.2, Vvin_214s0030g00990.1, Vvin_214s0030g01040.1, Vvin_214s0030g01050.1, Vvin_214s0030g01115.1, Vvin_214s0030g01160.1, Vvin_214…
OG0000087						Vvin_205s0029g01285.1, Vvin_205s0029g01410.2, Vvin_205s0029g01420.1, Vvin_205s0029g01430.1, Vvin_205s0029g01490.1, Vvin_205s0029g01525.1, Vvin_205s0029g01540.1, Vvin_205s0029g01580.1, Vvin_205s0102g00020.1, Vvin_205s0102g00030.1, Vvin_205s0102g00040.1, Vvin_205s0102g00050.1, Vvin_205s0102g00060.1, Vvin_205s0124g00070.1, Vvin_205s0124g00345.1, Vvin_205s0124g00460.1, Vvin_205s0124g00600.1, Vvin_205…
OG0000088	Atha_AT1G07660.1, Atha_AT1G07820.1, Atha_AT2G28740.1, Atha_AT3G45930.1, Atha_AT3G46320.1, Atha_AT3G53730.1, Atha_AT5G59690.1, Atha_AT5G59970.1	Caus_C000N0173E0.1, Caus_C012N0386E0.1, Caus_C012N0388E0.1, Caus_C026N0058E0.1, Caus_C064N0029E0.1, Caus_C064N0030E0.1	Mesc_01G069400.1, Mesc_02G030600.1, Mesc_04G028700.1, Mesc_04G032600.1, Mesc_06G082200.1, Mesc_07G106308.1, Mesc_07G114600.1, Mesc_10G039100.1, Mesc_11G137100.1, Mesc_14G087900.1	Ptri_005G115300.1, Ptri_005G115601.1, Ptri_006G168100.1, Ptri_007G012500.2, Ptri_007G013300.1, Ptri_007G013500.1, Ptri_008G047500.1, Ptri_010G213900.1, Ptri_010G214000.2, Ptri_018G092666.1, Ptri_018G092900.1, Ptri_018G093000.1	evm.model.fragScaff_scaffold_181.67	Vvin_206s0004g03890.1, Vvin_206s0004g04370.1, Vvin_208s0007g00040.1, Vvin_213s0019g00760.1, Vvin_213s0019g00780.1, Vvin_213s0019g00800.1, Vvin_213s0067g03650.1
OG0000089	Atha_AT2G24710.1, Atha_AT2G24720.1, Atha_AT2G29100.1, Atha_AT2G29110.1, Atha_AT2G29120.1, Atha_AT4G31710.1, Atha_AT5G27100.1	Caus_C046N0159E0.1, Caus_C127N0002E0.1	Mesc_04G158000.2, Mesc_16G133600.1	Ptri_006G268200.3, Ptri_006G268400.1, Ptri_006G268500.2, Ptri_006G268700.1, Ptri_006G268900.2, Ptri_006G270400.2, Ptri_018G011500.1, Ptri_018G011650.1, Ptri_018G011800.1, Ptri_018G012000.2, Ptri_018G012100.1, Ptri_018G012300.1, Ptri_018G012600.2, Ptri_018G012700.1, Ptri_018G012900.2, Ptri_018G013000.1, Ptri_018G013200.1	evm.model.original_scaffold_15976.1, evm.model.original_scaffold_17878.2, evm.model.original_scaffold_9950.2	Vvin_204s0069g00010.1, Vvin_204s0069g00060.1, Vvin_204s0069g00170.1, Vvin_204s0069g00230.1, Vvin_204s0069g00330.1, Vvin_204s0069g00390.1, Vvin_204s0069g00540.2, Vvin_204s0069g00550.1, Vvin_204s0069g00560.1, Vvin_204s0069g00610.1, Vvin_204s0069g00620.1, Vvin_204s0069g00670.1, Vvin_204s0069g00740.1
OG0000090	Atha_AT1G24430.1, Atha_AT3G26040.1	Caus_C028N0097E0.1, Caus_C028N0099E0.1	Mesc_05G134700.2, Mesc_06G032950.1, Mesc_06G115440.1, Mesc_06G115460.1, Mesc_06G115600.1, Mesc_06G115700.1, Mesc_06G115800.2, Mesc_06G115900.1, Mesc_06G116000.1, Mesc_06G116100.1, Mesc_06G116200.1, Mesc_07G031500.1, Mesc_12G017000.2, Mesc_13G013800.1, Mesc_13G014000.1, Mesc_14G054800.1, Mesc_14G156901.1	Ptri_001G310000.1, Ptri_006G010200.1, Ptri_006G010300.1, Ptri_006G034066.1, Ptri_006G034132.1, Ptri_006G036100.1, Ptri_007G139400.1, Ptri_008G180400.1, Ptri_010G053800.1, Ptri_010G054002.1, Ptri_010G054100.1, Ptri_015G126600.1, Ptri_015G127000.1, Ptri_017G010600.1, Ptri_019G001200.1, Ptri_019G001202.1, Ptri_019G001400.1	evm.model.fragScaff_scaffold_3029.13, evm.model.original_scaffold_4819.43	Vvin_201s0010g02300.1, Vvin_201s0010g02320.1, Vvin_201s0010g02336.1, Vvin_201s0010g02345.1
OG0000091		Caus_C000N0076E0.1, Caus_C000N0141M0.1, Caus_C001N0192M0.1, Caus_C003N0217E0.1, Caus_C003N0281M0.1, Caus_C003N0310M0.1, Caus_C003N0311E0.1, Caus_C006N0339E0.1, Caus_C015N0123M0.1, Caus_C016N0001M0.1, Caus_C016N0004M0.1, Caus_C016N0048G0.1, Caus_C016N0049M0.1, Caus_C022N0348M0.1, Caus_C023N0006M0.1, Caus_C023N0038M0.1, Caus_C027N0008M0.1, Caus_C027N0116M0.1, Caus_C027N0139M0.1, Caus_C028N0010M0.1,…
OG0000092	Atha_AT1G07570.3, Atha_AT1G76360.1, Atha_AT2G17220.1, Atha_AT2G28930.1, Atha_AT2G39660.1, Atha_AT3G55450.2, Atha_AT4G35600.2, Atha_AT5G02290.1	Caus_C005N0738E0.1, Caus_C007N0086E0.1, Caus_C009N0072E0.1, Caus_C018N0378E0.1, Caus_C026N0075E0.1, Caus_C035N0009E0.1	Mesc_01G155000.1, Mesc_01G173400.1, Mesc_02G113800.4, Mesc_02G132500.1, Mesc_04G067100.3, Mesc_05G131000.1, Mesc_07G116800.1, Mesc_09G093000.1, Mesc_10G029800.1, Mesc_11G110500.1, Mesc_S022498.1	Ptri_001G240400.4, Ptri_002G009400.1, Ptri_004G206100.1, Ptri_005G100900.1, Ptri_005G251900.1, Ptri_007G062700.1, Ptri_008G056400.2, Ptri_009G031300.1, Ptri_009G167400.5, Ptri_010G203400.2, Ptri_016G094300.2	evm.model.fragScaff_scaffold_344.60, evm.model.original_scaffold_9714.22	Vvin_203s0038g03800.1, Vvin_206s0004g04810.1, Vvin_208s0007g00420.3, Vvin_213s0019g01080.2, Vvin_218s0122g01260.1
OG0000093	Atha_AT1G08820.1, Atha_AT1G51270.3, Atha_AT2G23830.1, Atha_AT2G45140.1, Atha_AT3G60600.1, Atha_AT4G00170.1, Atha_AT5G47180.1	Caus_C001N0552E0.1, Caus_C002N0565E0.1, Caus_C004N0278E0.1, Caus_C015N0144E0.1, Caus_C026N0215E0.1, Caus_C026N0441G0.1, Caus_C064N0110E0.1, Caus_C078N0097E0.1	Mesc_01G079800.2, Mesc_01G087200.1, Mesc_01G268500.1, Mesc_02G038900.1, Mesc_02G044100.3, Mesc_05G048300.1, Mesc_05G048900.1, Mesc_08G125700.1, Mesc_09G160000.1, Mesc_15G017600.1, Mesc_S022595.1	Ptri_001G152000.1, Ptri_001G152100.2, Ptri_002G144000.2, Ptri_002G144800.1, Ptri_003G076100.1, Ptri_003G082500.1, Ptri_005G044900.7, Ptri_010G031601.1, Ptri_013G031400.2, Ptri_014G060900.1	evm.model.fragScaff_scaffold_8.54	Vvin_200s0287g00080.1, Vvin_205s0020g01970.2, Vvin_213s0106g00400.1, Vvin_214s0030g00730.1, Vvin_215s0048g00220.1, Vvin_215s0048g00600.1
OG0000094	Atha_AT1G03430.1, Atha_AT1G80100.1, Atha_AT3G16360.2, Atha_AT3G21510.1, Atha_AT3G29350.1, Atha_AT4G04402.1, Atha_AT5G19710.1, Atha_AT5G39340.1	Caus_C032N0101E0.1, Caus_C035N0291E0.1	Mesc_01G212000.2, Mesc_03G189000.1, Mesc_04G112850.1, Mesc_04G134100.2, Mesc_05G071000.1, Mesc_08G023500.2, Mesc_09G059061.1, Mesc_09G059100.2, Mesc_09G161800.3, Mesc_11G033800.1, Mesc_11G056700.1, Mesc_15G019500.2, Mesc_16G073700.1	Ptri_001G189900.2, Ptri_001G191900.1, Ptri_003G032400.2, Ptri_005G040400.1, Ptri_006G098200.1, Ptri_006G236300.1, Ptri_008G197600.2, Ptri_010G027100.2, Ptri_013G028300.1, Ptri_014G136200.1, Ptri_016G113500.1, Ptri_018G046800.2	evm.model.fragScaff_scaffold_8.63	Vvin_204s0008g00210.1, Vvin_205s0020g02210.2, Vvin_207s0104g00880.1, Vvin_209s0002g03520.2, Vvin_209s0002g06960.2, Vvin_211s0016g03170.1, Vvin_214s0030g00410.3
OG0000095	Atha_AT1G57630.1, Atha_AT4G04110.1, Atha_AT5G38344.1		Mesc_10G088510.1, Mesc_10G127500.2	Ptri_013G096849.1, Ptri_013G097050.2, Ptri_013G098100.1, Ptri_017G105501.1, Ptri_019G001314.1, Ptri_019G069733.1, Ptri_019G069866.1, Ptri_019G070436.1	evm.model.fragScaff_scaffold_442.2, evm.model.original_scaffold_11135.1	Vvin_200s0160g00310.1, Vvin_200s0160g00360.1, Vvin_200s0288g00040.1, Vvin_200s0335g00010.1, Vvin_200s0413g00020.1, Vvin_212s0034g00270.1, Vvin_212s0034g00310.1, Vvin_212s0034g00370.1, Vvin_212s0034g00760.1, Vvin_212s0034g01250.1, Vvin_212s0034g01260.1, Vvin_212s0034g01310.1, Vvin_212s0142g00550.1, Vvin_218s0001g03410.1, Vvin_218s0001g06260.1, Vvin_218s0041g00210.1, Vvin_218s0041g01380.1, Vvin_218…
OG0000096	Atha_AT1G22340.1, Atha_AT1G22360.1, Atha_AT1G22370.2, Atha_AT1G22380.1, Atha_AT1G22400.1, Atha_AT1G78270.1	Caus_C013N0454G0.1	Mesc_01G124300.1, Mesc_02G151400.1, Mesc_07G032900.1, Mesc_07G033000.1, Mesc_07G033200.1, Mesc_07G033300.1, Mesc_07G033400.1, Mesc_07G033500.1, Mesc_07G033600.1, Mesc_07G033700.1, Mesc_10G105170.1, Mesc_18G065900.1, Mesc_18G066000.2	Ptri_001G312600.1, Ptri_001G313000.1, Ptri_002G098300.1, Ptri_002G098400.1, Ptri_017G052000.1, Ptri_017G052100.1, Ptri_017G052166.1, Ptri_017G052232.1, Ptri_017G052300.1, Ptri_017G052400.1	evm.model.original_scaffold_4819.6, evm.model.original_scaffold_4819.7	Vvin_200s0324g00100.1, Vvin_203s0017g01130.1, Vvin_203s0017g01140.1, Vvin_203s0017g01360.1, Vvin_218s0001g05910.1, Vvin_218s0001g05950.1, Vvin_218s0001g05990.1, Vvin_218s0001g06060.1, Vvin_218s0001g06080.1, Vvin_218s0001g06090.1, Vvin_218s0001g06120.1
OG0000097			Mesc_01G035325.1, Mesc_01G035400.5, Mesc_01G035471.1, Mesc_01G035500.3, Mesc_01G035571.1, Mesc_01G035642.1, Mesc_01G035700.1, Mesc_01G035775.1, Mesc_01G036000.3, Mesc_07G060300.2, Mesc_07G060380.1, Mesc_07G060460.1, Mesc_07G060540.1, Mesc_07G060700.2, Mesc_07G060750.1, Mesc_07G060800.2, Mesc_07G060833.1, Mesc_07G060866.1, Mesc_07G061000.1, Mesc_07G061350.1, Mesc_07G061475.1, Mesc_07G061500.2, Mes…	Ptri_005G041101.3, Ptri_005G042900.6, Ptri_013G015900.4
OG0000098	Atha_ATMG00850.1	Caus_C005N0319M0.1, Caus_C007N0484E0.1, Caus_C020N0174G0.1, Caus_C030N0132G0.1	Mesc_01G060900.1, Mesc_03G082324.1, Mesc_03G138751.1, Mesc_03G212750.1, Mesc_04G037350.1, Mesc_08G059801.1, Mesc_08G097450.1, Mesc_11G130716.1, Mesc_13G052350.1, Mesc_13G060550.1, Mesc_13G076650.1, Mesc_14G075301.1, Mesc_17G118357.1, Mesc_18G140900.2		evm.model.fragScaff_scaffold_1506.43, evm.model.fragScaff_scaffold_1582.78, evm.model.fragScaff_scaffold_1727.4, evm.model.fragScaff_scaffold_1727.5, evm.model.fragScaff_scaffold_2952.4, evm.model.fragScaff_scaffold_2952.5, evm.model.fragScaff_scaffold_2952.6, evm.model.fragScaff_scaffold_3475.212, evm.model.fragScaff_scaffold_3811.12, evm.model.fragScaff_scaffold_3811.13, evm.model.fragScaff_sca…	Vvin_214s0083g00660.1, Vvin_214s0171g00350.1
OG0000099	Atha_AT4G10265.1, Atha_AT4G10270.1	Caus_C019N0367E0.1	Mesc_03G117300.1, Mesc_12G082300.1, Mesc_12G082400.1, Mesc_13G152200.1, Mesc_15G082200.1	Ptri_001G408300.1, Ptri_001G408400.1, Ptri_011G126000.2, Ptri_013G147900.1, Ptri_013G148000.1, Ptri_013G148100.1, Ptri_019G116500.1, Ptri_019G116600.1, Ptri_019G116700.1, Ptri_019G116800.1, Ptri_019G116866.1, Ptri_019G116932.1, Ptri_019G117100.2, Ptri_019G117200.1, Ptri_019G117201.1, Ptri_019G117301.2, Ptri_019G117402.1, Ptri_019G117500.1, Ptri_019G117566.1, Ptri_019G117632.1, Ptri_019G117700.1		Vvin_212s0057g00060.1, Vvin_212s0057g00070.1, Vvin_212s0057g00080.1, Vvin_212s0057g00090.1, Vvin_212s0057g00100.1, Vvin_212s0057g00110.1, Vvin_212s0057g00120.1, Vvin_212s0057g00140.1, Vvin_212s0057g00150.1, Vvin_212s0057g00170.1, Vvin_212s0057g00180.1, Vvin_212s0057g00190.1, Vvin_219s0014g03760.1
OG0000100	Atha_AT1G11330.2, Atha_AT1G11350.1			Ptri_004G027300.1, Ptri_004G027400.1, Ptri_004G027666.1, Ptri_011G037800.4, Ptri_011G037900.3, Ptri_011G038000.2, Ptri_011G038300.1, Ptri_011G038401.1, Ptri_011G038500.2, Ptri_011G038524.1, Ptri_011G038800.1, Ptri_011G039000.2, Ptri_011G039100.1, Ptri_011G039200.1, Ptri_011G039300.1, Ptri_011G039400.1	evm.model.original_scaffold_17175.2	Vvin_200s0286g00060.1, Vvin_200s0347g00060.1, Vvin_200s0347g00070.1, Vvin_200s0347g00080.1, Vvin_200s0347g00120.1, Vvin_200s0353g00020.1, Vvin_200s0353g00030.1, Vvin_200s0420g00010.1, Vvin_200s0420g00030.1, Vvin_200s0437g00050.1, Vvin_200s0743g00010.1, Vvin_200s0743g00020.1, Vvin_200s0743g00030.1, Vvin_200s0762g00010.1, Vvin_200s0762g00030.1, Vvin_200s0762g00040.1, Vvin_200s2380g00010.6, Vvin_200…
OG0000101			Mesc_04G077005.1, Mesc_04G077010.1, Mesc_04G077015.1, Mesc_04G077020.1, Mesc_07G078800.2, Mesc_07G078900.1, Mesc_07G079150.1, Mesc_07G079400.1, Mesc_07G079500.2, Mesc_07G080571.1, Mesc_07G080642.1, Mesc_07G080713.1, Mesc_07G080784.1, Mesc_S022225.1, Mesc_S022325.1, Mesc_S022425.1, Mesc_S022481.1, Mesc_S022525.1, Mesc_S022581.1, Mesc_S022625.1, Mesc_S022681.1, Mesc_S022725.1, Mesc_S022781.1, Mesc_…
OG0000102					evm.model.fragScaff_scaffold_1278.1, evm.model.fragScaff_scaffold_1427.1, evm.model.fragScaff_scaffold_1448.1, evm.model.fragScaff_scaffold_161.1, evm.model.fragScaff_scaffold_161.2, evm.model.fragScaff_scaffold_1742.3, evm.model.fragScaff_scaffold_2378.1, evm.model.fragScaff_scaffold_2557.3, evm.model.fragScaff_scaffold_2614.2, evm.model.fragScaff_scaffold_2790.1, evm.model.fragScaff_scaffold_28…
OG0000103	Atha_AT1G31370.1, Atha_AT1G31380.1, Atha_AT1G31390.1, Atha_AT1G31400.1, Atha_AT2G01790.1, Atha_AT2G05400.1, Atha_AT2G05410.1, Atha_AT2G05420.1, Atha_AT2G05430.1, Atha_AT2G42460.1, Atha_AT2G42470.1, Atha_AT2G42480.1, Atha_AT3G27040.1, Atha_AT3G29580.1, Atha_AT3G44790.1, Atha_AT3G44800.1, Atha_AT3G44805.1, Atha_AT3G58200.1, Atha_AT3G58210.1, Atha_AT3G58220.2, Atha_AT3G58230.1, Atha_AT3G58240.1, Ath…
OG0000104	Atha_AT2G22440.1, Atha_ATMG00310.1	Caus_C040N0064G0.1	Mesc_01G048040.1, Mesc_02G201850.1, Mesc_06G030200.1, Mesc_07G007850.1, Mesc_08G049101.1, Mesc_10G046301.1, Mesc_10G065801.1, Mesc_13G091001.1, Mesc_18G056215.1	Ptri_001G266504.1, Ptri_002G000452.1, Ptri_003G186650.1, Ptri_004G015067.1, Ptri_012G064850.2	evm.model.fragScaff_scaffold_1223.36, evm.model.fragScaff_scaffold_1223.37, evm.model.fragScaff_scaffold_1223.38, evm.model.fragScaff_scaffold_1273.32, evm.model.fragScaff_scaffold_1273.33, evm.model.fragScaff_scaffold_1273.34, evm.model.fragScaff_scaffold_1349.6, evm.model.fragScaff_scaffold_2993.10, evm.model.fragScaff_scaffold_2993.11, evm.model.fragScaff_scaffold_2993.8, evm.model.fragScaff_s…
OG0000105	Atha_AT1G17930.1, Atha_AT1G48120.1, Atha_AT2G04865.1, Atha_AT2G25010.1	Caus_C003N0289G0.1, Caus_C003N0393G0.1, Caus_C004N0180G0.1, Caus_C007N0345E0.1, Caus_C010N0145M0.1, Caus_C011N0193G0.1, Caus_C011N0469M0.1, Caus_C014N0476G0.1, Caus_C015N0164G0.1, Caus_C016N0106G0.1, Caus_C018N0293M0.1, Caus_C019N0009G0.1, Caus_C019N0203M0.1, Caus_C020N0069M0.1, Caus_C021N0139G0.1, Caus_C022N0194M0.1, Caus_C022N0335G0.1, Caus_C022N0336E0.1, Caus_C031N0269E0.1, Caus_C032N0015M0.1,…	Mesc_07G100508.1, Mesc_10G073622.1, Mesc_14G153750.1, Mesc_15G178460.1	Ptri_002G184550.1		Vvin_204s0044g01270.1, Vvin_208s0058g01250.1, Vvin_209s0002g04770.1, Vvin_211s0016g00240.1, Vvin_212s0142g00630.10
OG0000106	Atha_AT2G35700.1, Atha_AT2G44940.1, Atha_AT3G60490.1, Atha_AT4G16750.1, Atha_AT4G32800.1, Atha_AT5G11590.1, Atha_AT5G25810.1	Caus_C002N0559E0.1, Caus_C006N0139E0.1, Caus_C008N0324E0.1, Caus_C016N0407E0.1, Caus_C020N0146E0.1	Mesc_01G083350.1, Mesc_01G271300.1, Mesc_02G041500.1, Mesc_03G025200.1, Mesc_03G058500.1, Mesc_04G131900.1, Mesc_05G052000.1, Mesc_11G035600.1, Mesc_16G075800.1, Mesc_16G111000.1	Ptri_001G155700.1, Ptri_001G187500.1, Ptri_002G141200.1, Ptri_003G050700.2, Ptri_003G079300.2, Ptri_006G163400.1, Ptri_006G238600.1, Ptri_014G055700.1, Ptri_018G043900.1, Ptri_018G085700.1	evm.model.fragScaff_scaffold_1112.1, evm.model.original_scaffold_8172.4	Vvin_200s0341g00070.1, Vvin_200s0341g00080.1, Vvin_200s0632g00010.1, Vvin_204s0008g03400.1, Vvin_211s0016g03350.1, Vvin_214s0006g02290.1, Vvin_215s0021g02110.1
OG0000107	Atha_AT1G19640.1, Atha_AT2G14060.1, Atha_AT3G11480.1, Atha_AT3G21950.1, Atha_AT5G04370.2, Atha_AT5G04380.1, Atha_AT5G38020.1, Atha_AT5G66430.1	Caus_C002N0299M0.1, Caus_C002N0301G0.1, Caus_C002N0304G0.1, Caus_C052N0112E0.1	Mesc_01G138500.1, Mesc_01G138600.1, Mesc_02G096900.1, Mesc_03G136100.1, Mesc_05G156400.1, Mesc_10G070800.1, Mesc_10G070900.3, Mesc_13G061650.1	Ptri_005G230100.1, Ptri_007G021300.1, Ptri_019G022000.1, Ptri_019G022002.1, Ptri_019G022200.5, Ptri_019G022400.1, Ptri_019G022402.1		Vvin_204s0023g02200.2, Vvin_204s0023g02210.1, Vvin_204s0023g02220.1, Vvin_204s0023g02230.1, Vvin_204s0023g02240.1, Vvin_204s0023g02260.1, Vvin_204s0023g02280.1, Vvin_204s0023g02290.2, Vvin_204s0023g02310.1, Vvin_204s0023g02320.1, Vvin_210s0003g04920.1, Vvin_218s0001g12880.1, Vvin_218s0001g12890.1, Vvin_218s0001g12900.1
OG0000108	Atha_AT1G51410.1, Atha_AT5G19440.1	Caus_C007N0109E0.1, Caus_C012N0046E0.1	Mesc_06G162900.1, Mesc_07G009140.1, Mesc_07G009300.1, Mesc_07G009600.1, Mesc_07G009916.1, Mesc_07G009928.1, Mesc_07G009940.1, Mesc_07G045550.1, Mesc_10G138550.1, Mesc_10G138900.2	Ptri_001G256400.3, Ptri_009G052000.1, Ptri_009G057500.1, Ptri_009G057600.1, Ptri_009G057800.2		Vvin_203s0110g00330.1, Vvin_203s0110g00350.1, Vvin_206s0004g02370.1, Vvin_206s0004g02380.1, Vvin_213s0047g00540.1, Vvin_213s0047g00550.1, Vvin_213s0047g00700.1, Vvin_213s0047g00940.1, Vvin_213s0047g00990.1, Vvin_213s0064g00270.1, Vvin_213s0064g00290.1, Vvin_213s0067g00460.1, Vvin_213s0067g00530.1, Vvin_213s0067g00560.1, Vvin_213s0067g00590.1, Vvin_213s0067g00620.1, Vvin_213s0067g00680.1, Vvin_213…
OG0000109	Atha_AT3G01940.1, Atha_AT3G01950.1, Atha_AT3G27027.1, Atha_AT3G27030.1, Atha_AT3G48660.1, Atha_AT5G08391.1, Atha_AT5G14110.1, Atha_AT5G40970.1, Atha_AT5G40980.1, Atha_AT5G63500.1	Caus_C000N0264G0.1, Caus_C000N1064E0.1, Caus_C004N0458M0.1, Caus_C004N0459M0.1	Mesc_12G009400.1, Mesc_12G009500.1, Mesc_13G010100.1, Mesc_15G162100.1, Mesc_15G162300.1, Mesc_15G162400.1, Mesc_17G102200.1, Mesc_17G102300.2	Ptri_001G057900.1, Ptri_001G328800.3, Ptri_001G329000.1, Ptri_003G170400.1, Ptri_003G170500.1, Ptri_012G100100.1, Ptri_017G064301.1, Ptri_017G064500.2, Ptri_017G064972.1, Ptri_017G065444.1	evm.model.fragScaff_scaffold_3023.28, evm.model.fragScaff_scaffold_3023.29	Vvin_201s0010g03850.1, Vvin_201s0010g03860.1, Vvin_201s0010g03870.1, Vvin_214s0068g01820.1, Vvin_214s0068g01830.1, Vvin_214s0068g01840.1, Vvin_214s0068g01860.1
OG0000110	Atha_AT5G60900.1		Mesc_06G169200.1, Mesc_07G000900.1, Mesc_08G073101.1, Mesc_10G150500.1, Mesc_14G014900.1, Mesc_14G015000.1	Ptri_001G014700.1, Ptri_001G228200.2, Ptri_001G228300.2, Ptri_003G211366.1, Ptri_003G211700.1, Ptri_003G211800.1, Ptri_003G211866.1, Ptri_003G212000.1, Ptri_T084200.2, Ptri_T084300.4, Ptri_T084401.1, Ptri_T084450.1, Ptri_T084500.1, Ptri_T084601.1, Ptri_T084701.1, Ptri_T084800.1, Ptri_T084900.1, Ptri_T085000.3, Ptri_T085100.1, Ptri_T085150.1	evm.model.fragScaff_scaffold_2863.84	Vvin_203s0088g00175.2, Vvin_206s0004g01380.1, Vvin_206s0004g01390.1, Vvin_206s0004g01400.1, Vvin_206s0004g01410.1, Vvin_206s0080g00070.1, Vvin_213s0074g00800.1, Vvin_213s0156g00550.1, Vvin_213s0156g00570.1, Vvin_213s0156g00580.1, Vvin_213s0156g00590.1, Vvin_213s0156g00610.1, Vvin_213s0156g00630.1
OG0000111		Caus_C046N0192E0.1	Mesc_11G016000.1	Ptri_003G069700.2	evm.model.fragScaff_scaffold_1025.4, evm.model.fragScaff_scaffold_1253.31, evm.model.fragScaff_scaffold_1398.14, evm.model.fragScaff_scaffold_1398.26, evm.model.fragScaff_scaffold_1506.47, evm.model.fragScaff_scaffold_1565.2, evm.model.fragScaff_scaffold_170.2, evm.model.fragScaff_scaffold_181.95, evm.model.fragScaff_scaffold_2172.74, evm.model.fragScaff_scaffold_2201.3, evm.model.fragScaff_scaff…	Vvin_209s0002g00800.1
OG0000112			Mesc_06G010625.1, Mesc_06G010650.1, Mesc_06G010675.1, Mesc_06G010700.1, Mesc_06G010800.3, Mesc_06G011000.1, Mesc_06G011100.1, Mesc_06G011200.1, Mesc_06G011300.2, Mesc_06G011500.2, Mesc_06G011800.1, Mesc_06G011900.2, Mesc_06G012200.1, Mesc_06G012301.1, Mesc_14G165616.1, Mesc_14G165632.1, Mesc_14G165648.1, Mesc_14G166100.1, Mesc_16G018200.1, Mesc_16G018300.1, Mesc_16G018301.1, Mesc_16G018380.1, Mes…	Ptri_004G028300.1, Ptri_011G035700.2, Ptri_011G035800.1, Ptri_011G035901.1, Ptri_011G036100.1, Ptri_011G036400.4, Ptri_011G036532.1, Ptri_011G036600.1
OG0000113			Mesc_01G038400.1, Mesc_08G057000.1		evm.model.fragScaff_scaffold_2296.12, evm.model.fragScaff_scaffold_2296.15, evm.model.fragScaff_scaffold_2296.3, evm.model.fragScaff_scaffold_2296.7, evm.model.fragScaff_scaffold_2296.9, evm.model.fragScaff_scaffold_3822.5, evm.model.original_scaffold_14545.11, evm.model.original_scaffold_16109.2, evm.model.original_scaffold_19066.3	Vvin_208s0007g02060.1, Vvin_208s0007g05610.1, Vvin_208s0007g05616.1, Vvin_208s0007g05622.1, Vvin_208s0007g05630.1, Vvin_208s0007g05650.1, Vvin_208s0007g05662.1, Vvin_208s0007g05664.1, Vvin_208s0007g05666.1, Vvin_208s0007g05668.1, Vvin_208s0007g05670.2, Vvin_208s0007g05675.1, Vvin_208s0007g05685.1, Vvin_214s0060g02465.1, Vvin_214s0060g02490.1, Vvin_214s0060g02510.1, Vvin_214s0060g02550.1, Vvin_214…
OG0000114	Atha_AT1G26770.2, Atha_AT1G69530.3, Atha_AT2G03090.1, Atha_AT2G40610.1, Atha_AT5G56320.1	Caus_C011N0376E0.1, Caus_C019N0219E0.1, Caus_C067N0122E0.1	Mesc_01G034500.1, Mesc_01G092600.1, Mesc_02G053000.1, Mesc_03G086100.1, Mesc_05G103501.1, Mesc_05G103900.2, Mesc_06G090900.2, Mesc_06G091300.1, Mesc_07G140700.1, Mesc_08G148500.1, Mesc_09G143300.1, Mesc_10G000900.1, Mesc_14G079900.2, Mesc_18G138301.1	Ptri_001G001100.1, Ptri_003G223501.1, Ptri_004G123200.3, Ptri_006G108000.1, Ptri_008G088300.2, Ptri_010G167200.5, Ptri_013G060800.1, Ptri_013G154700.1, Ptri_016G135200.1, Ptri_017G085300.3, Ptri_019G057500.3	evm.model.fragScaff_scaffold_2172.1	Vvin_201s0026g02620.1, Vvin_206s0004g00070.4, Vvin_206s0004g07970.1, Vvin_213s0067g02930.1, Vvin_214s0108g01020.2, Vvin_217s0053g00990.1
OG0000115	Atha_AT2G38870.1, Atha_AT2G38900.2, Atha_AT3G46860.1, Atha_AT3G50020.1, Atha_AT5G43570.1, Atha_AT5G43580.1	Caus_C007N0240M0.1, Caus_C007N0241M0.1	Mesc_05G086336.1, Mesc_05G086444.1, Mesc_05G086480.1, Mesc_15G037300.1, Mesc_S022111.1, Mesc_S022211.1, Mesc_S022311.1, Mesc_S053301.1, Mesc_S053401.1, Mesc_S053601.1, Mesc_S053701.1	Ptri_005G221000.1, Ptri_006G212000.2, Ptri_006G212200.1, Ptri_009G028300.1, Ptri_010G075200.1, Ptri_010G075300.1, Ptri_010G075400.1, Ptri_010G075501.2, Ptri_010G075600.2, Ptri_010G075800.1, Ptri_011G110100.1, Ptri_011G110400.1, Ptri_016G078800.1, Ptri_016G078900.1, Ptri_016G079050.1	evm.model.original_scaffold_18636.1.1	Vvin_205s0020g05000.1, Vvin_205s0020g05020.1, Vvin_205s0020g05030.2, Vvin_205s0020g05040.1, Vvin_213s0067g01980.1
OG0000116	Atha_AT1G49480.1, Atha_AT3G18990.1	Caus_C011N0132E0.1	Mesc_07G112904.1, Mesc_07G115000.3, Mesc_07G115100.3, Mesc_07G115200.1, Mesc_07G115300.1, Mesc_10G031300.1, Mesc_10G033150.1, Mesc_10G033300.1, Mesc_10G033350.1, Mesc_10G033400.1, Mesc_10G033500.1, Mesc_13G130900.1, Mesc_13G130950.1, Mesc_15G145000.3, Mesc_15G145100.1, Mesc_15G145200.1, Mesc_15G145300.1, Mesc_17G096200.3, Mesc_17G096300.2	Ptri_004G146900.3, Ptri_004G147000.1, Ptri_004G147200.2, Ptri_004G230100.1, Ptri_007G035700.2, Ptri_009G108500.1, Ptri_010G191500.2, Ptri_014G057101.1	evm.model.fragScaff_scaffold_1389.38, evm.model.fragScaff_scaffold_2231.55, evm.model.original_scaffold_6260.13	Vvin_203s0063g01450.1, Vvin_203s0063g01455.1, Vvin_207s0255g00070.1, Vvin_211s0037g01265.1, Vvin_211s0037g01330.1, Vvin_211s0037g01345.1, Vvin_211s0037g01365.1
OG0000117	Atha_AT3G56990.1	Caus_C071N0072E0.1	Mesc_15G116200.1	Ptri_016G037400.1	evm.model.fragScaff_scaffold_1014.3, evm.model.fragScaff_scaffold_1031.2, evm.model.fragScaff_scaffold_1031.3, evm.model.fragScaff_scaffold_1057.1, evm.model.fragScaff_scaffold_1059.1, evm.model.fragScaff_scaffold_1591.1, evm.model.fragScaff_scaffold_1631.1, evm.model.fragScaff_scaffold_1631.4, evm.model.fragScaff_scaffold_176.1, evm.model.fragScaff_scaffold_1838.6, evm.model.fragScaff_scaffold_1…	Vvin_208s0007g05330.1
OG0000118			Mesc_02G199800.4, Mesc_02G202000.2, Mesc_02G202100.3, Mesc_02G202166.1, Mesc_18G107900.4, Mesc_18G111500.2	Ptri_019G069200.1	evm.model.fragScaff_scaffold_3687.10.1, evm.model.fragScaff_scaffold_3687.5	Vvin_200s0160g00100.1, Vvin_200s0184g00120.1, Vvin_200s0275g00060.1, Vvin_200s0288g00010.1, Vvin_205s0029g00750.1, Vvin_205s0029g00780.1, Vvin_205s0029g00820.1, Vvin_205s0029g00870.1, Vvin_205s0029g00880.1, Vvin_205s0051g00140.1, Vvin_205s0051g00170.1, Vvin_205s0051g00200.1, Vvin_205s0051g00230.1, Vvin_212s0034g00850.1, Vvin_212s0034g00910.1, Vvin_215s0107g00290.1, Vvin_218s0001g03260.1, Vvin_218…
OG0000119	Atha_AT1G66540.1, Atha_AT2G23190.1, Atha_AT2G23220.1, Atha_AT3G28740.1, Atha_AT4G37310.1, Atha_AT4G37320.1, Atha_AT4G37330.1, Atha_AT4G37340.1, Atha_AT4G37360.1, Atha_AT4G37370.1, Atha_AT5G36220.1	Caus_C019N0068E0.1, Caus_C065N0022E0.1	Mesc_04G064000.1, Mesc_12G114400.1, Mesc_13G116700.1, Mesc_13G116800.1, Mesc_13G116900.1, Mesc_13G117000.1, Mesc_13G117100.3, Mesc_13G117200.1	Ptri_005G143800.1, Ptri_007G050000.1, Ptri_008G205200.1		Vvin_200s0705g00010.1, Vvin_200s0790g00020.1, Vvin_207s0129g00710.1, Vvin_207s0129g00730.1, Vvin_207s0129g00760.1, Vvin_207s0129g00765.1, Vvin_207s0129g00780.1, Vvin_207s0129g00795.1, Vvin_207s0129g00800.1, Vvin_207s0129g00810.1, Vvin_207s0129g00820.1, Vvin_207s0129g00825.1, Vvin_207s0129g00850.1, Vvin_207s0129g00860.1, Vvin_214s0030g01940.1
OG0000120	Atha_AT4G13770.1, Atha_AT4G31500.1	Caus_C012N0411E0.1	Mesc_05G139400.1, Mesc_05G139600.1, Mesc_05G139700.1, Mesc_05G140000.1, Mesc_05G140100.1, Mesc_05G150000.2, Mesc_05G150100.1, Mesc_05G150400.1, Mesc_05G150700.1, Mesc_05G150900.1, Mesc_05G151100.1, Mesc_05G151150.1, Mesc_S022245.1, Mesc_S029250.1, Mesc_S058500.1, Mesc_S105601.1, Mesc_S105701.1	Ptri_002G025300.1, Ptri_002G025350.1, Ptri_002G025425.1, Ptri_002G025500.1, Ptri_002G025800.1, Ptri_002G026100.1, Ptri_002G026300.1, Ptri_002G026500.1, Ptri_005G236102.1	evm.model.fragScaff_scaffold_2313.103, evm.model.fragScaff_scaffold_2313.109, evm.model.fragScaff_scaffold_2313.110	Vvin_218s0001g13760.1, Vvin_218s0001g13770.1, Vvin_218s0001g13780.1, Vvin_218s0001g13790.1, Vvin_218s0001g13820.1, Vvin_218s0001g13830.1, Vvin_218s0001g13850.1
OG0000121	Atha_AT4G04480.1, Atha_AT4G22030.1	Caus_C177N0003M0.1, Caus_C177N0004M0.1	Mesc_16G004700.2, Mesc_16G004800.1, Mesc_16G004850.1, Mesc_16G004900.1, Mesc_16G005000.1, Mesc_16G005100.1, Mesc_17G025600.2	Ptri_004G008000.1, Ptri_004G008800.1, Ptri_004G009000.1, Ptri_004G009100.1, Ptri_004G009300.1, Ptri_004G009400.2, Ptri_004G009500.1, Ptri_011G006900.1, Ptri_011G007000.1		Vvin_200s1386g00010.1, Vvin_200s1386g00020.1, Vvin_210s0116g01270.1, Vvin_210s0116g01290.1, Vvin_210s0116g01310.1, Vvin_210s0116g01316.1, Vvin_210s0116g01322.1, Vvin_210s0116g01330.1, Vvin_210s0116g01337.1, Vvin_210s0116g01344.1, Vvin_210s0116g01351.1, Vvin_210s0116g01360.1, Vvin_210s0116g01375.1, Vvin_210s0116g01390.1, Vvin_210s0116g01440.1, Vvin_210s0116g01450.1, Vvin_219s0090g00770.1, Vvin_219…
OG0000122	Atha_AT1G15520.1	Caus_C011N0298M0.1, Caus_C011N0301G0.1, Caus_C011N0305M0.1, Caus_C024N0140E0.1, Caus_C070N0020E0.1	Mesc_03G018700.1, Mesc_04G101800.2, Mesc_04G101900.1, Mesc_04G105800.1, Mesc_04G106000.1, Mesc_04G106100.1, Mesc_11G050000.1, Mesc_11G050100.1, Mesc_11G063300.1, Mesc_11G063500.2, Mesc_11G063600.1, Mesc_11G067100.1	Ptri_001G048700.1, Ptri_001G048800.1, Ptri_001G048900.4, Ptri_001G175700.1, Ptri_003G178900.1, Ptri_003G179000.1, Ptri_003G183200.4, Ptri_018G032900.1	evm.model.fragScaff_scaffold_386.113.3	Vvin_204s0008g04790.1, Vvin_204s0008g04830.1, Vvin_209s0002g05360.1, Vvin_209s0002g05370.1, Vvin_209s0002g05400.1, Vvin_209s0002g05410.2, Vvin_209s0002g05490.1, Vvin_209s0002g05530.1, Vvin_209s0002g05560.1, Vvin_209s0002g05570.1, Vvin_209s0002g05590.1, Vvin_209s0002g05600.1
OG0000123	Atha_AT3G29590.1, Atha_AT3G29635.1, Atha_AT3G29636.1, Atha_AT3G29670.1, Atha_AT3G29680.1, Atha_AT3G29690.1, Atha_AT3G29720.1, Atha_AT5G39050.1, Atha_AT5G39080.1, Atha_AT5G39090.1, Atha_AT5G61160.1		Mesc_01G093800.1, Mesc_01G094100.1, Mesc_01G095100.2, Mesc_01G095300.1, Mesc_01G095350.1, Mesc_01G095400.2, Mesc_02G055700.1, Mesc_02G055800.1, Mesc_10G055900.1, Mesc_10G056000.1	Ptri_001G455150.1, Ptri_004G093800.1, Ptri_004G096066.1, Ptri_004G096132.1, Ptri_004G096200.2, Ptri_004G096300.1, Ptri_004G096425.1, Ptri_004G103100.1, Ptri_004G103200.1, Ptri_004G103300.1, Ptri_004G109300.1, Ptri_004G109800.1, Ptri_004G110400.1, Ptri_004G110640.1, Ptri_004G110700.1, Ptri_004G120700.1, Ptri_009G019700.1, Ptri_010G208100.1
OG0000124		Caus_C000N0140M0.1, Caus_C001N0058G0.1, Caus_C002N0020M0.1, Caus_C003N0218G0.1, Caus_C003N0219M0.1, Caus_C003N0280M0.1, Caus_C003N0308G0.1, Caus_C010N0135M0.1, Caus_C014N0066M0.1, Caus_C015N0258M0.1, Caus_C016N0002M0.1, Caus_C022N0347G0.1, Caus_C022N0350M0.1, Caus_C023N0005G0.1, Caus_C027N0078M0.1, Caus_C027N0113M0.1, Caus_C027N0114G0.1, Caus_C027N0115M0.1, Caus_C028N0011G0.1, Caus_C029N0121M0.1,…
OG0000125				Ptri_011G072591.1, Ptri_011G072641.1, Ptri_011G072666.1, Ptri_011G072741.1, Ptri_011G072816.1, Ptri_011G072841.1, Ptri_011G072866.1, Ptri_011G072916.1, Ptri_011G072941.1, Ptri_011G072966.1, Ptri_011G072991.1, Ptri_011G073016.1, Ptri_011G073041.1, Ptri_011G073066.1, Ptri_011G073091.1, Ptri_011G073116.1, Ptri_011G073166.1, Ptri_011G073191.1, Ptri_011G073241.1, Ptri_011G073266.1, Ptri_011G073316.1, …		Vvin_210s0003g01850.1, Vvin_210s0003g02020.1
OG0000126	Atha_AT1G01800.1, Atha_AT2G24190.2, Atha_AT3G61220.2	Caus_C023N0294E0.1, Caus_C029N0072M0.1, Caus_C122N0004M0.1	Mesc_01G260000.1, Mesc_05G037550.1, Mesc_05G037600.1, Mesc_05G037700.1, Mesc_05G037800.1, Mesc_11G111600.1, Mesc_13G116566.1, Mesc_13G116632.1	Ptri_002G156300.1, Ptri_002G156600.1, Ptri_002G156750.1, Ptri_002G156800.1, Ptri_002G156866.1, Ptri_002G157000.12, Ptri_004G235500.3, Ptri_004G235600.1, Ptri_009G158200.1, Ptri_014G080000.2, Ptri_014G080100.5	evm.model.fragScaff_scaffold_1117.63	Vvin_202s0025g04510.1, Vvin_206s0009g01450.4, Vvin_206s0061g00620.1, Vvin_206s0061g00640.1, Vvin_206s0061g00670.1, Vvin_215s0046g03530.1, Vvin_215s0046g03550.1, Vvin_215s0046g03570.1, Vvin_215s0046g03580.1, Vvin_215s0046g03590.1, Vvin_215s0046g03600.1, Vvin_215s0046g03650.1
OG0000127	Atha_AT1G64040.1, Atha_AT2G29400.1, Atha_AT2G39840.1, Atha_AT3G46820.1, Atha_AT4G11240.1, Atha_AT5G59160.1	Caus_C004N0126E0.1, Caus_C014N0414E0.1, Caus_C032N0402E0.1, Caus_C041N0090E0.1	Mesc_01G167624.1, Mesc_01G168000.1, Mesc_02G016500.1, Mesc_02G127100.1, Mesc_07G121500.3, Mesc_08G138200.1, Mesc_08G166900.1, Mesc_09G120100.1, Mesc_10G022300.2, Mesc_15G040100.4	Ptri_001G098600.2, Ptri_001G245700.2, Ptri_008G060800.3, Ptri_008G166300.4, Ptri_009G037700.1, Ptri_010G197600.1, Ptri_013G045900.1, Ptri_016G142700.2, Ptri_019G018000.1	evm.model.fragScaff_scaffold_1092.43, evm.model.fragScaff_scaffold_2159.28, evm.model.original_scaffold_4988.6	Vvin_202s0025g00480.1, Vvin_205s0049g00890.1, Vvin_206s0004g05530.1, Vvin_208s0056g00220.1, Vvin_213s0019g02410.1, Vvin_214s0036g00370.1
OG0000128	Atha_AT2G31620.1, Atha_AT3G21900.1, Atha_AT3G21910.1, Atha_AT3G21920.1, Atha_AT3G21930.1, Atha_AT3G21940.1, Atha_AT3G21960.2, Atha_AT3G21970.1, Atha_AT3G21980.1, Atha_AT3G21990.1, Atha_AT3G22000.1, Atha_AT3G22010.1, Atha_AT3G22020.1, Atha_AT3G22030.1, Atha_AT3G22040.1, Atha_AT3G22050.1, Atha_AT3G22053.1, Atha_AT3G22057.1, Atha_AT3G29040.1, Atha_AT3G29050.1, Atha_AT3G58310.1, Atha_AT4G20520.1, Ath…
OG0000129	Atha_AT3G26855.1	Caus_C003N0378G0.1, Caus_C014N0176G0.1	Mesc_01G040737.1, Mesc_01G068250.1, Mesc_02G029075.1, Mesc_02G085850.1, Mesc_02G129366.1, Mesc_02G193920.1, Mesc_03G031432.1, Mesc_04G019251.1, Mesc_04G120950.1, Mesc_06G103275.1, Mesc_06G108932.1, Mesc_07G078066.1, Mesc_08G038150.1, Mesc_08G161504.1, Mesc_09G089066.1, Mesc_10G062450.1, Mesc_10G063301.1, Mesc_10G125312.1, Mesc_11G070850.1, Mesc_11G088550.1, Mesc_12G071001.1, Mesc_12G075601.1, Mes…		evm.model.original_scaffold_6542.4	Vvin_200s0590g00015.1, Vvin_202s0033g00305.1
OG0000130	Atha_AT1G19510.1, Atha_AT2G18328.1, Atha_AT2G21650.1, Atha_AT4G36570.1, Atha_AT4G39250.1	Caus_C011N0559E0.1, Caus_C031N0081E0.1, Caus_C031N0082G0.1, Caus_C036N0084E0.1, Caus_C039N0180E0.1	Mesc_01G136200.1, Mesc_02G094900.1, Mesc_05G158300.2, Mesc_05G159200.1, Mesc_15G162900.1, Mesc_15G163100.1, Mesc_17G101600.1, Mesc_17G101900.3, Mesc_17G101901.1, Mesc_18G023500.1, Mesc_18G024300.1, Mesc_18G025666.1	Ptri_002G035000.1, Ptri_002G260000.1, Ptri_004G155400.3, Ptri_004G155866.1, Ptri_005G122200.1, Ptri_005G228000.1, Ptri_007G023800.1, Ptri_009G116600.1, Ptri_009G117200.2		Vvin_203s0063g02620.1, Vvin_203s0063g02670.1, Vvin_203s0063g02680.1, Vvin_204s0023g01910.1, Vvin_218s0001g12530.1, Vvin_218s0001g12610.1
OG0000131	Atha_AT1G10110.1, Atha_AT1G27540.1, Atha_AT1G27550.1, Atha_AT1G27580.1, Atha_AT1G67160.1, Atha_AT1G69090.1, Atha_AT2G03560.1, Atha_AT2G03580.1, Atha_AT2G03610.1, Atha_AT2G04810.1, Atha_AT2G04830.1, Atha_AT2G04840.1, Atha_AT2G05970.1, Atha_AT2G14290.1, Atha_AT2G14500.1, Atha_AT2G24080.1, Atha_AT2G33190.1, Atha_AT2G33200.1, Atha_AT3G03720.1, Atha_AT3G03726.1, Atha_AT3G03730.1, Atha_AT3G22345.1, Ath…
OG0000132	Atha_AT2G26480.1, Atha_AT3G11340.1, Atha_AT3G46650.1, Atha_AT3G46660.1, Atha_AT3G46670.1, Atha_AT3G46680.1, Atha_AT3G46690.1, Atha_AT3G46700.1, Atha_AT3G46720.1, Atha_AT3G55700.1, Atha_AT3G55710.1, Atha_AT5G37950.1, Atha_AT5G38010.1, Atha_AT5G38040.1, Atha_AT5G59580.1, Atha_AT5G59590.1	Caus_C032N0394E0.1, Caus_C032N0396E0.1	Mesc_01G100300.1, Mesc_01G165648.1, Mesc_01G167100.1, Mesc_02G124900.1, Mesc_02G125100.1, Mesc_02G125300.1, Mesc_07G123300.1, Mesc_10G020500.1	Ptri_001G245900.1, Ptri_010G195300.1, Ptri_010G195500.1, Ptri_010G195600.1		Vvin_206s0004g05780.1, Vvin_213s0019g02795.1, Vvin_213s0019g02810.1, Vvin_213s0019g02860.1, Vvin_213s0019g02880.1, Vvin_213s0019g02950.1, Vvin_213s0019g02960.1
OG0000133	Atha_AT2G16740.1, Atha_AT3G08690.1, Atha_AT5G41700.4, Atha_AT5G53300.1, Atha_AT5G56150.1	Caus_C000N0082E0.1, Caus_C001N0489E0.1, Caus_C008N0567E0.1, Caus_C009N0113E0.1, Caus_C019N0455E0.1, Caus_C032N0298E0.1	Mesc_04G076160.1, Mesc_05G205200.1, Mesc_06G156300.1, Mesc_08G169800.1, Mesc_08G169900.2, Mesc_09G122700.1, Mesc_14G019100.2, Mesc_18G100700.2	Ptri_001G094900.1, Ptri_001G471200.9, Ptri_003G136200.3, Ptri_004G175000.2, Ptri_006G110200.1, Ptri_011G168200.7, Ptri_012G033000.1, Ptri_015G023300.1, Ptri_016G138900.1, Ptri_019G131400.11	evm.model.original_scaffold_12124.74	Vvin_202s0025g01050.2, Vvin_203s0038g02390.1, Vvin_206s0004g08200.1, Vvin_208s0040g00040.1, Vvin_215s0046g01400.1, Vvin_216s0050g02410.1, Vvin_219s0015g01190.1
OG0000134	Atha_AT1G05540.1, Atha_AT1G05550.3, Atha_AT1G30160.2, Atha_AT1G30170.1, Atha_AT1G68960.1, Atha_AT2G45930.1, Atha_AT2G45940.1, Atha_AT3G25200.1, Atha_AT3G43170.1, Atha_AT3G43970.1, Atha_AT4G13680.1, Atha_AT4G14260.1, Atha_AT4G16080.1, Atha_AT4G16090.1, Atha_AT4G25920.1, Atha_AT4G25930.1, Atha_AT5G03390.1, Atha_AT5G46130.1, Atha_AT5G46140.1, Atha_AT5G52930.1, Atha_AT5G52940.1, Atha_AT5G53230.1, Ath…
OG0000135	Atha_AT1G09350.1, Atha_AT1G56600.1, Atha_AT1G60450.1, Atha_AT1G60470.1, Atha_AT2G47180.1, Atha_AT4G26250.1, Atha_AT5G23790.1, Atha_AT5G30500.1	Caus_C016N0151E0.1	Mesc_01G231500.2, Mesc_03G208800.1, Mesc_05G012000.1, Mesc_08G109300.1, Mesc_08G109400.1, Mesc_09G179100.1, Mesc_13G029000.1, Mesc_15G003200.1	Ptri_002G191600.1, Ptri_005G006800.1, Ptri_008G101000.1, Ptri_008G189400.1, Ptri_010G042000.1, Ptri_010G150400.1, Ptri_013G005800.1, Ptri_014G116800.1	evm.model.fragScaff_scaffold_8.200	Vvin_201s0127g00470.1, Vvin_205s0020g00330.1, Vvin_205s0077g00430.1, Vvin_207s0005g01970.1, Vvin_207s0005g01980.1, Vvin_214s0060g00730.1, Vvin_214s0060g00760.1, Vvin_214s0060g00770.1, Vvin_214s0060g00790.1, Vvin_214s0060g00800.1, Vvin_214s0060g00810.1
OG0000136	Atha_AT1G40390.1, Atha_AT1G43760.1		Mesc_08G064100.2, Mesc_10G001700.2	Ptri_002G209244.1, Ptri_002G209988.1, Ptri_003G046951.1, Ptri_003G047001.1, Ptri_003G047051.1, Ptri_004G127001.1, Ptri_004G128840.1, Ptri_004G128860.1, Ptri_004G128880.1, Ptri_004G128901.1, Ptri_004G128921.1, Ptri_004G128941.1, Ptri_004G128961.1, Ptri_005G151275.1, Ptri_005G151350.1, Ptri_005G153775.1, Ptri_007G062662.1, Ptri_009G000601.1, Ptri_010G032101.1, Ptri_010G033133.1, Ptri_010G033266.1, …
OG0000137	Atha_AT1G48050.1	Caus_C008N0418E0.1	Mesc_01G265900.1	Ptri_014G069700.2	evm.model.fragScaff_scaffold_1100.2, evm.model.fragScaff_scaffold_2638.2, evm.model.fragScaff_scaffold_2987.68, evm.model.fragScaff_scaffold_3605.3, evm.model.fragScaff_scaffold_3605.4, evm.model.fragScaff_scaffold_3605.5, evm.model.fragScaff_scaffold_3605.6, evm.model.fragScaff_scaffold_3605.7, evm.model.fragScaff_scaffold_736.3, evm.model.fragScaff_scaffold_736.4, evm.model.fragScaff_scaffold_7…	Vvin_215s0048g00930.1, Vvin_215s0048g00940.1
OG0000138	Atha_AT3G22910.1, Atha_AT3G63380.1	Caus_C002N0435E0.1	Mesc_03G172000.1, Mesc_05G082100.3, Mesc_08G134000.1, Mesc_09G153700.1, Mesc_09G155100.1, Mesc_15G033700.1	Ptri_002G047500.1, Ptri_005G052700.1, Ptri_005G215600.1, Ptri_008G159100.1, Ptri_010G081100.1, Ptri_013G038400.1, Ptri_013G038600.1, Ptri_013G040201.1	evm.model.original_scaffold_4979.7, evm.model.original_scaffold_4979.9	Vvin_200s0179g00260.1, Vvin_204s0023g01310.1, Vvin_205s0020g04220.1, Vvin_205s0020g04240.1, Vvin_205s0020g04260.1, Vvin_205s0020g04270.1, Vvin_205s0020g04280.1, Vvin_205s0020g04300.1, Vvin_205s0020g04330.1, Vvin_205s0020g04350.1, Vvin_205s0020g04360.1, Vvin_205s0020g04370.1, Vvin_205s0020g04380.1, Vvin_205s0020g04390.1, Vvin_214s0030g02080.1, Vvin_214s0030g02090.1, Vvin_214s0030g02110.1, Vvin_219…
OG0000139	Atha_AT5G66890.1, Atha_AT5G66900.1, Atha_AT5G66910.1		Mesc_12G094100.1, Mesc_13G128600.1	Ptri_007G038700.2, Ptri_007G038800.2, Ptri_007G038900.1, Ptri_007G039000.2, Ptri_007G039100.1, Ptri_007G039201.1, Ptri_007G039300.1, Ptri_009G091700.2	evm.model.fragScaff_scaffold_3036.1, evm.model.fragScaff_scaffold_3036.2, evm.model.fragScaff_scaffold_3036.3, evm.model.fragScaff_scaffold_3036.4, evm.model.fragScaff_scaffold_3036.5, evm.model.original_scaffold_14977.1	Vvin_200s0487g00010.1, Vvin_200s0487g00020.1, Vvin_200s0487g00030.1, Vvin_200s0487g00050.1, Vvin_207s0197g00090.1, Vvin_207s0197g00096.2, Vvin_207s0197g00130.1, Vvin_207s0197g00140.1, Vvin_207s0197g00150.1, Vvin_207s0197g00170.1, Vvin_207s0197g00210.1, Vvin_207s0197g00230.1, Vvin_207s0197g00240.1, Vvin_207s0197g00250.1, Vvin_210s0071g00130.1, Vvin_210s0071g00150.1, Vvin_210s0071g00190.1, Vvin_210…
OG0000140	Atha_AT1G07550.1, Atha_AT1G07560.1, Atha_AT1G49100.1, Atha_AT1G51800.1, Atha_AT1G51805.1, Atha_AT1G51810.1, Atha_AT1G51820.1, Atha_AT1G51830.1, Atha_AT1G51840.1, Atha_AT1G51850.1, Atha_AT1G51860.1, Atha_AT1G51870.1, Atha_AT1G51880.1, Atha_AT1G51890.1, Atha_AT1G51910.1, Atha_AT2G04300.1, Atha_AT2G14440.1, Atha_AT2G14510.1, Atha_AT2G28960.1, Atha_AT2G28970.1, Atha_AT2G28990.1, Atha_AT2G29000.1, Ath…		Mesc_11G029900.2
OG0000141	Atha_AT1G33790.2, Atha_AT1G52000.1, Atha_AT1G52030.1, Atha_AT1G52040.1, Atha_AT1G52050.1, Atha_AT1G52060.1, Atha_AT1G52070.1, Atha_AT1G52100.1, Atha_AT1G52110.1, Atha_AT1G52120.1, Atha_AT1G52130.1, Atha_AT1G57570.1, Atha_AT1G58160.1, Atha_AT1G60095.1, Atha_AT1G60110.1, Atha_AT1G60130.1, Atha_AT1G61230.1, Atha_AT2G25980.1, Atha_AT2G39310.1, Atha_AT2G39330.1, Atha_AT3G16420.1, Atha_AT3G16430.1, Ath…
OG0000142	Atha_AT2G13570.1, Atha_AT2G37060.1, Atha_AT2G38880.8, Atha_AT3G53340.1, Atha_AT4G14540.1, Atha_AT5G47640.1	Caus_C008N0007E0.1, Caus_C020N0312E0.1, Caus_C026N0464E0.1, Caus_C049N0085E0.1	Mesc_08G002900.1, Mesc_09G080600.1, Mesc_10G041500.1, Mesc_12G066300.1, Mesc_12G157600.1, Mesc_13G061801.1, Mesc_15G060400.1, Mesc_S022172.1	Ptri_001G367500.1, Ptri_005G065300.1, Ptri_006G005500.3, Ptri_008G044800.4, Ptri_010G216600.3, Ptri_014G167800.1, Ptri_016G006100.1, Ptri_016G085000.2	evm.model.fragScaff_scaffold_1477.96, evm.model.fragScaff_scaffold_1503.95.1, evm.model.fragScaff_scaffold_70.53, evm.model.original_scaffold_14298.5	Vvin_200s0259g00180.1, Vvin_200s1287g00010.1, Vvin_206s0004g03490.1, Vvin_208s0040g03260.4, Vvin_213s0019g03600.4, Vvin_219s0015g00440.2
OG0000143	Atha_AT1G43260.1, Atha_AT1G79740.1, Atha_AT4G08267.1, Atha_AT5G31412.1		Mesc_01G233700.1, Mesc_04G033150.1	Ptri_002G188400.1, Ptri_014G114100.1	evm.model.fragScaff_scaffold_1180.18, evm.model.fragScaff_scaffold_181.107, evm.model.fragScaff_scaffold_2617.17, evm.model.fragScaff_scaffold_2617.18, evm.model.fragScaff_scaffold_2818.1, evm.model.fragScaff_scaffold_2863.70, evm.model.fragScaff_scaffold_2869.12, evm.model.fragScaff_scaffold_2869.13, evm.model.fragScaff_scaffold_2869.14, evm.model.fragScaff_scaffold_3452.14, evm.model.fragScaff_…	Vvin_205s0020g00790.1, Vvin_216s0050g02440.2
OG0000144	Atha_AT1G01750.1, Atha_AT3G46000.1, Atha_AT3G46010.2, Atha_AT4G00680.1, Atha_AT4G25590.1, Atha_AT5G52360.1, Atha_AT5G59880.1, Atha_AT5G59890.1	Caus_C026N0276E0.1, Caus_C043N0040E0.1	Mesc_04G031700.1, Mesc_04G031900.1, Mesc_05G036700.1, Mesc_06G147800.1, Mesc_07G112500.2, Mesc_08G078500.2, Mesc_10G033600.1, Mesc_10G076950.1, Mesc_11G133300.1	Ptri_001G106200.1, Ptri_001G236400.2, Ptri_001G236700.2, Ptri_003G125500.1, Ptri_008G052100.2, Ptri_009G028100.4, Ptri_009G028200.1, Ptri_010G208500.2, Ptri_012G141600.1, Ptri_015G144500.1	evm.model.fragScaff_scaffold_1348.38, evm.model.fragScaff_scaffold_2327.4, evm.model.fragScaff_scaffold_2987.23	Vvin_206s0004g04280.2, Vvin_208s0040g03360.3, Vvin_213s0019g00550.2, Vvin_216s0050g00220.1
OG0000145	Atha_AT1G65280.1	Caus_C040N0037E0.1	Mesc_02G191800.1	Ptri_019G083700.1	evm.model.fragScaff_scaffold_149.1, evm.model.fragScaff_scaffold_149.2, evm.model.fragScaff_scaffold_1989.3, evm.model.fragScaff_scaffold_1989.4, evm.model.fragScaff_scaffold_653.1, evm.model.fragScaff_scaffold_653.2, evm.model.fragScaff_scaffold_825.29, evm.model.original_scaffold_10402.1, evm.model.original_scaffold_11372.1, evm.model.original_scaffold_11853.1, evm.model.original_scaffold_13778…	Vvin_218s0072g01080.1
OG0000146		Caus_C020N0339G0.1	Mesc_01G051733.1, Mesc_03G071020.1, Mesc_05G106550.1, Mesc_06G056550.1, Mesc_08G147850.1, Mesc_09G016776.1, Mesc_10G073611.1, Mesc_11G065133.1, Mesc_11G105850.1, Mesc_11G105950.1, Mesc_11G106701.1, Mesc_11G116433.1, Mesc_13G056401.1, Mesc_13G063528.1, Mesc_13G077660.1, Mesc_13G089825.1, Mesc_13G089850.1, Mesc_13G093833.1, Mesc_13G098250.1, Mesc_14G151932.1, Mesc_15G160301.1, Mesc_16G061766.1, Mes…	Ptri_001G190450.1, Ptri_004G117750.1	evm.model.original_scaffold_16272.2, evm.model.original_scaffold_18872.3, evm.model.original_scaffold_5969.4
OG0000147		Caus_C017N0238E0.1	Mesc_07G008700.1, Mesc_07G008900.1, Mesc_07G008990.1, Mesc_07G009020.1, Mesc_07G009080.1, Mesc_07G009201.1, Mesc_07G009500.3, Mesc_07G009740.1, Mesc_07G009780.1, Mesc_07G009820.1, Mesc_07G009904.1, Mesc_07G009912.1, Mesc_07G009920.1, Mesc_07G009936.1, Mesc_07G043800.1, Mesc_07G043983.1, Mesc_07G044166.1, Mesc_07G044532.1, Mesc_07G045400.1, Mesc_10G108800.1, Mesc_10G108901.1, Mesc_10G109000.1, Mes…	Ptri_006G271692.1, Ptri_006G271800.2, Ptri_006G272066.2, Ptri_006G273900.1, Ptri_006G275800.4		Vvin_213s0064g00800.1
OG0000148		Caus_C003N0120E0.1			evm.model.original_scaffold_10518.7, evm.model.original_scaffold_11144.12, evm.model.original_scaffold_11144.19, evm.model.original_scaffold_11206.10, evm.model.original_scaffold_11427.2, evm.model.original_scaffold_12393.8, evm.model.original_scaffold_12810.7, evm.model.original_scaffold_12963.12, evm.model.original_scaffold_12963.15, evm.model.original_scaffold_12963.20, evm.model.original_scaf…
OG0000149	Atha_AT1G49270.1, Atha_AT1G52290.1, Atha_AT2G18470.1, Atha_AT3G18810.1, Atha_AT3G24540.1, Atha_AT3G24550.1, Atha_AT4G32710.1, Atha_AT4G34440.1	Caus_C006N0134E0.1, Caus_C009N0198E0.1, Caus_C010N0279E0.1, Caus_C011N0563E0.1, Caus_C020N0133E0.1, Caus_C036N0095E0.1	Mesc_01G134200.1, Mesc_02G092500.2, Mesc_03G062600.3, Mesc_11G039000.5, Mesc_16G115300.3, Mesc_17G100300.2, Mesc_S022673.1	Ptri_001G183000.2, Ptri_003G053301.1, Ptri_004G153600.3, Ptri_005G124400.1, Ptri_006G242800.1, Ptri_007G027000.1, Ptri_009G115200.3, Ptri_018G081300.1	evm.model.fragScaff_scaffold_1000.19, evm.model.fragScaff_scaffold_419.96	Vvin_203s0063g02440.1, Vvin_204s0023g01570.1, Vvin_209s0002g04210.1, Vvin_211s0016g03880.1
OG0000150	Atha_AT1G49240.1, Atha_AT2G37620.1, Atha_AT3G12110.1, Atha_AT3G18780.2, Atha_AT3G46520.1, Atha_AT3G53750.1, Atha_AT5G09810.1, Atha_AT5G59370.1	Caus_C001N0196E0.1, Caus_C011N0498E0.1, Caus_C025N0215E0.1, Caus_C026N0064M0.1, Caus_C041N0069E0.1, Caus_C118N0004E0.1	Mesc_07G115900.2, Mesc_07G116000.3, Mesc_08G043100.2, Mesc_09G035600.1, Mesc_10G030700.2, Mesc_10G030800.1, Mesc_12G150500.1, Mesc_12G150600.1, Mesc_13G084300.1, Mesc_13G086400.1	Ptri_001G309500.1, Ptri_006G192700.1, Ptri_008G055500.6, Ptri_010G204300.1, Ptri_016G045500.1, Ptri_019G010400.2	evm.model.fragScaff_scaffold_440.9	Vvin_204s0044g00580.1, Vvin_206s0004g04570.1, Vvin_208s0007g06520.1, Vvin_213s0019g01240.1
OG0000151	Atha_AT4G25810.1, Atha_AT4G30270.1, Atha_AT5G57550.1, Atha_AT5G57560.1	Caus_C071N0036E0.1	Mesc_04G049900.1, Mesc_05G108100.1, Mesc_11G115200.1, Mesc_14G114500.2, Mesc_14G145700.1, Mesc_14G145800.1, Mesc_14G146000.1, Mesc_14G146100.1, Mesc_S022125.1, Mesc_S055900.1	Ptri_006G071200.1, Ptri_018G094800.1, Ptri_018G095100.2, Ptri_018G095200.1	evm.model.fragScaff_scaffold_181.49, evm.model.fragScaff_scaffold_181.51, evm.model.fragScaff_scaffold_181.52	Vvin_211s0052g01180.1, Vvin_211s0052g01190.1, Vvin_211s0052g01200.1, Vvin_211s0052g01220.1, Vvin_211s0052g01230.1, Vvin_211s0052g01260.1, Vvin_211s0052g01270.1, Vvin_211s0052g01280.1, Vvin_211s0052g01300.1, Vvin_211s0052g01310.1, Vvin_211s0052g01320.1, Vvin_211s0052g01330.1, Vvin_211s0052g01340.1
OG0000152	Atha_AT1G23130.1, Atha_AT1G35260.1, Atha_AT1G35310.1, Atha_AT1G70830.1, Atha_AT1G70840.1, Atha_AT1G70850.1, Atha_AT1G70860.2, Atha_AT1G70880.1, Atha_AT1G70890.1, Atha_AT5G28000.1, Atha_AT5G28010.1	Caus_C052N0028E0.1	Mesc_15G130300.1, Mesc_15G130400.1, Mesc_15G130600.1, Mesc_17G078800.1, Mesc_17G078900.1, Mesc_17G079000.1, Mesc_17G079050.1, Mesc_17G079100.1, Mesc_17G079300.1, Mesc_17G079500.1, Mesc_17G079600.1, Mesc_17G079701.1, Mesc_17G079800.1, Mesc_S019150.1, Mesc_S038300.1, Mesc_S038400.1, Mesc_S038800.1	Ptri_010G111000.2	evm.model.original_scaffold_4251.1	Vvin_201s0011g05150.1, Vvin_201s0011g05170.1, Vvin_201s0011g05180.1, Vvin_201s0011g05190.1
OG0000153	Atha_AT1G15790.1	Caus_C066N0052E0.1	Mesc_11G062000.3	Ptri_003G014156.1, Ptri_003G025200.3, Ptri_003G026510.1, Ptri_003G028245.1	evm.model.fragScaff_scaffold_2762.4, evm.model.fragScaff_scaffold_386.103	Vvin_200s0169g00040.1, Vvin_200s0169g00070.1, Vvin_200s0173g00220.1, Vvin_200s0198g00040.1, Vvin_200s0198g00090.1, Vvin_200s0198g00120.1, Vvin_200s0213g00090.1, Vvin_200s0239g00010.1, Vvin_200s0239g00070.1, Vvin_200s0239g00150.1, Vvin_200s0273g00030.1, Vvin_200s0273g00040.1, Vvin_202s0012g03110.1, Vvin_202s0012g03190.1, Vvin_209s0070g00870.1, Vvin_209s0070g00940.1, Vvin_209s0070g00950.1, Vvin_213…
OG0000154	Atha_AT5G17290.1	Caus_C085N0025E0.1	Mesc_01G123200.1, Mesc_02G080800.1	Ptri_017G139700.1	evm.model.fragScaff_scaffold_127.1, evm.model.fragScaff_scaffold_1414.46, evm.model.fragScaff_scaffold_2639.15.1, evm.model.fragScaff_scaffold_3029.2, evm.model.fragScaff_scaffold_3212.2, evm.model.fragScaff_scaffold_3358.3, evm.model.fragScaff_scaffold_344.1, evm.model.original_scaffold_11647.74, evm.model.original_scaffold_12432.1, evm.model.original_scaffold_13082.1, evm.model.original_scaffol…	Vvin_202s0012g02270.2
OG0000155		Caus_C000N0041G0.1, Caus_C000N0069G0.1, Caus_C000N0189G0.1, Caus_C001N0252G0.1, Caus_C002N0029E0.1, Caus_C002N0081M0.1, Caus_C005N0372M0.1, Caus_C007N0374M0.1, Caus_C010N0148M0.1, Caus_C012N0002M0.1, Caus_C018N0147G0.1, Caus_C020N0108M0.1, Caus_C021N0087M0.1, Caus_C021N0092M0.1, Caus_C021N0248M0.1, Caus_C029N0005M0.1, Caus_C030N0069M0.1, Caus_C035N0240E0.1, Caus_C035N0288M0.1, Caus_C036N0193M0.1,…	Mesc_11G099650.1		evm.model.fragScaff_scaffold_1544.9, evm.model.fragScaff_scaffold_2871.203, evm.model.fragScaff_scaffold_3475.65, evm.model.original_scaffold_12202.2
OG0000156		Caus_C097N0075M0.1	Mesc_07G038243.1, Mesc_07G038386.1, Mesc_07G038529.1, Mesc_07G039629.1, Mesc_07G039915.1, Mesc_07G042260.1, Mesc_07G042500.2, Mesc_07G042700.1, Mesc_07G110500.3, Mesc_07G110600.1, Mesc_10G097732.1, Mesc_10G098000.1, Mesc_S022772.1, Mesc_S022872.1, Mesc_S113600.1, Mesc_S113701.1	Ptri_004G181400.1, Ptri_004G181500.2, Ptri_009G141100.1, Ptri_009G141150.1, Ptri_009G141201.1, Ptri_017G043400.1, Ptri_017G043500.1, Ptri_017G043600.1		Vvin_203s0038g03460.1, Vvin_203s0038g03465.1, Vvin_203s0038g03470.1, Vvin_203s0038g03480.1, Vvin_203s0038g03490.1, Vvin_203s0038g03510.1, Vvin_203s0038g03756.1, Vvin_203s0038g03760.1, Vvin_203s0038g03770.1, Vvin_203s0038g03780.1
OG0000157		Caus_C002N0359E0.1	Mesc_03G200300.3, Mesc_03G200400.1, Mesc_03G200500.1, Mesc_03G200600.1, Mesc_15G007700.1, Mesc_15G007800.2, Mesc_15G007900.1, Mesc_15G008000.1, Mesc_15G008100.1, Mesc_15G008400.1, Mesc_15G008600.1, Mesc_15G008700.1	Ptri_008G212100.1, Ptri_010G000200.1, Ptri_010G000400.1, Ptri_010G000600.1	evm.model.fragScaff_scaffold_271.1	Vvin_205s0077g01520.1, Vvin_205s0077g01530.1, Vvin_205s0077g01540.1, Vvin_205s0077g01550.1, Vvin_205s0077g01560.1, Vvin_205s0077g01570.1, Vvin_205s0077g01580.1, Vvin_205s0077g01590.1, Vvin_205s0077g01600.1, Vvin_205s0077g01620.1, Vvin_205s0077g01630.1, Vvin_205s0077g01650.1, Vvin_205s0077g01660.1, Vvin_205s0077g01680.1, Vvin_205s0077g01690.1, Vvin_207s0005g00920.1, Vvin_207s0005g00930.1
OG0000158			Mesc_03G147700.1	Ptri_002G048666.1, Ptri_002G048832.1, Ptri_004G003401.1	evm.model.fragScaff_scaffold_1513.6, evm.model.fragScaff_scaffold_2762.5, evm.model.fragScaff_scaffold_2762.7, evm.model.original_scaffold_17862.1, evm.model.original_scaffold_18184.1, evm.model.original_scaffold_8756.3	Vvin_200s0174g00080.1, Vvin_200s0179g00010.1, Vvin_200s0179g00030.1, Vvin_200s0179g00040.1, Vvin_200s0179g00070.1, Vvin_200s0193g00040.1, Vvin_207s0005g03950.1, Vvin_207s0151g00020.1, Vvin_207s0151g00070.1, Vvin_207s0151g00100.1, Vvin_207s0151g00170.1, Vvin_207s0151g00220.1, Vvin_207s0151g00990.1, Vvin_209s0002g08700.1, Vvin_209s0002g08740.1, Vvin_209s0002g08760.1, Vvin_209s0002g08800.1, Vvin_209…
OG0000159				Ptri_001G412454.1, Ptri_001G412700.1, Ptri_001G413000.2, Ptri_001G413300.1, Ptri_001G413400.1, Ptri_010G015400.2, Ptri_010G015800.1, Ptri_010G017100.3, Ptri_010G017450.3, Ptri_010G017600.1, Ptri_010G017800.1, Ptri_010G017900.4, Ptri_010G018200.1, Ptri_010G018300.1, Ptri_010G018400.1, Ptri_010G018600.2, Ptri_010G020200.3, Ptri_010G020300.1, Ptri_010G025500.5, Ptri_010G025601.1, Ptri_010G025700.3, …
OG0000160					evm.model.fragScaff_scaffold_1025.1, evm.model.fragScaff_scaffold_1293.6, evm.model.fragScaff_scaffold_1349.9, evm.model.fragScaff_scaffold_1389.51, evm.model.fragScaff_scaffold_1399.82, evm.model.fragScaff_scaffold_1454.2, evm.model.fragScaff_scaffold_1635.1, evm.model.fragScaff_scaffold_1740.50, evm.model.fragScaff_scaffold_1846.1, evm.model.fragScaff_scaffold_1846.2, evm.model.fragScaff_scaffo…
OG0000161	Atha_AT2G34930.1		Mesc_03G071700.1, Mesc_04G014400.1, Mesc_16G058200.1		evm.model.original_scaffold_8968.2, evm.model.original_scaffold_8968.3	Vvin_200s0316g00010.1, Vvin_200s0316g00026.1, Vvin_200s0316g00029.1, Vvin_200s0316g00032.1, Vvin_200s0316g00035.1, Vvin_200s0316g00040.1, Vvin_200s0316g00045.1, Vvin_200s0397g00010.1, Vvin_200s0397g00020.1, Vvin_200s0397g00035.1, Vvin_200s0400g00020.1, Vvin_200s0400g00030.1, Vvin_200s0421g00005.1, Vvin_200s0421g00040.1, Vvin_210s0071g00230.1, Vvin_214s0068g02220.1, Vvin_214s0068g02240.1, Vvin_214…
OG0000162	Atha_AT1G45616.1, Atha_AT2G33030.1	Caus_C071N0100E0.1, Caus_C071N0109E0.1, Caus_C071N0110E0.1, Caus_C071N0111G0.1	Mesc_01G180200.1, Mesc_01G180300.2, Mesc_02G140900.2, Mesc_12G064900.1, Mesc_12G065001.1, Mesc_12G065203.1	Ptri_001G400500.1, Ptri_011G162101.1, Ptri_016G126900.1, Ptri_016G127000.2, Ptri_016G127101.1	evm.model.original_scaffold_16632.1, evm.model.original_scaffold_7662.1	Vvin_200s0269g00170.1, Vvin_212s0057g00620.1, Vvin_212s0057g00745.1, Vvin_212s0057g00750.1, Vvin_212s0057g00760.1, Vvin_212s0057g00780.1, Vvin_212s0057g00800.1, Vvin_212s0057g00820.1, Vvin_212s0057g00860.1, Vvin_212s0057g00870.1, Vvin_213s0064g00135.1, Vvin_216s0013g01700.1, Vvin_216s0013g01710.1, Vvin_216s0013g01730.1, Vvin_218s0157g00040.1
OG0000163	Atha_AT1G64900.1, Atha_AT1G64930.1, Atha_AT1G64940.1, Atha_AT1G64950.1, Atha_AT2G12190.1, Atha_AT5G61320.1	Caus_C007N0105E0.1	Mesc_08G159700.1, Mesc_08G159750.1, Mesc_08G159900.1, Mesc_08G162536.1, Mesc_08G163600.1, Mesc_09G130200.1	Ptri_005G079600.1, Ptri_007G087950.2, Ptri_007G088018.1, Ptri_007G088086.1, Ptri_007G088154.1, Ptri_013G076600.1, Ptri_013G076700.1		Vvin_214s0036g00140.1, Vvin_214s0036g00220.1, Vvin_216s0039g00760.1, Vvin_216s0039g00820.1, Vvin_216s0039g00840.1, Vvin_216s0039g00860.1, Vvin_216s0039g00870.1, Vvin_216s0039g00880.1, Vvin_216s0039g00900.1, Vvin_216s0039g00910.1, Vvin_216s0039g00920.1, Vvin_216s0039g00930.1, Vvin_216s0039g01060.1, Vvin_216s0039g01090.1
OG0000164	Atha_AT4G37970.1, Atha_AT4G37980.1, Atha_AT4G37990.1	Caus_C045N0001M0.1, Caus_C045N0002E0.1, Caus_C085N0064M0.1, Caus_C085N0065M0.1	Mesc_02G206300.1, Mesc_02G206400.2, Mesc_02G206500.2, Mesc_02G206700.1, Mesc_02G206800.1, Mesc_12G124000.1, Mesc_13G102200.1, Mesc_13G102300.1, Mesc_13G102400.1, Mesc_13G102500.1	Ptri_001G268600.1, Ptri_006G199100.1, Ptri_016G065300.4, Ptri_016G078300.1	evm.model.fragScaff_scaffold_3520.12	Vvin_200s0218g00010.1, Vvin_200s0346g00080.1, Vvin_200s0346g00100.1, Vvin_200s0346g00110.1, Vvin_200s0346g00120.1, Vvin_200s0371g00060.1, Vvin_200s0371g00100.1, Vvin_200s0615g00010.1, Vvin_200s0615g00020.1, Vvin_200s0615g00030.1, Vvin_200s1389g00010.1, Vvin_218s0122g00450.1
OG0000165	Atha_AT1G15125.1, Atha_AT1G68040.1		Mesc_01G114200.1, Mesc_03G108900.1, Mesc_06G008900.1, Mesc_06G009000.1, Mesc_15G135700.1, Mesc_15G135800.1, Mesc_15G135900.2, Mesc_17G084900.1, Mesc_17G085100.1, Mesc_17G085200.1	Ptri_007G089500.1, Ptri_008G136200.1, Ptri_008G136300.1, Ptri_010G104701.1, Ptri_010G104800.1, Ptri_012G049900.1, Ptri_015G041900.1, Ptri_019G016102.1, Ptri_019G016112.1	evm.model.original_scaffold_13187.1, evm.model.original_scaffold_13187.2	Vvin_201s0011g05890.2, Vvin_201s0011g05900.1, Vvin_201s0011g05910.1, Vvin_201s0011g05920.1, Vvin_201s0011g05930.1, Vvin_201s0011g05940.1, Vvin_210s0003g03220.1, Vvin_214s0006g02160.1, Vvin_217s0000g02870.1, Vvin_217s0000g02880.1, Vvin_217s0000g02890.1
OG0000166	Atha_AT3G44700.1, Atha_AT3G44710.1, Atha_AT3G47200.1, Atha_AT3G47210.1, Atha_AT3G47250.1, Atha_AT3G50120.1, Atha_AT3G50130.1, Atha_AT3G50140.1, Atha_AT3G50150.1, Atha_AT3G50160.1, Atha_AT3G50170.1, Atha_AT3G50180.1, Atha_AT3G50190.1, Atha_AT3G50200.1, Atha_AT5G22540.1, Atha_AT5G22550.2, Atha_AT5G22560.1	Caus_C041N0281E0.1	Mesc_04G007300.1, Mesc_04G166100.1, Mesc_07G032000.1, Mesc_08G098900.1, Mesc_10G086300.2, Mesc_12G107701.1, Mesc_12G107800.1	Ptri_001G071200.1, Ptri_001G071300.1, Ptri_001G071400.1, Ptri_003G159300.1, Ptri_003G159400.1, Ptri_007G047700.1		Vvin_201s0150g00530.1, Vvin_207s0031g00040.1, Vvin_209s0002g06125.1
OG0000167	Atha_AT5G25610.1	Caus_C000N0885E0.1	Mesc_03G020400.2, Mesc_03G066300.1, Mesc_03G066380.1, Mesc_03G125200.3, Mesc_03G125551.1, Mesc_03G125700.2, Mesc_03G125800.1, Mesc_03G126100.1, Mesc_03G126332.1, Mesc_03G128100.1, Mesc_16G066600.1	Ptri_006G243600.2, Ptri_006G243700.1, Ptri_018G036700.1		Vvin_204s0008g03930.2, Vvin_204s0008g03950.1, Vvin_204s0008g03980.1, Vvin_204s0008g04000.1, Vvin_204s0008g04020.1, Vvin_204s0008g04040.1, Vvin_204s0008g04050.1, Vvin_204s0008g04060.1, Vvin_204s0008g04080.1, Vvin_204s0008g04086.1, Vvin_204s0008g04090.1, Vvin_204s0008g04100.1, Vvin_204s0008g04120.2, Vvin_204s0008g04130.1, Vvin_204s0008g04140.1, Vvin_204s0008g04150.1, Vvin_204s0008g04160.1, Vvin_211…
OG0000168	Atha_AT5G03980.1		Mesc_03G085906.1, Mesc_03G085909.1, Mesc_06G033901.1, Mesc_06G035650.1, Mesc_08G116800.1, Mesc_11G105200.1, Mesc_14G103800.1, Mesc_14G137800.1, Mesc_14G143700.1, Mesc_14G143800.1, Mesc_14G144000.1, Mesc_14G144100.1, Mesc_14G144200.1, Mesc_14G157201.1, Mesc_S007101.1, Mesc_S022018.1, Mesc_S022041.1, Mesc_S022170.1, Mesc_S022265.1, Mesc_S022270.1, Mesc_S022285.1, Mesc_S022370.1, Mesc_S022470.1, Mes…	Ptri_001G463900.2, Ptri_005G024300.1, Ptri_005G024900.1, Ptri_005G024933.1, Ptri_005G024966.1, Ptri_005G025000.1	evm.model.fragScaff_scaffold_3245.145, evm.model.fragScaff_scaffold_8.143	Vvin_214s0060g02080.1
OG0000169			Mesc_01G059650.1, Mesc_01G273133.1, Mesc_01G273166.1, Mesc_02G070850.1, Mesc_02G182450.1, Mesc_02G200472.1, Mesc_02G218066.1, Mesc_03G111150.1, Mesc_04G060914.1, Mesc_05G120801.1, Mesc_06G021366.1, Mesc_06G138050.1, Mesc_07G071164.1, Mesc_07G074101.1, Mesc_08G082666.1, Mesc_08G111150.1, Mesc_08G121150.1, Mesc_09G059832.1, Mesc_12G106703.1, Mesc_13G018850.1, Mesc_13G094601.1, Mesc_13G105733.1, Mes…	Ptri_006G152300.2
OG0000170			Mesc_02G221050.1, Mesc_02G221275.1, Mesc_04G110000.2, Mesc_04G110200.2, Mesc_04G110518.1, Mesc_07G075300.2, Mesc_11G055400.1, Mesc_11G055412.1, Mesc_11G055416.1, Mesc_11G059366.1, Mesc_11G059400.1, Mesc_11G059700.4, Mesc_11G060004.1, Mesc_11G060012.1, Mesc_11G060016.1, Mesc_11G060036.1, Mesc_11G060044.1, Mesc_11G060048.1, Mesc_11G060100.2, Mesc_11G060266.1, Mesc_11G060349.1, Mesc_11G060432.1, Mes…			Vvin_209s0002g07555.1, Vvin_209s0002g07675.1, Vvin_209s0002g07810.1, Vvin_209s0070g00640.1
OG0000171				Ptri_001G196900.2	evm.model.original_scaffold_16132.3, evm.model.original_scaffold_17449.2	Vvin_200s0476g00020.1, Vvin_200s2733g00010.1, Vvin_203s0017g02100.1, Vvin_203s0088g00070.1, Vvin_203s0088g00420.1, Vvin_203s0088g01030.1, Vvin_203s0091g01260.1, Vvin_204s0043g00205.1, Vvin_205s0049g01920.1, Vvin_207s0005g05540.1, Vvin_209s0096g00980.1, Vvin_211s0065g00410.1, Vvin_212s0034g00530.1, Vvin_212s0035g02230.1, Vvin_212s0055g00470.1, Vvin_213s0143g00032.1, Vvin_213s0147g00140.1, Vvin_215…
OG0000172	Atha_AT1G16760.1, Atha_AT1G78940.2, Atha_AT2G24370.1, Atha_AT4G31230.1, Atha_AT5G12000.1, Atha_AT5G26150.1	Caus_C010N0210E0.1, Caus_C011N0070E0.1, Caus_C021N0164E0.1, Caus_C046N0221E0.1, Caus_C063N0004E0.1, Caus_C063N0050E0.1, Caus_C078N0072E0.1	Mesc_03G000700.3, Mesc_03G000800.3, Mesc_03G050400.1, Mesc_04G142000.1, Mesc_06G178700.1, Mesc_10G000500.1, Mesc_11G023400.1, Mesc_16G082700.3	Ptri_001G198300.3, Ptri_006G078500.2, Ptri_006G225300.3, Ptri_018G002400.1, Ptri_018G061600.1	evm.model.fragScaff_scaffold_231.54, evm.model.fragScaff_scaffold_3245.59	Vvin_204s0008g01360.1, Vvin_204s0008g02910.1, Vvin_209s0002g01830.1, Vvin_209s0054g01060.1, Vvin_211s0065g00390.1
OG0000173	Atha_AT1G03670.1, Atha_AT4G03440.1, Atha_AT4G03450.1, Atha_AT4G03460.1, Atha_AT4G03470.1, Atha_AT4G03480.1, Atha_AT4G03490.2, Atha_AT4G03500.1, Atha_AT4G03505.1, Atha_AT4G05040.1, Atha_AT4G14390.1, Atha_AT4G14400.1		Mesc_11G111300.2			Vvin_212s0028g03920.1, Vvin_212s0028g03950.1, Vvin_212s0028g03960.1, Vvin_212s0028g03990.1, Vvin_212s0028g04000.1, Vvin_212s0028g04010.1, Vvin_212s0028g04015.1, Vvin_212s0028g04020.1, Vvin_212s0028g04030.1, Vvin_212s0028g04040.1, Vvin_212s0059g00050.1, Vvin_212s0059g00060.1, Vvin_212s0059g00080.1, Vvin_212s0059g00100.1, Vvin_212s0059g00110.1, Vvin_212s0059g00120.1, Vvin_212s0059g00130.1, Vvin_212…
OG0000174	Atha_AT4G23990.1, Atha_AT4G24000.1, Atha_AT4G24010.1	Caus_C014N0447E0.1	Mesc_02G007166.1, Mesc_02G007300.1, Mesc_02G007400.1, Mesc_02G007500.1	Ptri_003G142301.1, Ptri_003G142400.1, Ptri_003G142500.2	evm.model.original_scaffold_13579.83, evm.model.original_scaffold_13579.84	Vvin_202s0025g01750.1, Vvin_202s0025g01760.1, Vvin_202s0025g01770.1, Vvin_202s0025g01790.1, Vvin_202s0025g01810.1, Vvin_202s0025g01820.1, Vvin_202s0025g01840.1, Vvin_202s0025g01850.1, Vvin_202s0025g01854.1, Vvin_202s0025g01860.1, Vvin_202s0025g01870.1, Vvin_202s0025g01875.1, Vvin_202s0025g01880.1, Vvin_202s0025g01890.1, Vvin_202s0025g01900.1, Vvin_202s0025g01910.1, Vvin_202s0025g01920.1, Vvin_202…
OG0000175	Atha_AT4G27290.1	Caus_C004N0363E0.1, Caus_C042N0016E0.1, Caus_C042N0018E0.1	Mesc_03G118200.2, Mesc_15G080800.1, Mesc_15G081000.3	Ptri_001G412100.1, Ptri_001G412300.1, Ptri_001G412400.1, Ptri_001G413700.1, Ptri_001G413800.1, Ptri_011G125050.1, Ptri_011G125601.1, Ptri_011G126151.1, Ptri_011G128900.1		Vvin_219s0014g04165.1, Vvin_219s0014g04240.2, Vvin_219s0014g04260.1, Vvin_219s0014g04270.1, Vvin_219s0014g04290.1, Vvin_219s0014g04310.1, Vvin_219s0014g04400.1, Vvin_219s0014g04450.1, Vvin_219s0014g04460.1, Vvin_219s0014g04470.2, Vvin_219s0014g04500.1, Vvin_219s0014g04530.1, Vvin_219s0014g04540.1, Vvin_219s0014g04600.1, Vvin_219s0014g04620.1, Vvin_219s0014g04630.1, Vvin_219s0014g04640.1
OG0000176	Atha_AT5G25930.1	Caus_C007N0321E0.1, Caus_C016N0391E0.1, Caus_C022N0163E0.1	Mesc_03G060600.1, Mesc_16G073300.1	Ptri_006G235450.1, Ptri_006G235500.2, Ptri_006G235800.1, Ptri_018G057100.1, Ptri_018G088062.1, Ptri_018G088074.1, Ptri_018G088086.1, Ptri_018G088100.1, Ptri_018G088200.1	evm.model.fragScaff_scaffold_630.16	Vvin_204s0008g00290.1, Vvin_204s0008g00300.1, Vvin_204s0008g00310.1, Vvin_204s0008g00320.1, Vvin_204s0008g00330.1, Vvin_204s0008g00350.1, Vvin_204s0008g00370.1, Vvin_204s0008g00390.1, Vvin_204s0008g00400.1, Vvin_204s0008g00410.1, Vvin_204s0008g00420.1, Vvin_204s0008g00430.1, Vvin_204s0008g00440.1, Vvin_204s0008g00915.1, Vvin_204s0008g00920.1, Vvin_211s0016g03080.1, Vvin_215s0024g01270.1
OG0000177			Mesc_01G017564.1, Mesc_01G032701.1, Mesc_01G036385.1, Mesc_01G049504.1, Mesc_01G058650.1, Mesc_02G213950.1, Mesc_03G076366.1, Mesc_03G076450.1, Mesc_03G098466.1, Mesc_04G054990.1, Mesc_04G061428.1, Mesc_05G121347.1, Mesc_05G131470.1, Mesc_05G131480.1, Mesc_05G131950.1, Mesc_06G001750.1, Mesc_07G100516.1, Mesc_09G073027.1, Mesc_09G073036.1, Mesc_09G090356.1, Mesc_12G079601.1, Mesc_12G098201.1, Mes…
OG0000178			Mesc_06G040100.3, Mesc_06G040200.2, Mesc_06G041900.3, Mesc_06G041950.1, Mesc_06G042000.2, Mesc_06G042100.1, Mesc_06G042200.2, Mesc_06G042401.1, Mesc_06G042600.2, Mesc_06G042700.1, Mesc_06G042933.1, Mesc_14G119728.1, Mesc_14G120100.2, Mesc_14G120128.1, Mesc_14G120156.1, Mesc_14G120184.1, Mesc_14G120212.1, Mesc_14G120240.1, Mesc_14G121856.1, Mesc_14G121884.1, Mesc_14G121912.1, Mesc_14G121940.1, Mes…	Ptri_006G061000.3, Ptri_006G061201.1, Ptri_006G061250.1, Ptri_006G061300.1
OG0000179	Atha_AT2G43750.1, Atha_AT3G03630.1, Atha_AT3G04940.1, Atha_AT3G22460.1, Atha_AT3G59760.1, Atha_AT4G14880.1, Atha_AT5G28020.1, Atha_AT5G28030.1	Caus_C004N0212E0.1, Caus_C059N0052E0.1	Mesc_01G016600.1, Mesc_08G127100.1, Mesc_08G127200.1, Mesc_08G127300.2, Mesc_08G151200.1, Mesc_09G157100.1, Mesc_15G029400.1	Ptri_005G048066.1, Ptri_005G048132.1, Ptri_005G048400.1, Ptri_005G048700.5, Ptri_008G153300.3, Ptri_013G035200.2, Ptri_013G035500.2, Ptri_013G127800.1, Ptri_019G045800.1	evm.model.fragScaff_scaffold_8.28, evm.model.fragScaff_scaffold_8.29, evm.model.fragScaff_scaffold_8.32	Vvin_205s0094g00780.1, Vvin_208s0056g00820.1, Vvin_214s0030g01540.3
OG0000180	Atha_AT2G38380.1, Atha_AT2G38390.1, Atha_AT3G32980.1, Atha_AT3G49110.1, Atha_AT3G49120.1, Atha_AT4G08770.1, Atha_AT4G08780.1, Atha_AT5G06720.1, Atha_AT5G06730.1, Atha_AT5G19880.1	Caus_C025N0210G0.1	Mesc_03G089700.1, Mesc_08G043700.1, Mesc_15G104000.1, Mesc_15G104100.1, Mesc_15G104200.1, Mesc_15G104300.1	Ptri_001G011000.1, Ptri_001G011200.1, Ptri_001G011300.1, Ptri_001G011500.1, Ptri_001G012901.1, Ptri_001G013000.1, Ptri_003G214700.1, Ptri_003G214800.1, Ptri_003G214900.1, Ptri_003G215001.2, Ptri_016G058200.1	evm.model.fragScaff_scaffold_2863.107	Vvin_206s0004g01180.1, Vvin_206s0004g01190.1, Vvin_208s0007g06650.1
OG0000181	Atha_AT1G33720.1, Atha_AT1G33730.1, Atha_AT2G45550.1, Atha_AT2G45560.1, Atha_AT2G45570.1, Atha_AT2G45580.1, Atha_AT3G61035.1, Atha_AT3G61040.1	Caus_C024N0032E0.1	Mesc_02G028600.2, Mesc_02G028875.1, Mesc_02G028975.1	Ptri_001G113900.1, Ptri_002G150100.1, Ptri_002G150200.2, Ptri_002G150300.1, Ptri_002G150400.1, Ptri_002G150500.1, Ptri_003G118200.1	evm.model.original_scaffold_9909.1	Vvin_202s0012g02340.1, Vvin_202s0012g02370.1, Vvin_202s0025g04864.1, Vvin_202s0025g04880.1, Vvin_202s0025g04890.1, Vvin_215s0048g01440.1, Vvin_215s0048g01470.1, Vvin_215s0048g01490.1, Vvin_215s0048g01515.1, Vvin_215s0048g01530.1, Vvin_215s0048g01590.2, Vvin_215s0048g01600.1
OG0000182	Atha_AT2G29150.1, Atha_AT2G29260.1, Atha_AT2G29290.2, Atha_AT2G29350.1, Atha_AT2G29360.1, Atha_AT2G29370.1, Atha_AT5G06060.1	Caus_C007N0059E0.1, Caus_C007N0062E0.1	Mesc_01G168700.1, Mesc_01G168900.1, Mesc_08G079601.1, Mesc_08G084500.1, Mesc_09G095366.1, Mesc_09G095432.1, Mesc_10G026500.1, Mesc_10G026600.1	Ptri_001G244900.1, Ptri_001G245000.1, Ptri_006G089700.1, Ptri_006G089800.1, Ptri_008G059100.1	evm.model.fragScaff_scaffold_344.11	Vvin_206s0004g05280.1, Vvin_206s0004g05360.1, Vvin_206s0004g05370.1, Vvin_208s0007g00890.1, Vvin_208s0007g00900.1, Vvin_208s0007g00920.1, Vvin_213s0019g02130.1, Vvin_213s0019g02140.1, Vvin_213s0019g02170.2
OG0000183	Atha_AT1G07790.1, Atha_AT2G28720.1, Atha_AT2G37470.1, Atha_AT3G09480.1, Atha_AT3G45980.1, Atha_AT3G46030.1, Atha_AT3G53650.1, Atha_AT5G02570.1, Atha_AT5G22880.1, Atha_AT5G59910.1	Caus_C000N0147M0.1, Caus_C012N0380E0.1, Caus_C012N0382E0.1, Caus_C021N0082E0.1	Mesc_04G031500.1, Mesc_10G052900.1, Mesc_11G133700.1, Mesc_11G153401.1, Mesc_S022499.1, Mesc_S022500.1	Ptri_004G091200.1, Ptri_004G091400.1, Ptri_008G030600.1, Ptri_017G123700.1	evm.model.fragScaff_scaffold_3475.186, evm.model.fragScaff_scaffold_3475.187, evm.model.fragScaff_scaffold_3475.77, evm.model.original_scaffold_12124.57	Vvin_206s0004g04230.1, Vvin_206s0004g04250.1, Vvin_206s0061g00870.1, Vvin_213s0019g05370.1
OG0000184	Atha_AT1G49420.1, Atha_AT1G51090.1, Atha_AT4G16380.1	Caus_C016N0235E0.1	Mesc_09G077766.1, Mesc_09G077799.1	Ptri_006G018400.1, Ptri_006G018500.1, Ptri_006G018766.1, Ptri_006G018901.2, Ptri_006G019100.1, Ptri_006G019200.1, Ptri_006G019300.1, Ptri_006G019400.2, Ptri_006G019500.1, Ptri_006G019600.1, Ptri_006G019700.1, Ptri_006G019800.1, Ptri_006G020000.2, Ptri_006G020100.2, Ptri_006G020300.1, Ptri_006G020500.1, Ptri_016G006700.2	evm.model.fragScaff_scaffold_8.9	Vvin_200s0194g00300.1, Vvin_200s0194g00330.1, Vvin_200s0194g00340.2, Vvin_200s0259g00010.1, Vvin_200s0259g00070.1, Vvin_200s0259g00100.2, Vvin_200s0753g00010.1, Vvin_200s2419g00010.1
OG0000185	Atha_AT1G01980.1, Atha_AT1G11770.1, Atha_AT1G30700.1, Atha_AT1G30740.1, Atha_AT4G20830.1, Atha_AT4G20840.1	Caus_C017N0182E0.1	Mesc_06G059400.1, Mesc_14G125200.1, Mesc_14G125300.1, Mesc_14G125400.1	Ptri_001G462200.1, Ptri_001G462300.1, Ptri_001G462400.1, Ptri_001G462466.1, Ptri_001G462532.1, Ptri_001G462600.2, Ptri_001G470100.1, Ptri_011G158300.1, Ptri_011G158500.1	evm.model.fragScaff_scaffold_3126.20	Vvin_203s0017g01420.1, Vvin_203s0017g01440.1, Vvin_203s0017g01470.1, Vvin_203s0017g01490.1, Vvin_203s0017g01577.1, Vvin_210s0003g05450.1, Vvin_210s0003g05470.1, Vvin_210s0003g05550.1, Vvin_210s0003g05570.1, Vvin_210s0003g05580.1, Vvin_210s0003g05620.1
OG0000186	Atha_AT1G74000.1, Atha_AT1G74010.1, Atha_AT1G74020.1	Caus_C018N0122E0.1, Caus_C024N0035E0.1, Caus_C024N0036E0.1, Caus_C025N0403E0.1, Caus_C035N0011M0.1	Mesc_06G076800.1	Ptri_008G109966.1, Ptri_012G046200.2, Ptri_015G037700.1, Ptri_T015518.1	evm.model.fragScaff_scaffold_3603.5	Vvin_200s0575g00010.1, Vvin_200s0575g00020.1, Vvin_210s0042g00010.1, Vvin_210s0042g00020.1, Vvin_210s0042g00030.1, Vvin_210s0042g00050.1, Vvin_210s0071g00010.1, Vvin_210s0071g00020.1, Vvin_210s0071g00030.1, Vvin_210s0071g00250.1, Vvin_213s0074g00070.1, Vvin_213s0074g00080.1, Vvin_217s0000g04580.1, Vvin_217s0000g04585.1, Vvin_217s0000g04590.1, Vvin_217s0000g04595.1, Vvin_217s0000g04600.1, Vvin_217…
OG0000187	Atha_AT1G16260.1	Caus_C004N0549E0.1	Mesc_01G013000.2, Mesc_04G100100.1, Mesc_04G100200.1, Mesc_04G100300.1, Mesc_04G100400.1, Mesc_04G100500.1, Mesc_11G069500.1, Mesc_11G069600.1	Ptri_001G038300.1, Ptri_001G038525.1, Ptri_001G039200.1, Ptri_001G039450.1, Ptri_001G039900.1, Ptri_001G040000.1, Ptri_001G040500.2, Ptri_001G040628.1, Ptri_001G040756.1, Ptri_003G185700.4, Ptri_003G186100.1, Ptri_005G203401.1, Ptri_014G148400.2, Ptri_018G148498.1		Vvin_203s0132g00340.1, Vvin_203s0132g00360.1, Vvin_203s0132g00380.1, Vvin_203s0132g00390.1, Vvin_203s0132g00410.1, Vvin_203s0132g00450.1, Vvin_217s0000g04390.1, Vvin_217s0000g04420.1
OG0000188	Atha_AT1G53540.1, Atha_AT3G46230.1, Atha_AT5G59720.1	Caus_C007N0037E0.1, Caus_C007N0038E0.1, Caus_C041N0099E0.1, Caus_C061N0097E0.1	Mesc_04G138300.1, Mesc_04G138332.1, Mesc_04G138400.1, Mesc_04G138448.1, Mesc_07G123200.1, Mesc_10G020600.1, Mesc_14G148700.2, Mesc_14G149200.1, Mesc_14G149300.1, Mesc_14G149400.1, Mesc_14G149500.1, Mesc_14G149540.1, Mesc_14G149700.1	Ptri_001G238700.1, Ptri_008G062300.1, Ptri_008G062350.1, Ptri_010G195700.1	evm.model.fragScaff_scaffold_2159.10, evm.model.original_scaffold_13135.9	Vvin_201s0026g00560.1, Vvin_206s0004g05770.1, Vvin_213s0019g02930.1, Vvin_213s0019g03000.1, Vvin_213s0019g03090.1, Vvin_213s0019g03160.1
OG0000189				Ptri_004G109000.1, Ptri_004G109100.1, Ptri_004G109232.1, Ptri_004G109500.1, Ptri_004G109600.1, Ptri_004G109633.1, Ptri_004G109666.1, Ptri_004G109732.1, Ptri_004G109900.1, Ptri_004G110000.1, Ptri_004G110300.1, Ptri_004G110600.1, Ptri_004G110610.1, Ptri_004G110651.1, Ptri_004G110661.1, Ptri_004G110671.1, Ptri_004G110681.1, Ptri_004G110800.1, Ptri_004G110825.1, Ptri_004G110850.1, Ptri_004G110875.1, …
OG0000190					evm.model.fragScaff_scaffold_1389.34, evm.model.fragScaff_scaffold_1389.35, evm.model.fragScaff_scaffold_1667.1, evm.model.fragScaff_scaffold_1755.2, evm.model.fragScaff_scaffold_1755.3, evm.model.fragScaff_scaffold_1893.1, evm.model.fragScaff_scaffold_1988.1, evm.model.fragScaff_scaffold_2096.1, evm.model.fragScaff_scaffold_2096.2, evm.model.fragScaff_scaffold_2096.3, evm.model.fragScaff_scaffol…
OG0000191	Atha_AT1G07530.1, Atha_AT2G29060.1, Atha_AT2G37650.1, Atha_AT3G46600.1, Atha_AT5G59450.1	Caus_C012N0423G0.1, Caus_C012N0425E0.1, Caus_C012N0429E0.1	Mesc_01G171700.2, Mesc_01G171900.1, Mesc_01G172000.1, Mesc_02G130800.1, Mesc_02G130900.1, Mesc_02G131000.1, Mesc_08G089000.3	Ptri_001G241700.2, Ptri_001G241800.3, Ptri_001G242000.1, Ptri_001G242100.1, Ptri_006G086600.7, Ptri_009G032700.2, Ptri_009G032800.2, Ptri_009G033100.1, Ptri_009G033300.2	evm.model.fragScaff_scaffold_3475.216	Vvin_206s0004g04950.1, Vvin_206s0004g04960.1, Vvin_206s0004g04970.1, Vvin_206s0004g04980.1, Vvin_206s0004g04990.1, Vvin_208s0007g00510.2
OG0000192	Atha_AT2G16850.1, Atha_AT2G37170.1, Atha_AT2G37180.1, Atha_AT2G39010.1, Atha_AT3G53420.1, Atha_AT3G54820.1, Atha_AT4G35100.1, Atha_AT5G60660.1	Caus_C005N0718E0.1, Caus_C012N0327E0.1, Caus_C033N0128E0.1, Caus_C036N0016E0.1	Mesc_04G021200.1, Mesc_04G076500.1, Mesc_07G100500.1, Mesc_08G006800.1, Mesc_09G068800.1, Mesc_09G068884.1, Mesc_11G145300.1	Ptri_004G176300.1, Ptri_006G128000.1, Ptri_006G128200.1, Ptri_008G039600.1, Ptri_009G013900.1, Ptri_010G222700.1, Ptri_016G089500.1	evm.model.original_scaffold_18545.38	Vvin_203s0038g02520.1, Vvin_206s0004g02850.1, Vvin_208s0040g01890.1, Vvin_213s0019g04280.1
OG0000193	Atha_AT1G03840.1, Atha_AT1G14580.1, Atha_AT2G02070.1, Atha_AT2G02080.1, Atha_AT4G02670.1, Atha_AT5G44160.1	Caus_C013N0275E0.1, Caus_C020N0056E0.1, Caus_C032N0133E0.1	Mesc_01G204100.1, Mesc_05G081800.2, Mesc_12G086200.2, Mesc_13G137401.1, Mesc_13G141500.1, Mesc_15G141300.1, Mesc_15G141400.3, Mesc_17G092100.2, Mesc_17G092200.2	Ptri_002G048000.1, Ptri_005G215100.1, Ptri_007G135000.1, Ptri_008G142400.6, Ptri_008G142500.2, Ptri_010G099100.3, Ptri_010G099200.7, Ptri_017G017100.1	evm.model.fragScaff_scaffold_87.112	Vvin_200s0179g00170.1, Vvin_201s0010g02090.1, Vvin_201s0010g02100.2, Vvin_212s0028g03030.1
OG0000194	Atha_AT1G04645.1, Atha_AT3G16960.1, Atha_AT3G16970.1, Atha_AT3G17080.1, Atha_AT4G16195.1, Atha_AT4G24973.1, Atha_AT4G24974.1, Atha_AT4G24975.1, Atha_AT5G12060.1, Atha_AT5G12070.1		Mesc_03G153250.1, Mesc_03G153400.1, Mesc_03G153500.1, Mesc_03G153550.1, Mesc_03G153600.2, Mesc_03G153700.1, Mesc_03G153800.2, Mesc_03G153950.1, Mesc_03G154000.1, Mesc_03G154100.2, Mesc_03G154200.1, Mesc_03G154300.1	Ptri_017G144361.1, Ptri_018G148366.1, Ptri_018G148630.1, Ptri_018G148700.2		Vvin_207s0005g05300.1, Vvin_219s0015g01960.1, Vvin_219s0015g01970.1, Vvin_219s0015g01980.1, Vvin_219s0015g02010.1
OG0000195	Atha_AT1G22050.1, Atha_AT1G77870.1, Atha_AT3G01050.1, Atha_AT3G26980.1, Atha_AT4G24990.1, Atha_AT5G15460.1	Caus_C000N1068E0.1, Caus_C019N0197E0.1, Caus_C080N0048E0.1	Mesc_01G098500.3, Mesc_02G051701.1, Mesc_02G156900.4, Mesc_05G067200.3, Mesc_06G122900.3, Mesc_11G083600.1, Mesc_14G048000.1, Mesc_18G070933.1, Mesc_18G070966.1, Mesc_18G071000.1	Ptri_001G325900.2, Ptri_002G091800.1, Ptri_004G124600.10, Ptri_012G103100.2, Ptri_015G101200.1, Ptri_017G068100.2, Ptri_017G090700.1		Vvin_207s0104g01380.3, Vvin_214s0068g01590.2, Vvin_214s0108g01510.6, Vvin_217s0000g00890.1, Vvin_218s0001g04700.1
OG0000196	Atha_AT4G17280.1, Atha_AT5G35735.1, Atha_AT5G47530.1	Caus_C020N0296E0.1	Mesc_08G070864.1, Mesc_09G075900.1, Mesc_09G108784.1, Mesc_09G108912.1, Mesc_12G062304.1, Mesc_12G062305.1, Mesc_12G062306.1, Mesc_12G062900.3, Mesc_12G063000.2, Mesc_12G063001.1, Mesc_12G079800.1, Mesc_12G079900.1, Mesc_12G080000.1, Mesc_12G080100.1, Mesc_12G083500.1, Mesc_12G083600.1, Mesc_13G063858.1, Mesc_13G063924.1	Ptri_002G222700.1, Ptri_006G015000.1, Ptri_010G156200.3, Ptri_010G156600.1, Ptri_014G162000.1, Ptri_016G010900.1	evm.model.fragScaff_scaffold_1503.72	Vvin_210s0405g00040.1, Vvin_212s0057g00420.1
OG0000197	Atha_AT1G61680.1		Mesc_16G016100.1, Mesc_16G016200.1, Mesc_16G016300.1, Mesc_17G030500.2	Ptri_004G030200.1, Ptri_004G030400.1, Ptri_011G032300.2		Vvin_200s0266g00010.1, Vvin_200s0266g00020.1, Vvin_200s0266g00035.1, Vvin_200s0266g00040.1, Vvin_200s0266g00070.1, Vvin_200s0271g00010.1, Vvin_200s0271g00030.1, Vvin_200s0271g00060.1, Vvin_200s0372g00020.1, Vvin_200s0372g00030.1, Vvin_200s0372g00040.1, Vvin_200s0372g00060.1, Vvin_200s0372g00070.1, Vvin_200s0372g00080.1, Vvin_200s0372g00100.1, Vvin_200s0384g00025.1, Vvin_200s0385g00010.1, Vvin_200…
OG0000198	Atha_AT5G22860.1	Caus_C000N0081E0.1	Mesc_04G011600.1, Mesc_04G011700.1, Mesc_06G016300.1, Mesc_10G053700.1, Mesc_11G154200.1, Mesc_11G154300.1, Mesc_11G154400.1, Mesc_11G154600.1, Mesc_14G157500.1, Mesc_14G157601.1, Mesc_14G157701.1, Mesc_14G157801.1, Mesc_14G160200.1	Ptri_001G212900.1, Ptri_001G213000.2, Ptri_001G213200.5, Ptri_001G213300.1, Ptri_001G213400.7, Ptri_001G213500.1, Ptri_009G002200.1, Ptri_009G002300.1, Ptri_010G232300.1, Ptri_018G018500.1		Vvin_200s0250g00010.1, Vvin_206s0061g00950.1, Vvin_206s0061g00960.1, Vvin_206s0061g00970.1, Vvin_206s0061g01000.1, Vvin_206s0061g01010.1
OG0000199		Caus_C001N0206M0.1, Caus_C013N0005M0.1, Caus_C027N0054M0.1, Caus_C027N0064M0.1, Caus_C029N0007M0.1, Caus_C038N0049M0.1, Caus_C038N0063M0.1, Caus_C038N0072E0.1, Caus_C038N0075M0.1, Caus_C042N0056M0.1, Caus_C042N0092M0.1, Caus_C044N0070M0.1, Caus_C044N0081M0.1, Caus_C047N0038M0.1, Caus_C048N0019M0.1, Caus_C048N0020M0.1, Caus_C050N0023M0.1, Caus_C054N0004M0.1, Caus_C056N0017M0.1, Caus_C059N0074E0.1,…
OG0000200			Mesc_03G058100.1, Mesc_03G058250.1, Mesc_07G001600.1, Mesc_07G001700.1, Mesc_07G009944.1, Mesc_07G009948.1, Mesc_07G009952.1, Mesc_07G009956.1, Mesc_07G009960.1, Mesc_07G009964.1, Mesc_07G009968.1, Mesc_07G009972.1, Mesc_07G009976.1, Mesc_07G009980.1, Mesc_07G027100.1, Mesc_07G027250.1, Mesc_07G027401.1, Mesc_07G027551.1, Mesc_07G027700.1, Mesc_07G027775.1, Mesc_07G027850.1, Mesc_07G027925.1, Mes…
OG0000201	Atha_AT2G28305.1, Atha_AT2G37210.2, Atha_AT3G53450.1, Atha_AT4G35190.1	Caus_C001N0393E0.1, Caus_C002N0493E0.1, Caus_C014N0047E0.1	Mesc_04G019300.1, Mesc_05G135800.3, Mesc_05G148900.1, Mesc_08G007800.1, Mesc_09G068100.1, Mesc_11G106000.2, Mesc_11G147200.1, Mesc_18G014900.1	Ptri_002G012500.2, Ptri_002G024000.2, Ptri_004G181800.1, Ptri_004G212200.1, Ptri_005G237600.1, Ptri_005G248900.1, Ptri_006G127400.1, Ptri_009G010800.1, Ptri_009G141500.1, Ptri_016G090500.1	evm.model.fragScaff_scaffold_96.20, evm.model.original_scaffold_18545.7	Vvin_208s0040g01780.1, Vvin_218s0001g00210.1, Vvin_218s0001g14030.1
OG0000202	Atha_AT2G15050.1, Atha_AT2G38530.1, Atha_AT2G38540.1, Atha_AT3G08770.2, Atha_AT3G51590.1, Atha_AT3G51600.1, Atha_AT5G01870.1, Atha_AT5G59310.1, Atha_AT5G59320.1, Atha_AT5G59330.1	Caus_C000N0906E0.1, Caus_C000N0907E0.1, Caus_C072N0052E0.1, Caus_C072N0053E0.1, Caus_C072N0054E0.1	Mesc_08G171700.1, Mesc_08G171800.1, Mesc_08G171900.1, Mesc_09G117300.1, Mesc_14G166500.1	Ptri_004G086500.1, Ptri_004G086600.1, Ptri_006G108100.1, Ptri_016G135400.1, Ptri_016G135800.1, Ptri_016G136000.2	evm.model.fragScaff_scaffold_2406.34	Vvin_206s0004g08060.1, Vvin_208s0058g01210.1, Vvin_208s0058g01230.1
OG0000203	Atha_AT1G03982.1, Atha_AT1G04450.1, Atha_AT1G61795.1, Atha_AT2G20430.1, Atha_AT2G33460.1, Atha_AT3G23380.1, Atha_AT4G04900.1, Atha_AT4G21745.1, Atha_AT4G28556.1	Caus_C003N0020E0.1, Caus_C005N0367E0.1, Caus_C006N0384E0.1, Caus_C035N0185E0.1	Mesc_03G162650.1, Mesc_12G034400.1, Mesc_13G036400.1, Mesc_15G042900.1, Mesc_16G011200.1, Mesc_17G036200.3, Mesc_18G025052.1	Ptri_002G035500.1, Ptri_004G020650.1, Ptri_005G227500.1, Ptri_008G168900.1, Ptri_010G069500.1, Ptri_011G025300.1	evm.model.fragScaff_scaffold_2871.119, evm.model.original_scaffold_5848.53	Vvin_205s0049g01340.1, Vvin_210s0116g00600.2
OG0000204	Atha_AT1G08310.2, Atha_AT1G74280.1, Atha_AT1G74290.1, Atha_AT1G74300.1, Atha_AT2G36290.1, Atha_AT3G44510.2, Atha_AT3G48410.1, Atha_AT3G54240.1, Atha_AT5G22460.1	Caus_C001N0274E0.1, Caus_C012N0218E0.1, Caus_C025N0099E0.1, Caus_C115N0012E0.1	Mesc_04G004400.1, Mesc_04G004500.1, Mesc_04G004600.1, Mesc_09G056200.2, Mesc_11G161200.3	Ptri_004G203700.1, Ptri_008G021400.3, Ptri_009G164600.1, Ptri_009G164900.4, Ptri_010G237700.2	evm.model.fragScaff_scaffold_386.294	Vvin_203s0017g02230.1, Vvin_206s0080g00310.1, Vvin_206s0080g00320.1, Vvin_206s0080g00330.3, Vvin_208s0007g03440.2, Vvin_213s0106g00780.1
OG0000205	Atha_AT1G11510.1, Atha_AT1G44810.1, Atha_AT1G53935.1, Atha_AT1G55950.1, Atha_AT1G61730.1, Atha_AT1G66420.1, Atha_AT2G01370.1, Atha_AT2G20613.1, Atha_AT2G20805.1, Atha_AT4G00130.1, Atha_AT4G00232.1, Atha_AT4G00238.1, Atha_AT4G00250.1, Atha_AT4G00390.1, Atha_AT4G00610.1, Atha_AT4G01260.1, Atha_AT4G08263.1, Atha_AT4G25210.1, Atha_AT5G23180.1, Atha_AT5G41765.1		Mesc_07G017600.1, Mesc_16G016900.1, Mesc_17G030100.1, Mesc_17G030200.1, Mesc_17G030250.1	Ptri_001G293900.2, Ptri_009G088400.1	evm.model.fragScaff_scaffold_1389.37	Vvin_200s0868g00010.2, Vvin_212s0059g02690.1
OG0000206	Atha_AT2G29130.1, Atha_AT5G60020.1	Caus_C000N0120E0.1	Mesc_01G170600.1, Mesc_04G027900.1, Mesc_08G080800.1, Mesc_09G092100.1, Mesc_09G092175.1, Mesc_11G137900.1	Ptri_001G054600.1, Ptri_001G184300.1, Ptri_001G341600.1, Ptri_001G401100.1, Ptri_001G401300.1, Ptri_006G087100.1, Ptri_009G034500.1, Ptri_009G156600.1, Ptri_009G156800.1, Ptri_011G120200.1, Ptri_011G120300.1	evm.model.original_scaffold_12379.64	Vvin_206s0004g03760.1, Vvin_206s0004g04050.1, Vvin_208s0007g00600.1, Vvin_208s0007g00690.1, Vvin_213s0019g01920.1, Vvin_213s0019g01930.1, Vvin_213s0019g01940.1, Vvin_213s0019g02150.1, Vvin_213s0019g02160.1
OG0000207	Atha_AT1G66960.1, Atha_AT1G78950.1, Atha_AT1G78955.1, Atha_AT1G78960.1, Atha_AT1G78970.1	Caus_C010N0073E0.1, Caus_C058N0044G0.1	Mesc_04G106200.3, Mesc_04G106300.1, Mesc_06G178100.2, Mesc_17G070900.5, Mesc_S022304.1	Ptri_001G049100.1, Ptri_004G132500.3, Ptri_007G002500.3, Ptri_011G085000.1, Ptri_014G002400.1, Ptri_019G079200.3	evm.model.fragScaff_scaffold_462.3, evm.model.fragScaff_scaffold_462.5	Vvin_209s0054g01160.1, Vvin_209s0054g01210.1, Vvin_209s0054g01220.1, Vvin_209s0054g01230.1, Vvin_209s0054g01340.1, Vvin_209s0054g01360.1, Vvin_209s0054g01390.1, Vvin_209s0054g01410.1, Vvin_209s0054g01470.1, Vvin_209s0054g01520.1
OG0000208	Atha_AT1G25270.1, Atha_AT1G68170.1	Caus_C036N0243G0.1, Caus_C036N0244E0.1, Caus_C118N0007E0.1	Mesc_07G012300.1, Mesc_07G091700.2, Mesc_07G110000.1, Mesc_10G036212.1, Mesc_10G036900.2, Mesc_10G037100.7, Mesc_10G037212.1, Mesc_10G037224.1	Ptri_001G108600.1, Ptri_001G307900.1		Vvin_204s0044g00330.1, Vvin_204s0044g00350.1, Vvin_204s0044g00360.1, Vvin_204s0044g00370.1, Vvin_204s0044g00380.1, Vvin_204s0044g00390.1, Vvin_204s0044g00400.1, Vvin_204s0044g00410.1, Vvin_204s0044g00420.1, Vvin_204s0044g00430.1, Vvin_204s0044g00450.1, Vvin_204s0044g00455.1, Vvin_204s0044g00460.1, Vvin_204s0044g00480.1, Vvin_204s0044g00483.1
OG0000209	Atha_AT1G67520.1, Atha_AT3G16030.1	Caus_C018N0355E0.1	Mesc_06G101000.2, Mesc_11G045400.2, Mesc_11G045500.1, Mesc_11G045600.1	Ptri_001G437875.1, Ptri_001G437950.1, Ptri_001G441040.1, Ptri_001G441180.2, Ptri_001G441400.3, Ptri_001G441801.1, Ptri_001G442200.1		Vvin_207s0095g00160.1, Vvin_207s0095g00185.1, Vvin_207s0095g00190.1, Vvin_207s0095g00195.1, Vvin_207s0095g00290.1, Vvin_207s0095g00340.1, Vvin_207s0095g00380.1, Vvin_207s0095g00520.1, Vvin_207s0095g00550.2, Vvin_207s0095g00575.1, Vvin_207s0095g00640.1, Vvin_207s0095g00660.1, Vvin_207s0095g00670.1, Vvin_207s0095g00680.1, Vvin_209s0002g04530.1, Vvin_211s0016g04890.1
OG0000210		Caus_C026N0047E0.1, Caus_C026N0048G0.1, Caus_C026N0050E0.1, Caus_C026N0051E0.1	Mesc_04G034100.1, Mesc_07G110700.2, Mesc_07G110704.1, Mesc_07G110800.1, Mesc_07G110900.1, Mesc_10G038000.1, Mesc_10G038100.1	Ptri_008G050000.2, Ptri_008G050100.2, Ptri_010G210400.1, Ptri_010G210500.4, Ptri_010G210600.2, Ptri_010G210800.1	evm.model.fragScaff_scaffold_1655.11, evm.model.fragScaff_scaffold_1670.18, evm.model.fragScaff_scaffold_2231.92, evm.model.fragScaff_scaffold_2987.41, evm.model.fragScaff_scaffold_2987.42, evm.model.fragScaff_scaffold_2987.43, evm.model.fragScaff_scaffold_2987.44, evm.model.fragScaff_scaffold_3278.14, evm.model.fragScaff_scaffold_419.132, evm.model.fragScaff_scaffold_419.133, evm.model.fragScaff…	Vvin_213s0019g00080.1
OG0000211			Mesc_11G123200.1			Vvin_200s0226g00045.1, Vvin_200s0226g00050.1, Vvin_200s0226g00080.1, Vvin_200s2178g00010.1, Vvin_200s2434g00005.1, Vvin_203s0017g00890.1, Vvin_203s0017g00900.1, Vvin_203s0017g00920.1, Vvin_205s0102g00773.1, Vvin_205s0102g00776.1, Vvin_205s0102g00823.1, Vvin_205s0102g00826.1, Vvin_205s0102g00870.1, Vvin_205s0102g00875.1, Vvin_205s0102g00890.1, Vvin_205s0102g00940.1, Vvin_205s0102g00975.1, Vvin_205…
OG0000212	Atha_AT2G32830.1, Atha_AT2G38940.1, Atha_AT3G54700.1, Atha_AT5G43350.1, Atha_AT5G43360.1, Atha_AT5G43370.1	Caus_C000N0079G0.1, Caus_C000N0118M0.1, Caus_C002N0401M0.1, Caus_C032N0161G0.1, Caus_C052N0099M0.1	Mesc_03G164600.2, Mesc_03G164700.1, Mesc_12G031900.1, Mesc_13G033400.1, Mesc_13G033500.1, Mesc_15G040200.2, Mesc_15G056000.1	Ptri_001G318500.1, Ptri_002G038900.1, Ptri_005G223600.1, Ptri_010G071500.4, Ptri_010G071700.1, Ptri_010G072000.1	evm.model.original_scaffold_5848.31	Vvin_205s0049g00920.4, Vvin_205s0049g00930.1, Vvin_205s0049g00940.2, Vvin_207s0005g03290.1
OG0000213	Atha_AT1G23140.1, Atha_AT1G48590.2, Atha_AT1G70790.1, Atha_AT1G70800.1, Atha_AT1G70810.1, Atha_AT1G73580.1, Atha_AT2G01540.1, Atha_AT3G17980.1	Caus_C009N0261E0.1, Caus_C024N0329E0.1, Caus_C048N0101E0.1, Caus_C086N0034E0.1, Caus_C089N0006E0.1, Caus_C095N0017E0.1	Mesc_01G116900.1, Mesc_02G075600.1, Mesc_06G006700.1, Mesc_14G171200.1, Mesc_15G130500.1, Mesc_17G080000.1	Ptri_004G089500.1, Ptri_008G131500.6, Ptri_010G110900.1, Ptri_012G047100.1, Ptri_017G125500.1	evm.model.fragScaff_scaffold_1486.133	Vvin_201s0011g05230.1, Vvin_214s0006g01250.1, Vvin_217s0000g02290.2
OG0000214	Atha_AT1G04625.1, Atha_AT1G10000.1, Atha_AT1G27220.1, Atha_AT1G27870.1, Atha_AT1G47497.1, Atha_AT1G50160.1, Atha_AT1G52990.1, Atha_AT1G77815.1, Atha_AT2G02650.1, Atha_AT2G04420.1, Atha_AT2G13980.1, Atha_AT2G34320.1, Atha_AT2G46460.1, Atha_AT3G09510.1, Atha_AT3G23320.1, Atha_AT3G25270.1, Atha_AT3G32130.1, Atha_AT4G03292.1, Atha_AT4G09490.1, Atha_AT4G09775.1, Atha_AT4G12170.1, Atha_AT4G29090.1, Ath…				evm.model.original_scaffold_13731.1
OG0000215	Atha_AT2G17043.1, Atha_AT2G17070.1, Atha_AT2G17080.1, Atha_AT4G35200.1, Atha_AT4G35210.1		Mesc_04G065600.1, Mesc_05G135600.1, Mesc_11G106200.1, Mesc_11G106300.1	Ptri_004G182250.1, Ptri_004G182400.1, Ptri_004G182550.1, Ptri_004G182700.1, Ptri_009G142400.1, Ptri_009G142500.1, Ptri_009G142600.1, Ptri_009G142700.1		Vvin_203s0038g03280.1, Vvin_203s0038g03290.1, Vvin_203s0038g03300.1, Vvin_203s0038g03320.1, Vvin_203s0038g03340.1, Vvin_203s0038g03350.1, Vvin_203s0038g03360.1, Vvin_203s0038g03370.1, Vvin_203s0038g03380.1, Vvin_203s0038g03390.1, Vvin_214s0081g00734.1, Vvin_214s0081g00742.1
OG0000216	Atha_AT1G06400.1, Atha_AT1G16920.1, Atha_AT1G28550.1, Atha_AT2G33870.1, Atha_AT3G15060.1, Atha_AT4G18430.1, Atha_AT4G18800.1, Atha_AT5G45750.1, Atha_AT5G60860.1	Caus_C000N1014E0.1, Caus_C003N0111E0.1, Caus_C006N0266E0.1, Caus_C020N0013E0.1, Caus_C049N0172E0.1, Caus_C054N0077M0.1	Mesc_13G140100.1, Mesc_16G033900.1, Mesc_17G051200.1, Mesc_17G059000.1	Ptri_001G374000.1, Ptri_004G061000.1, Ptri_011G061300.1, Ptri_011G070300.1, Ptri_013G123600.2	evm.model.fragScaff_scaffold_2904.117	Vvin_210s0003g00550.1, Vvin_212s0028g02650.1, Vvin_219s0014g01160.1, Vvin_219s0014g01820.1
OG0000217	Atha_AT2G37040.1, Atha_AT3G10340.1, Atha_AT3G53260.1, Atha_AT5G04230.2	Caus_C001N0394E0.1, Caus_C005N0077E0.1, Caus_C046N0045E0.1	Mesc_07G098700.1, Mesc_08G008400.1, Mesc_10G047500.1	Ptri_006G126800.1, Ptri_008G038200.1, Ptri_010G224100.1, Ptri_016G091100.1	evm.model.original_scaffold_8566.2	Vvin_200s2508g00010.1, Vvin_206s0004g02620.1, Vvin_208s0040g01710.1, Vvin_213s0019g04460.1, Vvin_216s0039g01100.1, Vvin_216s0039g01110.1, Vvin_216s0039g01120.1, Vvin_216s0039g01130.1, Vvin_216s0039g01170.1, Vvin_216s0039g01240.1, Vvin_216s0039g01280.1, Vvin_216s0039g01300.1, Vvin_216s0039g01320.1, Vvin_216s0039g01360.1
OG0000218	Atha_AT1G08065.1, Atha_AT1G08080.1, Atha_AT2G28210.1, Atha_AT4G20990.1, Atha_AT4G21000.1, Atha_AT5G56330.1	Caus_C011N0480E0.1, Caus_C025N0046E0.1	Mesc_04G017900.1, Mesc_08G012600.2, Mesc_09G010200.1, Mesc_09G062500.1, Mesc_09G062600.1, Mesc_09G063042.1, Mesc_09G063048.1, Mesc_11G147601.1, Mesc_11G147900.1	Ptri_004G212800.2, Ptri_006G047400.1, Ptri_006G121900.2, Ptri_009G010200.1, Ptri_016G043700.1	evm.model.fragScaff_scaffold_344.10, evm.model.fragScaff_scaffold_344.9, evm.model.original_scaffold_14670.1	Vvin_200s0252g00110.1, Vvin_200s0252g00120.1, Vvin_206s0004g02590.1, Vvin_208s0007g04800.3
OG0000219	Atha_AT1G35515.1, Atha_AT1G57560.1, Atha_AT4G01680.2, Atha_AT4G09460.1, Atha_AT5G26660.1	Caus_C010N0235E0.1, Caus_C016N0186E0.1, Caus_C026N0442E0.1, Caus_C028N0150E0.1	Mesc_01G115400.2, Mesc_02G074300.1, Mesc_12G083100.1, Mesc_13G075100.1, Mesc_13G075201.1, Mesc_17G075600.2	Ptri_004G088100.1, Ptri_004G138000.1, Ptri_008G128500.1, Ptri_010G114000.2, Ptri_015G041100.1, Ptri_017G128900.1, Ptri_T011400.1, Ptri_T011525.1	evm.model.fragScaff_scaffold_87.282	Vvin_201s0011g04760.1, Vvin_207s0130g00040.1, Vvin_214s0006g01620.1, Vvin_217s0000g02650.1, Vvin_217s0000g02660.1
OG0000220	Atha_AT1G53920.1, Atha_AT1G53940.1, Atha_AT1G53990.1, Atha_AT3G14225.1, Atha_AT5G40990.1	Caus_C000N0271E0.1	Mesc_04G149600.1, Mesc_04G149900.1, Mesc_11G013800.1, Mesc_11G014100.1	Ptri_003G071400.1, Ptri_003G071500.1, Ptri_004G084366.1, Ptri_004G084500.1, Ptri_013G065100.1, Ptri_017G134350.1, Ptri_017G134601.1, Ptri_017G134701.1, Ptri_017G136501.1, Ptri_017G136601.1, Ptri_017G137000.1		Vvin_209s0002g00490.1, Vvin_209s0002g00500.1, Vvin_209s0002g00510.1, Vvin_209s0002g00520.1, Vvin_209s0002g00530.1, Vvin_209s0002g00540.1, Vvin_209s0002g00550.3, Vvin_209s0002g00580.1
OG0000221	Atha_AT1G01490.1, Atha_AT5G52740.1	Caus_C008N0553E0.1	Mesc_01G252800.1, Mesc_02G016150.1, Mesc_02G017600.2, Mesc_05G030000.1, Mesc_06G153100.1, Mesc_06G153922.1, Mesc_14G021900.3, Mesc_14G022000.1	Ptri_001G099500.2, Ptri_002G163400.1, Ptri_003G132200.4, Ptri_004G073000.2, Ptri_004G073100.2, Ptri_014G089700.1, Ptri_017G147000.1, Ptri_017G147200.1, Ptri_017G147300.1, Ptri_017G147400.1, Ptri_017G147500.1, Ptri_017G147700.2		Vvin_202s0025g00350.1, Vvin_215s0046g02230.2, Vvin_216s0050g01190.1, Vvin_216s0050g01220.1, Vvin_216s0050g01240.1, Vvin_216s0050g01250.1
OG0000222	Atha_AT3G01680.1	Caus_C028N0127E0.1	Mesc_12G020100.1, Mesc_13G020500.1, Mesc_15G153300.1, Mesc_15G153400.1, Mesc_17G109500.1, Mesc_17G109600.1, Mesc_17G109700.1	Ptri_001G340200.1, Ptri_001G340300.1, Ptri_001G340400.2, Ptri_001G340500.1, Ptri_001G340600.1, Ptri_008G183200.1, Ptri_010G050300.1, Ptri_010G050501.1, Ptri_010G050701.1, Ptri_017G071000.1	evm.model.fragScaff_scaffold_3879.14	Vvin_201s0137g00380.1, Vvin_201s0137g00390.1, Vvin_211s0103g00470.1, Vvin_214s0066g00010.1, Vvin_214s0066g00050.1, Vvin_214s0066g00060.1, Vvin_214s0066g00070.1, Vvin_214s0066g00130.1, Vvin_217s0000g09700.1
OG0000223	Atha_AT3G03480.1, Atha_AT5G17540.1	Caus_C021N0286E0.1, Caus_C021N0287E0.1	Mesc_08G158600.1, Mesc_08G158700.2, Mesc_09G131200.1, Mesc_17G034500.1	Ptri_001G127400.1, Ptri_001G127600.1, Ptri_003G019900.1, Ptri_013G074300.1, Ptri_013G074400.1, Ptri_013G074500.1, Ptri_013G112100.1, Ptri_019G002900.1, Ptri_019G003000.1, Ptri_019G043600.1	evm.model.original_scaffold_11647.70, evm.model.original_scaffold_11784.3, evm.model.original_scaffold_13860.2	Vvin_202s0033g01000.1, Vvin_202s0033g01020.1, Vvin_202s0033g01030.1, Vvin_202s0033g01050.1, Vvin_202s0033g01060.1, Vvin_202s0087g00490.1, Vvin_209s0018g01490.2, Vvin_216s0039g00570.1
OG0000224		Caus_C032N0234E0.1	Mesc_12G048200.1, Mesc_12G048400.1, Mesc_12G048500.1, Mesc_12G048900.1, Mesc_12G049250.1, Mesc_12G066002.1, Mesc_13G050400.3	Ptri_001G334700.1, Ptri_004G147600.2, Ptri_016G008500.4	evm.model.original_scaffold_16298.1, evm.model.original_scaffold_16298.3	Vvin_200s0189g00110.1, Vvin_200s1216g00010.1, Vvin_200s1216g00020.1, Vvin_201s0010g01235.1, Vvin_203s0063g01490.1, Vvin_203s0063g01590.1, Vvin_203s0063g01630.1, Vvin_203s0063g01680.1, Vvin_204s0044g01610.1, Vvin_209s0002g09200.1, Vvin_209s0002g09250.1, Vvin_209s0002g09270.1, Vvin_212s0035g00560.1, Vvin_212s0035g00570.1, Vvin_212s0035g00610.1, Vvin_218s0001g11540.1
OG0000225				Ptri_001G066500.4, Ptri_003G014200.1, Ptri_003G084333.1, Ptri_007G142600.2, Ptri_007G142700.1, Ptri_007G143100.4, Ptri_007G143200.2, Ptri_007G143300.2, Ptri_019G016425.1, Ptri_019G017082.1, Ptri_019G018396.1, Ptri_019G019053.1, Ptri_019G019710.1, Ptri_019G021024.1, Ptri_019G021681.1, Ptri_019G046000.2, Ptri_019G052000.2, Ptri_T001500.2, Ptri_T001933.1, Ptri_T002066.2, Ptri_T002200.3, Ptri_T002300…
OG0000226				Ptri_001G396001.1, Ptri_008G142920.1, Ptri_017G015134.1	evm.model.original_scaffold_16132.2	Vvin_200s0410g00030.1, Vvin_200s0504g00020.1, Vvin_200s0568g00020.1, Vvin_200s0823g00010.1, Vvin_200s0922g00010.1, Vvin_200s1378g00005.1, Vvin_201s0127g00240.1, Vvin_201s0127g00550.1, Vvin_203s0017g00310.1, Vvin_204s0008g06010.1, Vvin_204s0043g00280.1, Vvin_204s0079g00590.1, Vvin_205s0051g01060.1, Vvin_205s0136g00150.1, Vvin_207s0005g05830.1, Vvin_208s0032g00450.1, Vvin_209s0002g05020.1, Vvin_210…
OG0000227						Vvin_200s0131g00020.1, Vvin_200s0131g00025.1, Vvin_200s0131g00030.1, Vvin_200s0131g00040.1, Vvin_200s0131g00080.1, Vvin_200s0131g00100.1, Vvin_200s0131g00110.1, Vvin_200s0131g00150.1, Vvin_200s0131g00170.1, Vvin_200s0131g00175.1, Vvin_200s0131g00180.1, Vvin_200s0131g00230.1, Vvin_200s0131g00252.1, Vvin_200s0131g00260.1, Vvin_200s0131g00305.1, Vvin_200s0131g00310.1, Vvin_200s0131g00318.1, Vvin_200…
OG0000228	Atha_AT2G21210.1, Atha_AT4G34790.1, Atha_AT4G34810.1, Atha_AT4G38840.1	Caus_C082N0028G0.1	Mesc_04G079100.1, Mesc_11G088300.1, Mesc_11G088400.1, Mesc_11G088500.2, Mesc_11G088600.1, Mesc_11G088700.1, Mesc_11G090300.1, Mesc_S022244.1, Mesc_S033100.2, Mesc_S086000.1	Ptri_004G166100.1, Ptri_009G127500.1		Vvin_204s0023g00490.1, Vvin_204s0023g00500.1, Vvin_204s0023g00505.1, Vvin_204s0023g00520.1, Vvin_204s0023g00530.1, Vvin_204s0023g00540.1, Vvin_204s0023g00550.1, Vvin_204s0023g00555.1, Vvin_204s0023g00560.1, Vvin_204s0023g00570.1, Vvin_204s0023g00580.1
OG0000229	Atha_AT2G26660.1, Atha_AT2G45130.1, Atha_AT5G15330.1, Atha_AT5G20150.1	Caus_C007N0427E0.1, Caus_C019N0212E0.1	Mesc_01G269100.1, Mesc_02G048200.1, Mesc_04G114200.1, Mesc_05G049200.1, Mesc_16G121300.1, Mesc_18G052600.1	Ptri_001G135950.1, Ptri_001G193200.1, Ptri_002G143900.1, Ptri_006G069500.1, Ptri_006G253400.1, Ptri_014G061400.1, Ptri_017G086600.1, Ptri_018G028200.1, Ptri_018G131500.2	evm.model.original_scaffold_10463.13	Vvin_204s0008g05420.1, Vvin_205s0077g00270.1, Vvin_209s0002g06720.1, Vvin_211s0016g05330.2, Vvin_214s0108g01120.1, Vvin_215s0048g00190.1
OG0000230	Atha_AT2G45220.1, Atha_AT3G47400.1, Atha_AT5G51490.1, Atha_AT5G51500.1	Caus_C008N0402E0.1, Caus_C067N0050E0.1	Mesc_05G047700.1, Mesc_06G135800.2, Mesc_08G053200.1	Ptri_002G145500.1, Ptri_012G126800.1, Ptri_012G126900.1, Ptri_014G067100.1, Ptri_015G127500.1, Ptri_015G127700.1, Ptri_015G127800.1	evm.model.fragScaff_scaffold_3212.172, evm.model.fragScaff_scaffold_3392.3, evm.model.fragScaff_scaffold_3392.4	Vvin_206s0009g02560.1, Vvin_206s0009g02570.1, Vvin_206s0009g02590.1, Vvin_206s0009g02600.1, Vvin_206s0009g02630.1, Vvin_214s0108g00900.1, Vvin_215s0048g00510.1, Vvin_216s0022g00700.1, Vvin_216s0022g00710.1
OG0000231	Atha_AT1G07725.1, Atha_AT2G28640.1, Atha_AT2G28650.1, Atha_AT2G39380.1, Atha_AT3G09520.1, Atha_AT3G09530.1, Atha_AT3G55150.1, Atha_AT5G59730.1	Caus_C041N0032E0.1	Mesc_04G029500.1, Mesc_08G072600.1, Mesc_09G088800.1, Mesc_10G036300.1, Mesc_10G036312.1, Mesc_10G036324.1, Mesc_10G036336.1, Mesc_11G135900.1	Ptri_001G234600.1, Ptri_006G214300.1, Ptri_008G048700.1, Ptri_009G026900.1, Ptri_010G212400.1	evm.model.fragScaff_scaffold_3475.178, evm.model.fragScaff_scaffold_3475.179, evm.model.original_scaffold_8573.4	Vvin_200s0317g00140.1, Vvin_206s0004g04010.1, Vvin_208s0040g02730.1
OG0000232	Atha_AT1G04750.1, Atha_AT1G04760.1, Atha_AT2G32670.1, Atha_AT2G33110.1, Atha_AT2G33120.2, Atha_AT4G15780.1	Caus_C002N0267E0.1, Caus_C017N0136E0.1, Caus_C034N0104E0.1, Caus_C070N0031E0.1	Mesc_03G149500.3, Mesc_03G194400.1, Mesc_12G041400.1, Mesc_12G042550.1, Mesc_13G044600.1, Mesc_15G013000.1	Ptri_001G050400.3, Ptri_002G240900.1, Ptri_003G177700.1, Ptri_008G209100.2, Ptri_012G119600.1, Ptri_015G118300.1	evm.model.fragScaff_scaffold_2344.1	Vvin_201s0011g01660.1, Vvin_205s0020g01430.1, Vvin_205s0136g00285.1, Vvin_205s0136g00290.1, Vvin_207s0005g05790.1
OG0000233	Atha_AT1G22985.1, Atha_AT1G71130.1, Atha_AT2G46310.1, Atha_AT3G61630.1, Atha_AT4G11140.1, Atha_AT4G23750.1, Atha_AT4G27950.1, Atha_AT5G53290.1	Caus_C005N0162M0.1, Caus_C008N0568E0.1, Caus_C010N0203E0.1, Caus_C026N0318E0.1	Mesc_01G046200.1, Mesc_01G249600.1, Mesc_02G013200.1, Mesc_05G026200.1, Mesc_06G156400.1	Ptri_001G094800.1, Ptri_002G167400.2, Ptri_003G136300.1, Ptri_012G032900.1, Ptri_014G094500.1, Ptri_015G023200.1	evm.model.fragScaff_scaffold_3114.28, evm.model.original_scaffold_12124.77	Vvin_202s0025g01055.1, Vvin_215s0046g01390.1, Vvin_216s0050g02400.1
OG0000234	Atha_AT1G72110.1, Atha_AT2G38995.1, Atha_AT2G43255.2, Atha_AT5G37300.1, Atha_AT5G53390.1	Caus_C001N0259E0.1	Mesc_02G142600.1, Mesc_05G022900.2	Ptri_012G014200.1	evm.model.original_scaffold_6260.16	Vvin_215s0046g00480.1, Vvin_215s0046g00490.1, Vvin_215s0046g00500.1, Vvin_215s0046g00510.1, Vvin_215s0046g00520.1, Vvin_215s0046g00535.1, Vvin_215s0046g00550.1, Vvin_215s0046g00570.1, Vvin_215s0046g00590.1, Vvin_215s0046g00600.1, Vvin_215s0046g00630.1, Vvin_215s0046g00640.1, Vvin_215s0046g00650.1, Vvin_215s0046g00660.1, Vvin_215s0046g00680.1, Vvin_215s0046g00700.1, Vvin_215s0046g00710.1, Vvin_216…
OG0000235	Atha_AT2G15480.2, Atha_AT2G15490.1, Atha_AT4G34131.1, Atha_AT4G34135.1, Atha_AT4G34138.1	Caus_C005N0594E0.1, Caus_C005N0596G0.1, Caus_C005N0600G0.1, Caus_C005N0602M0.1, Caus_C056N0019E0.1	Mesc_07G073100.1, Mesc_10G034200.1, Mesc_10G077900.1, Mesc_10G078000.1, Mesc_10G078100.1	Ptri_001G303000.1, Ptri_001G303100.2, Ptri_001G303300.1, Ptri_001G303600.1, Ptri_001G303700.1, Ptri_009G098966.1, Ptri_009G099032.1	evm.model.fragScaff_scaffold_3879.1, evm.model.fragScaff_scaffold_3879.2, evm.model.fragScaff_scaffold_3879.4, evm.model.original_scaffold_17214.5, evm.model.original_scaffold_17214.8	Vvin_203s0063g00040.1
OG0000236	Atha_AT2G07820.1			Ptri_007G061701.1	evm.model.fragScaff_scaffold_2775.1, evm.model.fragScaff_scaffold_2775.6, evm.model.fragScaff_scaffold_378.6, evm.model.original_scaffold_10043.1, evm.model.original_scaffold_10191.1, evm.model.original_scaffold_10298.1, evm.model.original_scaffold_11358.1, evm.model.original_scaffold_11358.2, evm.model.original_scaffold_11685.1, evm.model.original_scaffold_11923.1, evm.model.original_scaffold_12…
OG0000237	Atha_AT2G18660.1	Caus_C008N0569E0.1	Mesc_03G018000.2, Mesc_06G050700.2, Mesc_14G128300.1, Mesc_14G131600.1, Mesc_14G146800.2, Mesc_14G147000.1, Mesc_15G137300.1, Mesc_16G120700.2	Ptri_006G155000.1, Ptri_006G249500.2, Ptri_006G252200.1, Ptri_018G029100.1, Ptri_018G031901.6	evm.model.fragScaff_scaffold_3727.37, evm.model.fragScaff_scaffold_3727.47	Vvin_201s0011g06180.2, Vvin_204s0008g04600.1, Vvin_204s0008g04620.1, Vvin_204s0008g04660.1, Vvin_204s0008g04670.1, Vvin_204s0008g05250.2, Vvin_204s0008g05260.1, Vvin_207s0005g04330.1, Vvin_209s0002g06520.1, Vvin_209s0054g01295.1, Vvin_211s0016g04720.1
OG0000238	Atha_AT4G15550.1	Caus_C011N0158E0.1	Mesc_05G199700.1	Ptri_002G236400.1, Ptri_002G236500.2, Ptri_006G055600.1, Ptri_014G146000.2, Ptri_016G052500.1		Vvin_205s0062g00270.1, Vvin_205s0062g00300.1, Vvin_205s0062g00310.1, Vvin_205s0062g00340.1, Vvin_205s0062g00350.1, Vvin_205s0062g00360.1, Vvin_205s0062g00400.1, Vvin_205s0062g00430.1, Vvin_205s0062g00460.1, Vvin_205s0062g00470.1, Vvin_205s0062g00520.1, Vvin_205s0062g00540.1, Vvin_205s0062g00570.1, Vvin_205s0062g00590.1, Vvin_205s0062g00630.1, Vvin_205s0062g00640.1, Vvin_205s0062g00660.1, Vvin_205…
OG0000239	Atha_AT1G21835.1, Atha_AT1G21864.1, Atha_AT1G21866.1, Atha_AT1G21925.1, Atha_AT1G21928.1, Atha_AT1G34792.1, Atha_AT1G34795.1, Atha_AT1G34800.1, Atha_AT1G34805.1, Atha_AT1G34810.1, Atha_AT1G34815.1, Atha_AT1G34820.1, Atha_AT1G34825.1, Atha_AT1G34830.1, Atha_AT1G34840.1, Atha_AT1G34850.1, Atha_AT1G34860.1, Atha_AT1G34930.1, Atha_AT1G35035.1, Atha_AT1G54775.1, Atha_AT1G58242.1, Atha_AT1G58245.1, Ath…
OG0000240	Atha_AT1G14870.1, Atha_AT1G14880.1, Atha_AT1G49030.1, Atha_AT1G68610.1, Atha_AT3G18450.1, Atha_AT3G18460.1, Atha_AT3G18470.1, Atha_AT5G35525.1	Caus_C089N0034M0.1	Mesc_01G013371.1, Mesc_06G070600.1, Mesc_15G132500.1, Mesc_15G132600.1, Mesc_17G081500.2	Ptri_008G132900.1, Ptri_010G108800.1, Ptri_010G127700.1, Ptri_012G060900.2	evm.model.fragScaff_scaffold_419.23, evm.model.original_scaffold_6268.4	Vvin_201s0011g03260.1, Vvin_201s0011g05420.1, Vvin_201s0011g05430.1, Vvin_201s0011g05440.1, Vvin_201s0011g05450.1, Vvin_201s0011g05470.1, Vvin_214s0006g03190.2, Vvin_217s0000g03960.1
OG0000241	Atha_AT1G03800.1, Atha_AT1G28360.1, Atha_AT1G28370.1, Atha_AT1G53170.1, Atha_AT3G15210.1, Atha_AT5G44210.1	Caus_C005N0262E0.1, Caus_C005N0264E0.1, Caus_C006N0283E0.1, Caus_C049N0190E0.1	Mesc_13G143500.1, Mesc_16G030400.1, Mesc_16G030600.1, Mesc_17G048200.1, Mesc_17G048400.1	Ptri_004G047500.1, Ptri_004G047600.2, Ptri_007G138100.3, Ptri_011G056900.1, Ptri_011G057000.1, Ptri_017G013700.1	evm.model.fragScaff_scaffold_510.16, evm.model.fragScaff_scaffold_510.17	Vvin_210s0003g00130.1, Vvin_210s0003g00140.1, Vvin_212s0028g03270.1, Vvin_214s0081g00520.1, Vvin_219s0014g02240.1
OG0000242	Atha_AT1G32910.1, Atha_AT1G78990.1, Atha_AT5G16410.1		Mesc_06G177900.1, Mesc_12G141000.1, Mesc_16G028100.2	Ptri_007G003800.1	evm.model.fragScaff_scaffold_1251.2, evm.model.fragScaff_scaffold_1251.4	Vvin_200s2493g00005.1, Vvin_209s0054g01700.1, Vvin_209s0054g01730.1, Vvin_209s0054g01740.1, Vvin_209s0096g00210.1, Vvin_209s0096g00270.1, Vvin_209s0096g00280.1, Vvin_209s0096g00300.1, Vvin_209s0096g00430.1, Vvin_209s0096g00490.1, Vvin_209s0096g00510.1, Vvin_209s0096g00520.1, Vvin_209s0096g00550.1, Vvin_209s0096g00620.1, Vvin_209s0096g00625.1, Vvin_209s0096g00630.1, Vvin_209s0096g00660.1, Vvin_209…
OG0000243	Atha_AT1G21210.1, Atha_AT1G21230.1, Atha_AT1G21240.1, Atha_AT1G21245.1, Atha_AT1G21250.1, Atha_AT1G21270.1, Atha_AT3G25490.1	Caus_C072N0108E0.1	Mesc_02G170200.2, Mesc_02G170201.1, Mesc_02G170301.1, Mesc_02G170500.1, Mesc_02G171400.1, Mesc_02G171700.1, Mesc_02G171800.1, Mesc_18G084335.1, Mesc_18G084370.1, Mesc_S042280.1, Mesc_S063420.1	Ptri_002G075901.1, Ptri_002G076000.1, Ptri_002G076100.2		Vvin_217s0000g02100.1, Vvin_217s0000g02105.1, Vvin_218s0041g00010.1, Vvin_218s0041g00020.1, Vvin_218s0041g00030.1, Vvin_218s0041g00040.1
OG0000244		Caus_C001N0324G0.1	Mesc_09G034700.1			Vvin_200s0448g00020.1, Vvin_203s0132g00305.1, Vvin_211s0016g03990.1, Vvin_215s0021g00120.1, Vvin_215s0021g00125.1, Vvin_215s0021g00130.1, Vvin_215s0021g00205.1, Vvin_215s0045g00640.1, Vvin_215s0045g00680.1, Vvin_215s0045g00810.1, Vvin_215s0045g00880.1, Vvin_215s0045g00920.1, Vvin_215s0045g00980.1, Vvin_215s0045g01010.1, Vvin_215s0045g01020.1, Vvin_215s0046g02720.1, Vvin_215s0046g02730.1, Vvin_215…
OG0000245		Caus_C003N0136E0.1, Caus_C032N0253E0.1	Mesc_10G068500.4, Mesc_17G057700.1	Ptri_011G068500.2, Ptri_011G141001.1, Ptri_016G029800.1, Ptri_016G029900.3	evm.model.fragScaff_scaffold_2435.2	Vvin_209s0002g08640.1, Vvin_209s0018g01440.1, Vvin_209s0018g01450.1, Vvin_209s0018g01470.1, Vvin_210s0003g04860.1, Vvin_211s0052g00340.1, Vvin_211s0052g00350.1, Vvin_211s0052g01420.1, Vvin_211s0052g01430.1, Vvin_211s0052g01440.1, Vvin_211s0052g01460.1, Vvin_211s0052g01470.1, Vvin_212s0028g01850.1, Vvin_212s0028g01860.1, Vvin_212s0028g01870.1, Vvin_212s0028g01920.1, Vvin_212s0028g01930.1, Vvin_212…
OG0000246		Caus_C091N0021E0.1			evm.model.fragScaff_scaffold_1389.4, evm.model.original_scaffold_10210.15, evm.model.original_scaffold_10210.31, evm.model.original_scaffold_10210.38, evm.model.original_scaffold_10518.8, evm.model.original_scaffold_11144.5, evm.model.original_scaffold_11427.3, evm.model.original_scaffold_12440.11, evm.model.original_scaffold_12603.4, evm.model.original_scaffold_12963.25, evm.model.original_scaff…
OG0000247			Mesc_07G032700.1, Mesc_07G053100.2, Mesc_07G053200.1, Mesc_10G085000.3, Mesc_10G085800.2, Mesc_10G085900.1, Mesc_14G155200.2, Mesc_14G155966.1	Ptri_001G290800.4, Ptri_001G290900.1, Ptri_001G291300.1, Ptri_001G291450.1, Ptri_001G291700.3, Ptri_001G291800.1, Ptri_001G312800.7	evm.model.fragScaff_scaffold_2714.10, evm.model.original_scaffold_4819.24, evm.model.original_scaffold_4819.25.1, evm.model.original_scaffold_4819.26	Vvin_203s0088g00050.1, Vvin_203s0088g00110.1, Vvin_203s0088g00160.1, Vvin_203s0088g00260.1, Vvin_203s0091g01240.1, Vvin_203s0091g01270.1, Vvin_203s0091g01290.1, Vvin_211s0052g00750.1, Vvin_211s0052g00790.1
OG0000248	Atha_ATCG00340.1, Atha_ATCG00350.1	Caus_C086N0016G0.1, Caus_C086N0018M0.1, Caus_C141C00015X0.1, Caus_C141C00016X0.1	Mesc_03G124584.1, Mesc_03G124602.1, Mesc_09G076480.1, Mesc_S022364.1, Mesc_S023010.1, Mesc_S050199.1, Mesc_S083970.1	Ptri_004G128501.1, Ptri_007G061601.1, Ptri_007G061621.1, Ptri_007G062582.1, Ptri_009G016401.1, Ptri_013G141912.1, Ptri_013G142124.1, Ptri_016G089700.2	evm.model.original_scaffold_8140.2, evm.model.original_scaffold_8140.3	Vvin_209s0002g08340.1, Vvin_211s0037g01170.1, Vvin_218s0001g08620.1, Vvin_218s0072g00750.1
OG0000249	Atha_AT1G47620.1, Atha_AT1G57750.1, Atha_AT1G65340.1, Atha_AT1G66030.1, Atha_AT2G21910.1, Atha_AT2G23180.1, Atha_AT4G32170.1, Atha_AT4G39480.1, Atha_AT4G39490.1, Atha_AT4G39500.1, Atha_AT4G39510.1, Atha_AT5G02900.1, Atha_AT5G51900.1, Atha_AT5G52320.1	Caus_C043N0048E0.1, Caus_C045N0135E0.1	Mesc_12G143300.1	Ptri_001G397900.1, Ptri_005G064400.1, Ptri_007G080300.1, Ptri_015G132800.1	evm.model.fragScaff_scaffold_440.75, evm.model.fragScaff_scaffold_440.78, evm.model.fragScaff_scaffold_87.266	Vvin_207s0031g01660.1, Vvin_207s0031g01670.1, Vvin_207s0031g01680.1
OG0000250	Atha_AT1G12170.1, Atha_AT1G12190.1, Atha_AT1G32430.1, Atha_AT1G47390.1, Atha_AT1G51290.1, Atha_AT1G51320.1, Atha_AT1G53325.1, Atha_AT1G58090.1, Atha_AT1G59630.1, Atha_AT1G77650.1, Atha_AT1G77655.1, Atha_AT2G07120.1, Atha_AT2G14710.1, Atha_AT2G17310.1, Atha_AT3G10430.1, Atha_AT3G16555.1, Atha_AT3G16580.1, Atha_AT3G16590.1, Atha_AT3G17710.1, Atha_AT3G18340.1, Atha_AT3G21410.1, Atha_AT3G22650.1, Ath…
OG0000251	Atha_AT1G32940.1, Atha_AT1G32950.1, Atha_AT1G32960.1, Atha_AT1G32970.1, Atha_AT1G66210.1, Atha_AT1G66220.1, Atha_AT4G10510.1, Atha_AT4G10520.1, Atha_AT4G10530.1, Atha_AT4G10540.1, Atha_AT4G10550.3, Atha_AT4G21323.1, Atha_AT4G21326.1, Atha_AT4G21630.1, Atha_AT4G21640.1, Atha_AT4G21650.1, Atha_AT5G11940.1	Caus_C046N0208E0.1, Caus_C046N0209E0.1	Mesc_08G057650.1	Ptri_001G450401.1, Ptri_001G450600.1, Ptri_011G150900.1, Ptri_011G151200.1		Vvin_202s0025g02850.1, Vvin_202s0025g02860.1, Vvin_202s0025g02880.1
OG0000252	Atha_AT3G57240.1, Atha_AT3G57260.1, Atha_AT3G57270.1, Atha_AT4G16260.1	Caus_C003N0193E0.1	Mesc_03G202900.1, Mesc_08G054400.1	Ptri_001G255100.1, Ptri_006G048100.1, Ptri_009G050300.1, Ptri_010G142800.1, Ptri_010G143166.1, Ptri_016G057400.1, Ptri_016G057600.1		Vvin_205s0077g01150.1, Vvin_206s0061g00100.1, Vvin_206s0061g00120.1, Vvin_206s0061g00130.1, Vvin_208s0007g05990.1, Vvin_208s0007g06000.1, Vvin_208s0007g06010.1, Vvin_208s0007g06020.1, Vvin_208s0007g06030.1, Vvin_208s0007g06040.1, Vvin_208s0007g06060.1, Vvin_208s0007g06080.1, Vvin_208s0007g06090.1
OG0000253	Atha_AT4G35660.1, Atha_AT4G35720.1	Caus_C009N0090E0.1	Mesc_01G153100.1, Mesc_01G153200.1, Mesc_02G111800.1, Mesc_02G111900.1, Mesc_02G112000.1, Mesc_02G112100.1, Mesc_02G112200.1	Ptri_005G103400.1, Ptri_005G103600.1, Ptri_005G103700.2, Ptri_005G103800.1, Ptri_007G059700.1		Vvin_200s0517g00010.1, Vvin_200s0517g00020.1, Vvin_200s0560g00010.1, Vvin_200s0560g00020.1, Vvin_200s0869g00010.1, Vvin_200s0918g00015.1, Vvin_200s0976g00003.1, Vvin_200s0976g00006.1, Vvin_200s0976g00010.1, Vvin_200s1235g00020.1, Vvin_200s1235g00030.1, Vvin_200s2386g00010.1
OG0000254	Atha_AT4G25434.2, Atha_AT5G47650.1	Caus_C000N0725E0.1, Caus_C020N0313E0.1	Mesc_03G141300.4, Mesc_08G075900.1, Mesc_08G095901.1, Mesc_09G025818.1, Mesc_09G083800.2, Mesc_12G058505.1, Mesc_12G066303.1, Mesc_13G061400.5, Mesc_13G061600.1, Mesc_15G059700.3, Mesc_S022141.1	Ptri_001G127700.1, Ptri_001G368000.18, Ptri_003G106100.2, Ptri_005G077500.5, Ptri_006G005400.1, Ptri_014G168400.1, Ptri_016G006000.1	evm.model.original_scaffold_13393.64	Vvin_200s0259g00200.1, Vvin_212s0057g01090.1, Vvin_212s0057g01100.6, Vvin_219s0015g00550.5
OG0000255	Atha_AT1G12130.1, Atha_AT1G12140.1, Atha_AT1G12160.1, Atha_AT1G12200.1, Atha_AT1G62540.1, Atha_AT1G62560.1, Atha_AT1G62570.1, Atha_AT1G62580.1, Atha_AT1G62600.1, Atha_AT1G62620.1, Atha_AT1G63340.1, Atha_AT1G63370.1, Atha_AT1G63390.1, Atha_AT1G65860.1	Caus_C002N0538E0.1	Mesc_01G077000.1, Mesc_01G077100.1, Mesc_02G036300.1, Mesc_02G036400.1	Ptri_001G121000.1, Ptri_001G121100.1	evm.model.fragScaff_scaffold_3245.83	Vvin_200s0233g00180.1, Vvin_202s0154g00170.1, Vvin_202s0154g00180.1, Vvin_202s0154g00190.1, Vvin_218s0075g00690.1
OG0000256	Atha_AT5G13930.1	Caus_C011N0317G0.1, Caus_C026N0280M0.1	Mesc_03G150000.1, Mesc_04G094200.1, Mesc_11G075100.1, Mesc_18G083400.1	Ptri_001G028600.1, Ptri_001G051500.1, Ptri_001G051600.1, Ptri_003G176800.1, Ptri_003G176900.1, Ptri_014G145100.2	evm.model.original_scaffold_17567.24, evm.model.original_scaffold_18756.2	Vvin_205s0136g00260.1, Vvin_210s0042g00920.1, Vvin_210s0042g00930.1, Vvin_214s0068g00920.3, Vvin_216s0100g00880.1, Vvin_216s0100g00900.1, Vvin_216s0100g00920.1, Vvin_216s0100g00940.1, Vvin_216s0100g01000.1, Vvin_216s0100g01020.1, Vvin_216s0100g01040.1, Vvin_216s0100g01140.1
OG0000257		Caus_C001N0623E0.1, Caus_C001N0624E0.1, Caus_C021N0007E0.1, Caus_C021N0008E0.1, Caus_C021N0009E0.1, Caus_C021N0010E0.1, Caus_C021N0077E0.1, Caus_C021N0078E0.1, Caus_C021N0079E0.1, Caus_C021N0197E0.1, Caus_C021N0198E0.1, Caus_C021N0199E0.1, Caus_C021N0200E0.1, Caus_C024N0273E0.1, Caus_C024N0277E0.1, Caus_C024N0278E0.1, Caus_C036N0294E0.1, Caus_C036N0295E0.1, Caus_C049N0181E0.1, Caus_C049N0184E0.1,…
OG0000258		Caus_C001N0408E0.1, Caus_C001N0418E0.1, Caus_C003N0264E0.1, Caus_C008N0451E0.1, Caus_C008N0455E0.1, Caus_C010N0025E0.1, Caus_C013N0023E0.1, Caus_C015N0127E0.1, Caus_C018N0152E0.1, Caus_C020N0218E0.1, Caus_C030N0095E0.1, Caus_C042N0096E0.1, Caus_C043N0151E0.1, Caus_C045N0153E0.1, Caus_C054N0001E0.1, Caus_C055N0081E0.1, Caus_C056N0016E0.1, Caus_C057N0115E0.1, Caus_C065N0079E0.1, Caus_C073N0014E0.1,…
OG0000259		Caus_C027N0035E0.1, Caus_C100N0023E0.1, Caus_C100N0034E0.1, Caus_C113N0013E0.1		Ptri_008G224210.1, Ptri_014G185588.1, Ptri_014G185804.1, Ptri_014G186452.1	evm.model.original_scaffold_10210.8, evm.model.original_scaffold_11144.3, evm.model.original_scaffold_11427.1, evm.model.original_scaffold_12440.3, evm.model.original_scaffold_12603.2, evm.model.original_scaffold_12963.28, evm.model.original_scaffold_12963.6, evm.model.original_scaffold_14732.6, evm.model.original_scaffold_15789.24, evm.model.original_scaffold_16465.21, evm.model.original_scaffol…
OG0000260			Mesc_02G000050.1, Mesc_05G005101.1, Mesc_05G014500.1, Mesc_05G014700.1, Mesc_07G064500.1, Mesc_07G132900.1, Mesc_07G133000.2, Mesc_07G133400.2, Mesc_08G002400.1, Mesc_10G009500.1, Mesc_11G152084.1, Mesc_11G152168.1, Mesc_12G023000.2, Mesc_S021980.1, Mesc_S022147.1, Mesc_S022408.1, Mesc_S022514.1, Mesc_S022614.1, Mesc_S022703.1, Mesc_S022708.1, Mesc_S022908.1, Mesc_S023003.1, Mesc_S023108.1, Mesc_…	Ptri_008G072200.1
OG0000261			Mesc_01G036274.1, Mesc_01G036311.1, Mesc_01G036348.1, Mesc_01G036422.1, Mesc_01G039100.2, Mesc_01G041000.2, Mesc_01G041100.1, Mesc_17G084300.1, Mesc_S007250.1, Mesc_S014400.1, Mesc_S014500.2, Mesc_S014600.2, Mesc_S014700.3, Mesc_S014901.1, Mesc_S015000.2, Mesc_S015200.2, Mesc_S015300.2, Mesc_S018911.1, Mesc_S022371.1, Mesc_S023422.1, Mesc_S027933.1, Mesc_S032444.1, Mesc_S041466.1, Mesc_S045977.1,…
OG0000262			Mesc_06G019200.2, Mesc_07G000350.1, Mesc_08G068510.1, Mesc_09G077500.2, Mesc_09G077600.1, Mesc_09G077700.1, Mesc_09G077733.1, Mesc_09G082700.2, Mesc_09G087700.2, Mesc_09G089201.1, Mesc_09G089301.1, Mesc_09G091864.1, Mesc_09G091930.1, Mesc_09G093500.2, Mesc_09G093866.1, Mesc_09G094232.1, Mesc_09G096366.1, Mesc_09G096400.2, Mesc_16G038710.1, Mesc_16G043250.1, Mesc_16G043301.1, Mesc_S022074.1, Mesc_…
OG0000263			Mesc_02G214775.1, Mesc_02G214900.1, Mesc_02G214905.1, Mesc_02G215000.2, Mesc_02G215010.1, Mesc_02G215015.1, Mesc_02G215050.1, Mesc_02G215300.4, Mesc_02G215305.1, Mesc_02G215325.1, Mesc_02G215400.2, Mesc_02G215405.1, Mesc_02G215415.1, Mesc_02G215420.1, Mesc_02G215425.1, Mesc_02G215430.1, Mesc_02G215435.1, Mesc_02G215445.1, Mesc_02G215500.3, Mesc_02G215600.2, Mesc_02G215605.1, Mesc_02G215610.1, Mes…
OG0000264			Mesc_15G010500.1	Ptri_008G210450.1, Ptri_008G210650.1, Ptri_008G218433.1, Ptri_008G218622.1, Ptri_010G007844.1, Ptri_010G007855.1, Ptri_010G007866.1, Ptri_010G007888.1, Ptri_010G007899.1, Ptri_010G007910.1, Ptri_010G007921.1, Ptri_010G007932.1, Ptri_010G007943.1, Ptri_010G007954.1, Ptri_010G007965.1, Ptri_010G007976.1, Ptri_010G007987.1, Ptri_010G007998.1, Ptri_010G008009.1, Ptri_010G008020.1, Ptri_010G008031.1, …
OG0000265						Vvin_200s0335g00080.1, Vvin_200s0335g00090.1, Vvin_200s0467g00010.1, Vvin_200s0467g00030.1, Vvin_206s0009g01630.1, Vvin_207s0095g00040.1, Vvin_209s0018g01520.1, Vvin_212s0121g00050.1, Vvin_213s0019g01050.1, Vvin_213s0019g01120.1, Vvin_213s0019g01140.1, Vvin_213s0019g01880.1, Vvin_213s0019g01950.1, Vvin_213s0139g00270.1, Vvin_213s0139g00290.1, Vvin_213s0139g00300.1, Vvin_213s0158g00190.1, Vvin_213…
OG0000266	Atha_AT1G47890.1, Atha_AT2G15042.1, Atha_AT2G15080.1, Atha_AT2G25440.1, Atha_AT2G32660.1, Atha_AT2G32680.1, Atha_AT2G33020.1, Atha_AT2G33050.1, Atha_AT2G33060.1, Atha_AT2G33080.1, Atha_AT3G05650.1, Atha_AT3G05660.1, Atha_AT3G11010.1, Atha_AT3G11080.1, Atha_AT3G24900.1, Atha_AT3G24982.1, Atha_AT3G25010.1, Atha_AT3G25020.1, Atha_AT3G28890.1, Atha_AT4G13810.1, Atha_AT4G13820.1, Atha_AT4G13880.1, Ath…
OG0000267	Atha_AT2G35960.1, Atha_AT2G35970.1, Atha_AT3G11660.1, Atha_AT3G44220.1, Atha_AT3G52470.1, Atha_AT4G09590.1, Atha_AT5G05657.1, Atha_AT5G06330.1, Atha_AT5G22200.1	Caus_C006N0104E0.1, Caus_C011N0134E0.1, Caus_C011N0233E0.1, Caus_C012N0179G0.1, Caus_C012N0181E0.1, Caus_C025N0145E0.1	Mesc_08G032500.1, Mesc_09G046700.1, Mesc_11G165400.1	Ptri_006G204200.1, Ptri_009G019600.1, Ptri_016G071500.1	evm.model.fragScaff_scaffold_3727.9, evm.model.original_scaffold_11827.2, evm.model.original_scaffold_11827.3	Vvin_206s0080g01200.1, Vvin_208s0007g02350.1
OG0000268	Atha_AT2G04410.1, Atha_AT3G48450.1, Atha_AT5G40645.1, Atha_AT5G55850.2, Atha_AT5G63270.1	Caus_C019N0313E0.1, Caus_C019N0427E0.1, Caus_C037N0040E0.1	Mesc_03G142000.2, Mesc_06G114300.3, Mesc_12G063600.2, Mesc_13G061000.2, Mesc_14G055700.2, Mesc_14G056601.1, Mesc_15G154800.1, Mesc_17G108550.1	Ptri_001G338500.2, Ptri_001G368900.1, Ptri_011G094200.3, Ptri_012G092601.1, Ptri_014G168900.2, Ptri_015G089201.1		Vvin_212s0057g01210.1, Vvin_214s0219g00160.1, Vvin_217s0000g10000.3, Vvin_219s0015g00690.4
OG0000269	Atha_AT1G11610.2, Atha_AT2G30750.1, Atha_AT2G30770.1, Atha_AT3G48270.1, Atha_AT3G48280.1, Atha_AT3G48290.2, Atha_AT3G48300.1, Atha_AT3G48310.1, Atha_AT3G48320.1, Atha_AT4G13290.1, Atha_AT4G13310.1, Atha_AT4G20235.1, Atha_AT4G20240.1, Atha_AT5G24950.1, Atha_AT5G24960.1, Atha_AT5G42590.1	Caus_C018N0077E0.1	Mesc_14G059000.1, Mesc_14G059300.1, Mesc_14G059400.1, Mesc_14G130550.1, Mesc_S022356.1	Ptri_015G085800.1		Vvin_217s0000g09510.1, Vvin_217s0000g09550.1, Vvin_217s0000g09570.1
OG0000270	Atha_AT2G36030.1	Caus_C000N0240M0.1, Caus_C000N0284G0.1, Caus_C002N0069M0.1, Caus_C003N0149G0.1, Caus_C003N0263M0.1, Caus_C006N0282M0.1, Caus_C006N0375G0.1, Caus_C019N0411M0.1, Caus_C024N0169M0.1, Caus_C025N0130M0.1, Caus_C035N0028G0.1, Caus_C038N0019M0.1, Caus_C039N0168M0.1, Caus_C052N0059M0.1, Caus_C054N0019M0.1, Caus_C056N0126M0.1, Caus_C065N0083M0.1, Caus_C066N0024G0.1, Caus_C074N0065G0.1, Caus_C079N0054M0.1,…		Ptri_013G092801.1	evm.model.fragScaff_scaffold_3245.131
OG0000271	Atha_AT1G33540.1, Atha_AT1G73270.1, Atha_AT1G73280.1, Atha_AT1G73290.1, Atha_AT1G73300.1, Atha_AT1G73310.1, Atha_AT2G22920.2, Atha_AT2G22970.3, Atha_AT2G22980.4, Atha_AT2G22990.3, Atha_AT2G23000.1, Atha_AT2G23010.1, Atha_AT3G10450.1, Atha_AT3G12203.1, Atha_AT3G12220.1, Atha_AT3G12230.1, Atha_AT3G12240.1, Atha_AT5G09640.1, Atha_AT5G36180.1	Caus_C016N0191E0.1, Caus_C074N0068G0.1	Mesc_05G182600.1, Mesc_18G047700.1, Mesc_18G047800.1	Ptri_013G124900.2		Vvin_218s0001g08840.1
OG0000272	Atha_AT1G10430.1, Atha_AT1G59830.1, Atha_AT1G69960.1, Atha_AT2G42500.1, Atha_AT3G58500.1	Caus_C008N0231E0.1, Caus_C023N0196E0.1	Mesc_01G193700.1, Mesc_03G084800.1, Mesc_05G094000.1, Mesc_09G039900.1, Mesc_14G072300.1, Mesc_15G106500.1	Ptri_001G007800.1, Ptri_003G217900.2, Ptri_008G191600.4, Ptri_010G039700.2, Ptri_012G073300.1, Ptri_015G068300.1, Ptri_016G062000.1	evm.model.fragScaff_scaffold_2972.26	Vvin_201s0026g01080.1, Vvin_206s0004g00830.2, Vvin_213s0156g00060.1, Vvin_214s0066g02240.1, Vvin_217s0000g05330.1
OG0000273	Atha_AT1G03810.1, Atha_AT1G10590.3, Atha_AT1G23750.1, Atha_AT2G33845.1, Atha_AT4G28440.1	Caus_C006N0280E0.1, Caus_C006N0622E0.1, Caus_C033N0103E0.1	Mesc_12G028600.1, Mesc_12G089400.1, Mesc_13G030200.3, Mesc_13G142800.1, Mesc_17G048700.1	Ptri_001G396100.2, Ptri_007G137600.1, Ptri_008G189900.4, Ptri_010G041000.2, Ptri_011G114800.1, Ptri_017G014400.1	evm.model.fragScaff_scaffold_3029.55	Vvin_201s0127g00840.3, Vvin_205s0020g00050.1, Vvin_210s0003g00190.1, Vvin_212s0028g03180.1, Vvin_214s0066g01340.1, Vvin_218s0072g00020.1
OG0000274	Atha_AT2G21600.1, Atha_AT4G39220.1	Caus_C005N0660E0.1, Caus_C013N0255E0.1, Caus_C013N0359E0.1, Caus_C036N0080E0.1	Mesc_01G137100.2, Mesc_02G095800.4, Mesc_04G089400.3, Mesc_05G157700.1, Mesc_11G085700.1, Mesc_12G107900.1, Mesc_16G097650.1, Mesc_18G022800.1	Ptri_002G034200.2, Ptri_004G156900.5, Ptri_005G141700.5, Ptri_005G228900.1, Ptri_007G047800.1, Ptri_009G118500.5	evm.model.fragScaff_scaffold_2231.103, evm.model.original_scaffold_8493.72	Vvin_203s0038g04600.1, Vvin_204s0023g02040.1, Vvin_207s0031g00030.1, Vvin_218s0001g12720.1
OG0000275	Atha_AT1G19790.1, Atha_AT1G75520.1, Atha_AT2G21400.1, Atha_AT3G51060.1, Atha_AT5G33210.1, Atha_AT5G66350.1	Caus_C005N0671E0.1, Caus_C009N0160E0.1, Caus_C039N0204E0.1	Mesc_01G141500.1, Mesc_02G100100.1, Mesc_04G085450.1, Mesc_05G153200.2, Mesc_11G087500.1, Mesc_18G018200.4	Ptri_002G028500.2, Ptri_004G160600.6, Ptri_005G118200.1, Ptri_005G234200.1, Ptri_007G017500.1, Ptri_009G121600.3	evm.model.fragScaff_scaffold_1223.8, evm.model.fragScaff_scaffold_344.183	Vvin_203s0038g00310.1, Vvin_204s0023g02780.1, Vvin_218s0001g13420.1
OG0000276	Atha_AT1G54400.1, Atha_AT2G27140.1, Atha_AT5G20970.1	Caus_C001N0608E0.1, Caus_C001N0609E0.1, Caus_C005N0018E0.1, Caus_C023N0310E0.1	Mesc_04G055300.1, Mesc_06G038800.1, Mesc_08G146200.1, Mesc_09G138700.1, Mesc_09G138800.1, Mesc_11G105400.1	Ptri_004G191000.3, Ptri_004G191101.1, Ptri_004G191200.1, Ptri_009G153000.1, Ptri_009G153100.1, Ptri_009G153200.1, Ptri_013G054700.2, Ptri_013G054800.1, Ptri_013G054900.1, Ptri_019G037700.1	evm.model.original_scaffold_14545.85	Vvin_206s0009g01090.1, Vvin_208s0032g00100.1
OG0000277	Atha_AT2G17700.1, Atha_AT4G35780.1, Atha_AT4G38470.1	Caus_C009N0098E0.1, Caus_C078N0047E0.1	Mesc_01G151700.1, Mesc_02G110920.1, Mesc_02G111000.1, Mesc_04G069600.1, Mesc_18G008800.1	Ptri_002G015400.2, Ptri_004G179100.2, Ptri_004G179457.1, Ptri_004G179514.1, Ptri_005G106200.8, Ptri_005G246400.2, Ptri_005G246500.1, Ptri_007G060600.1, Ptri_009G139400.1	evm.model.original_scaffold_5036.19	Vvin_200s0684g00010.1, Vvin_200s1430g00010.1, Vvin_200s2483g00010.1, Vvin_203s0038g03000.1, Vvin_203s0038g03040.1, Vvin_218s0001g00720.5
OG0000278	Atha_AT1G03880.1, Atha_AT1G03890.1, Atha_AT4G28520.1, Atha_AT5G44120.3	Caus_C001N0007E0.1, Caus_C035N0197G0.1	Mesc_03G163900.1, Mesc_12G032600.1, Mesc_12G032700.1, Mesc_12G043400.1, Mesc_13G034300.1, Mesc_13G034500.1, Mesc_15G041200.1	Ptri_001G308050.1, Ptri_002G038100.1, Ptri_005G224400.1, Ptri_005G224700.3, Ptri_019G004200.1, Ptri_019G004300.2, Ptri_019G004400.1, Ptri_019G004500.1	evm.model.original_scaffold_5848.40, evm.model.original_scaffold_5848.49	Vvin_207s0005g03400.1, Vvin_207s0005g03410.1, Vvin_207s0005g03420.1
OG0000279	Atha_AT1G04820.1, Atha_AT1G50010.1, Atha_AT1G64740.1, Atha_AT4G14960.2, Atha_AT5G19770.1, Atha_AT5G19780.1	Caus_C006N0127E0.1, Caus_C019N0227E0.1, Caus_C032N0367E0.1, Caus_C033N0069E0.1	Mesc_03G098100.1, Mesc_07G056600.1, Mesc_09G140200.1, Mesc_10G087200.4, Mesc_10G087300.1, Mesc_15G108500.1	Ptri_001G289500.1, Ptri_003G220300.1, Ptri_009G085100.2, Ptri_017G081000.1, Ptri_019G036000.1	evm.model.fragScaff_scaffold_440.139	Vvin_203s0088g00380.1, Vvin_206s0004g00480.3, Vvin_214s0108g00440.1, Vvin_218s0001g08250.1
OG0000280	Atha_AT3G47160.2, Atha_AT4G28010.1, Atha_AT5G01520.1, Atha_AT5G58787.1	Caus_C005N0111E0.1, Caus_C006N0318E0.1, Caus_C006N0338E0.1, Caus_C013N0037E0.1, Caus_C035N0027E0.1	Mesc_01G178400.2, Mesc_02G120000.1, Mesc_08G092000.1, Mesc_16G025900.1, Mesc_17G043800.1	Ptri_001G250800.1, Ptri_004G041200.1, Ptri_006G099600.1, Ptri_009G045400.1, Ptri_009G069600.1, Ptri_011G050700.1, Ptri_016G115300.1	evm.model.fragScaff_scaffold_459.18	Vvin_200s0583g00040.2, Vvin_206s0004g06530.1, Vvin_206s0009g03200.1, Vvin_208s0007g02210.1
OG0000281	Atha_AT1G16030.1, Atha_AT1G56410.1, Atha_AT3G09440.1, Atha_AT3G12580.1, Atha_AT5G02490.1, Atha_AT5G02500.1	Caus_C064N0032M0.1	Mesc_02G171300.1, Mesc_07G114200.1, Mesc_07G114800.1, Mesc_10G031400.1, Mesc_10G032000.1, Mesc_11G067500.1, Mesc_11G067600.1, Mesc_14G143500.1	Ptri_001G042600.1, Ptri_008G054600.1, Ptri_010G205700.1, Ptri_010G205800.1, Ptri_010G206600.1	evm.model.fragScaff_scaffold_419.151	Vvin_206s0004g04470.1, Vvin_206s0004g04510.1, Vvin_208s0007g00130.1, Vvin_211s0037g00510.1, Vvin_213s0019g01430.1
OG0000282	Atha_AT1G10820.2, Atha_AT1G60670.2, Atha_AT1G68160.1, Atha_AT3G07565.4	Caus_C002N0460E0.1, Caus_C035N0097E0.1	Mesc_04G047900.1, Mesc_07G075900.4, Mesc_10G068800.1, Mesc_11G126250.1, Mesc_13G057700.1	Ptri_007G132700.1, Ptri_008G145100.5, Ptri_010G097000.2, Ptri_014G197300.1, Ptri_017G023300.1	evm.model.fragScaff_scaffold_1503.127, evm.model.fragScaff_scaffold_790.2, evm.model.fragScaff_scaffold_87.83, evm.model.original_scaffold_13931.2	Vvin_200s0174g00170.1, Vvin_200s0226g00040.1, Vvin_200s0226g00110.1, Vvin_200s0226g00140.1, Vvin_200s0226g00150.1, Vvin_201s0010g01590.7
OG0000283	Atha_AT1G04370.1, Atha_AT3G23220.1, Atha_AT3G23230.1, Atha_AT5G43410.1	Caus_C002N0403E0.1	Mesc_03G165200.1, Mesc_03G165300.1, Mesc_13G033000.2, Mesc_13G033100.1, Mesc_15G039500.1, Mesc_15G039600.1, Mesc_15G092200.1	Ptri_002G039200.1, Ptri_002G039300.1, Ptri_005G223100.1, Ptri_008G166000.1, Ptri_008G166100.1, Ptri_010G072400.1, Ptri_010G072600.1	evm.model.fragScaff_scaffold_1582.204	Vvin_205s0049g00490.1, Vvin_205s0049g00500.1, Vvin_207s0005g03190.1, Vvin_207s0005g03200.1, Vvin_207s0005g03210.1, Vvin_207s0005g03220.1
OG0000284	Atha_AT1G51340.2		Mesc_06G164500.6, Mesc_06G173171.1, Mesc_09G025022.1, Mesc_09G025083.1, Mesc_09G025144.1, Mesc_09G025205.1, Mesc_09G025266.1, Mesc_09G025327.1, Mesc_09G025389.1, Mesc_09G025450.1, Mesc_09G025511.1, Mesc_09G025572.1, Mesc_09G025633.1, Mesc_09G025694.1, Mesc_09G025816.1, Mesc_09G025877.1, Mesc_09G026900.1, Mesc_14G002600.2, Mesc_S022071.1	Ptri_009G053700.1, Ptri_016G053600.1	evm.model.fragScaff_scaffold_2863.30	Vvin_206s0004g02140.1, Vvin_208s0007g08200.3, Vvin_213s0019g05200.1
OG0000285	Atha_AT1G52660.1, Atha_AT3G15700.1		Mesc_04G115600.1, Mesc_11G053000.1	Ptri_001G313300.1		Vvin_209s0002g00190.1, Vvin_209s0002g00250.1, Vvin_209s0002g00270.1, Vvin_209s0002g06133.1, Vvin_209s0002g06136.2, Vvin_209s0002g06140.1, Vvin_209s0002g06152.1, Vvin_209s0002g06202.1, Vvin_209s0002g06210.2, Vvin_209s0002g06230.1, Vvin_209s0002g06240.2, Vvin_209s0002g06260.1, Vvin_209s0018g00480.1, Vvin_209s0096g00140.1, Vvin_209s0096g00200.1, Vvin_209s0096g00390.1, Vvin_209s0096g00420.1, Vvin_209…
OG0000286		Caus_C003N0161E0.1, Caus_C006N0217E0.1	Mesc_01G234800.1, Mesc_16G044450.1, Mesc_16G044700.2, Mesc_17G061300.1, Mesc_17G061400.1	Ptri_001G308600.1, Ptri_019G007900.1, Ptri_019G008900.3, Ptri_019G009601.2, Ptri_019G009700.1, Ptri_019G009800.1	evm.model.original_scaffold_13579.70	Vvin_200s0173g00130.1, Vvin_200s0173g00250.1, Vvin_200s0173g00260.1, Vvin_209s0070g00850.1, Vvin_209s0070g00970.1, Vvin_210s0003g01900.1, Vvin_210s0003g01920.2, Vvin_210s0003g01940.1, Vvin_210s0003g01960.1, Vvin_210s0003g01970.1, Vvin_210s0003g01980.4, Vvin_210s0003g02000.1
OG0000287					evm.model.fragScaff_scaffold_1389.20, evm.model.fragScaff_scaffold_1506.27, evm.model.original_scaffold_10163.4, evm.model.original_scaffold_11374.6, evm.model.original_scaffold_14899.4, evm.model.original_scaffold_15604.18, evm.model.original_scaffold_16465.12, evm.model.original_scaffold_16465.20, evm.model.original_scaffold_16923.1, evm.model.original_scaffold_16923.43, evm.model.original_scaf…
OG0000288					evm.model.fragScaff_scaffold_1486.2, evm.model.fragScaff_scaffold_1486.3, evm.model.fragScaff_scaffold_231.107, evm.model.fragScaff_scaffold_2313.150, evm.model.fragScaff_scaffold_2313.152, evm.model.fragScaff_scaffold_2639.18, evm.model.fragScaff_scaffold_3029.4, evm.model.fragScaff_scaffold_3029.5, evm.model.fragScaff_scaffold_3029.6, evm.model.fragScaff_scaffold_3126.121, evm.model.fragScaff_s…
OG0000289	Atha_AT1G28430.1, Atha_AT1G50520.1, Atha_AT1G50560.1, Atha_AT2G05180.1, Atha_AT2G14100.1, Atha_AT2G27000.1, Atha_AT2G27010.1, Atha_AT3G20080.1, Atha_AT3G20090.1, Atha_AT3G20100.1, Atha_AT3G20110.1, Atha_AT3G20120.1, Atha_AT3G20130.1, Atha_AT3G20140.1, Atha_AT3G20935.1, Atha_AT3G20940.1, Atha_AT3G20950.1, Atha_AT3G20960.1, Atha_AT3G32047.1, Atha_AT4G15330.1, Atha_AT4G15350.1, Atha_AT4G15360.1, Ath…
OG0000290	Atha_AT1G32763.1, Atha_AT1G59833.1, Atha_AT2G03913.1, Atha_AT2G03931.1, Atha_AT2G03932.1, Atha_AT2G03933.1, Atha_AT2G03936.1, Atha_AT2G03937.2, Atha_AT2G03955.1, Atha_AT2G13542.1, Atha_AT2G14365.1, Atha_AT2G22345.1, Atha_AT2G33233.1, Atha_AT2G34123.1, Atha_AT2G42885.1, Atha_AT3G04540.1, Atha_AT3G04545.1, Atha_AT3G16895.1, Atha_AT3G17155.1, Atha_AT3G48231.1, Atha_AT4G39917.1, Atha_AT5G19172.1, Ath…			Ptri_013G008750.1
OG0000291	Atha_AT1G06700.1, Atha_AT2G30730.1, Atha_AT2G30740.1, Atha_AT2G41970.1, Atha_AT2G43230.2, Atha_AT3G59350.1, Atha_AT3G62220.1	Caus_C004N0421E0.1, Caus_C006N0142E0.1, Caus_C011N0508E0.1, Caus_C080N0006E0.1	Mesc_01G233500.3, Mesc_04G049100.1, Mesc_05G010300.1, Mesc_08G043000.1, Mesc_09G037100.1, Mesc_11G115900.2	Ptri_002G188600.4, Ptri_006G194000.1, Ptri_007G124000.1, Ptri_016G059600.1	evm.model.fragScaff_scaffold_3558.4	Vvin_205s0124g00360.1, Vvin_207s0005g02270.3, Vvin_208s0007g06750.1
OG0000292	Atha_AT1G03400.1, Atha_AT1G03410.1, Atha_AT1G06620.1, Atha_AT1G06640.1, Atha_AT1G06645.1, Atha_AT1G06650.2, Atha_AT2G25450.1, Atha_AT2G30830.1, Atha_AT2G30840.1, Atha_AT3G61400.1	Caus_C006N0061E0.1, Caus_C006N0064E0.1	Mesc_03G166400.1, Mesc_15G038700.1	Ptri_010G073166.1, Ptri_010G073232.1, Ptri_010G073300.2		Vvin_205s0049g00220.1, Vvin_205s0049g00230.1, Vvin_205s0049g00250.1, Vvin_205s0049g00270.1, Vvin_205s0049g00280.1, Vvin_205s0049g00300.1, Vvin_205s0049g00310.1, Vvin_205s0172g00007.1
OG0000293	Atha_AT1G02770.1, Atha_AT1G19060.1, Atha_AT1G22090.1, Atha_AT1G23950.2, Atha_AT1G23960.1, Atha_AT1G23970.2, Atha_AT1G24388.1, Atha_AT1G27860.1, Atha_AT1G28500.1, Atha_AT2G20620.1, Atha_AT2G20625.1, Atha_AT3G19520.1, Atha_AT3G19790.1, Atha_AT3G25080.1, Atha_AT3G44760.1, Atha_AT3G44770.1, Atha_AT3G57210.1, Atha_AT4G11700.1, Atha_AT4G17700.1, Atha_AT4G17990.1, Atha_AT4G20095.3, Atha_AT4G28920.1, Ath…
OG0000294	Atha_AT2G02580.1, Atha_AT2G24180.1, Atha_AT3G26290.1, Atha_AT3G26300.1, Atha_AT3G26310.1, Atha_AT3G26320.1, Atha_AT3G26330.1, Atha_AT5G57260.1		Mesc_02G135700.1, Mesc_02G135800.1, Mesc_02G135900.1, Mesc_04G045800.1, Mesc_11G116900.1, Mesc_13G021200.2, Mesc_13G021700.1, Mesc_13G021800.1	Ptri_008G184000.1, Ptri_008G184400.1, Ptri_008G184900.1, Ptri_010G049200.2		Vvin_201s0137g00510.1, Vvin_201s0137g00520.1, Vvin_201s0137g00540.1, Vvin_201s0137g00550.1, Vvin_201s0137g00560.1
OG0000295	Atha_AT1G50580.1, Atha_AT1G64910.1, Atha_AT1G64920.1, Atha_AT2G22930.1, Atha_AT3G29630.1, Atha_AT4G09500.2, Atha_AT4G27560.1, Atha_AT4G27570.1, Atha_AT5G53990.1, Atha_AT5G54010.1, Atha_AT5G54060.1		Mesc_03G104400.1, Mesc_09G018900.1	Ptri_011G097900.1		Vvin_219s0014g01950.1, Vvin_219s0014g01960.1, Vvin_219s0014g01970.1, Vvin_219s0014g01975.1, Vvin_219s0014g01980.1, Vvin_219s0014g02000.1, Vvin_219s0014g02010.1, Vvin_219s0014g02020.1, Vvin_219s0014g02030.1, Vvin_219s0014g02063.1, Vvin_219s0014g02070.1
OG0000296	Atha_AT1G05990.1, Atha_AT2G43290.1, Atha_AT3G07490.1, Atha_AT3G59440.1, Atha_AT3G59450.1, Atha_AT4G03290.1, Atha_AT4G12860.1	Caus_C007N0450E0.1, Caus_C011N0258G0.1, Caus_C035N0109M0.1	Mesc_04G042900.1, Mesc_06G047800.1, Mesc_12G059700.1, Mesc_13G055366.1, Mesc_14G115800.1	Ptri_002G239100.1, Ptri_006G065900.1, Ptri_007G128600.2, Ptri_017G029700.1, Ptri_018G127100.1	evm.model.fragScaff_scaffold_1503.149	Vvin_205s0102g00450.1, Vvin_207s0141g00300.1, Vvin_207s0289g00040.1, Vvin_211s0016g05740.1
OG0000297	Atha_AT1G08430.1, Atha_AT1G08440.1, Atha_AT2G27240.1, Atha_AT3G11680.1	Caus_C006N0107E0.1, Caus_C023N0337E0.1, Caus_C025N0154E0.1	Mesc_04G059800.2, Mesc_04G060000.1, Mesc_08G033800.1, Mesc_09G045500.1	Ptri_001G217050.1, Ptri_001G217200.1, Ptri_001G217300.1, Ptri_001G217400.1, Ptri_006G203100.1, Ptri_009G017800.1, Ptri_009G017900.1, Ptri_016G070000.1, Ptri_016G070100.1	evm.model.original_scaffold_14545.41	Vvin_206s0009g00450.1, Vvin_206s0009g00480.1, Vvin_206s0080g00170.1, Vvin_208s0105g00250.1
OG0000298	Atha_AT1G64090.2, Atha_AT2G46170.1, Atha_AT3G61560.2, Atha_AT4G01230.1, Atha_AT4G11220.1, Atha_AT4G23630.1, Atha_AT5G41600.1	Caus_C008N0557E0.1, Caus_C026N0303E0.1	Mesc_01G251700.1, Mesc_02G015500.1, Mesc_05G028300.1, Mesc_14G020500.1	Ptri_001G097700.1, Ptri_002G165400.1, Ptri_003G133600.1, Ptri_012G035600.1, Ptri_014G091200.1, Ptri_015G027300.1	evm.model.original_scaffold_6260.35, evm.model.original_scaffold_6260.36	Vvin_202s0025g00590.1, Vvin_202s0025g00640.1, Vvin_215s0046g01760.5, Vvin_216s0050g01790.1
OG0000299	Atha_AT1G02520.1, Atha_AT1G02530.1, Atha_AT2G47000.1, Atha_AT3G62150.1, Atha_AT4G01820.1, Atha_AT4G01830.1	Caus_C128N0011E0.1	Mesc_01G234400.3, Mesc_01G234500.2, Mesc_03G212500.1, Mesc_05G009300.1, Mesc_05G009400.3, Mesc_08G061500.3, Mesc_S022924.1, Mesc_S023024.1	Ptri_002G187500.7, Ptri_010G003000.7, Ptri_014G113100.1, Ptri_014G113200.5, Ptri_014G113500.9	evm.model.fragScaff_scaffold_2607.11	Vvin_200s0388g00070.1, Vvin_205s0020g00890.4, Vvin_207s0005g02660.1, Vvin_210s0003g02550.1
OG0000300	Atha_AT2G01050.1	Caus_C027N0045M0.1, Caus_C060N0038M0.1, Caus_C088N0001M0.1, Caus_C119N0003M0.1			evm.model.fragScaff_scaffold_1129.4, evm.model.fragScaff_scaffold_1325.1, evm.model.fragScaff_scaffold_1366.1, evm.model.fragScaff_scaffold_165.1, evm.model.fragScaff_scaffold_1721.2, evm.model.fragScaff_scaffold_1900.14, evm.model.fragScaff_scaffold_2425.4, evm.model.fragScaff_scaffold_2696.2, evm.model.fragScaff_scaffold_2976.1, evm.model.fragScaff_scaffold_3053.1, evm.model.fragScaff_scaffold_…	Vvin_213s0158g00410.1, Vvin_213s0158g00420.1
OG0000301	Atha_ATMG00580.1	Caus_C052N0061G0.1, Caus_C149M0011G0.1, Caus_C154M0024G0.1, Caus_C220M0005M0.1	Mesc_04G062432.1, Mesc_08G068246.1, Mesc_S072327.1	Ptri_007G061881.1, Ptri_007G061921.1	evm.model.fragScaff_scaffold_2633.43, evm.model.fragScaff_scaffold_2972.12, evm.model.fragScaff_scaffold_2972.9, evm.model.original_scaffold_12882.2, evm.model.original_scaffold_18620.4, evm.model.original_scaffold_18625.2, evm.model.original_scaffold_6434.2, evm.model.original_scaffold_6434.6, evm.model.original_scaffold_6959.2, evm.model.original_scaffold_8167.2, evm.model.original_scaffold_816…	Vvin_200s0629g00010.1, Vvin_200s0629g00020.1, Vvin_200s0854g00040.1
OG0000302	Atha_AT1G02360.1, Atha_AT3G12500.1, Atha_AT4G01700.1	Caus_C083N0099E0.1	Mesc_04G065700.1, Mesc_04G065800.1, Mesc_04G065900.1, Mesc_04G066000.2, Mesc_04G067900.1, Mesc_05G008400.1, Mesc_11G106100.1	Ptri_002G186500.1, Ptri_004G182000.1, Ptri_004G182100.8, Ptri_009G141700.1, Ptri_009G141800.1, Ptri_009G142000.2, Ptri_009G142150.1, Ptri_009G142300.1, Ptri_014G111800.1	evm.model.fragScaff_scaffold_810.127	Vvin_203s0038g03400.1, Vvin_204s0008g00120.1, Vvin_204s0008g00140.1, Vvin_207s0005g02560.1
OG0000303	Atha_AT3G04290.1, Atha_AT4G28780.1, Atha_AT5G18430.1, Atha_AT5G33370.1	Caus_C007N0163E0.1, Caus_C013N0056E0.1, Caus_C032N0208E0.1, Caus_C035N0158E0.1, Caus_C046N0012M0.1	Mesc_08G142400.1, Mesc_08G142550.1, Mesc_09G145700.1, Mesc_09G145800.1, Mesc_09G145900.1, Mesc_09G146000.1, Mesc_12G040600.2	Ptri_002G253400.1, Ptri_013G051000.1, Ptri_013G051100.3, Ptri_019G024400.2, Ptri_019G024600.1, Ptri_019G024700.1, Ptri_019G024800.1	evm.model.fragScaff_scaffold_810.94, evm.model.fragScaff_scaffold_810.98
OG0000304	Atha_AT4G11650.1	Caus_C031N0055E0.1	Mesc_01G064200.1, Mesc_01G064300.1, Mesc_02G025100.1, Mesc_02G025198.1, Mesc_02G025200.1, Mesc_02G025264.1, Mesc_02G027415.1	Ptri_001G102400.1, Ptri_001G107600.1, Ptri_001G107800.1, Ptri_001G107950.1, Ptri_018G096063.1	evm.model.fragScaff_scaffold_429.31	Vvin_202s0025g04230.1, Vvin_202s0025g04250.1, Vvin_202s0025g04260.1, Vvin_202s0025g04270.1, Vvin_202s0025g04280.1, Vvin_202s0025g04290.1, Vvin_202s0025g04300.1, Vvin_202s0025g04310.1, Vvin_202s0025g04330.1, Vvin_202s0025g04340.1
OG0000305	Atha_AT1G08730.1, Atha_AT1G17580.1, Atha_AT1G54560.1, Atha_AT3G58160.1, Atha_AT5G20470.1, Atha_AT5G20490.1	Caus_C007N0164E0.1, Caus_C022N0053E0.1, Caus_C032N0152E0.1, Caus_C035N0208E0.1	Mesc_01G199400.1, Mesc_03G037500.1, Mesc_09G150000.1, Mesc_16G098500.1	Ptri_001G199200.1, Ptri_002G041800.3, Ptri_006G145700.1, Ptri_013G043900.1, Ptri_019G013800.2	evm.model.original_scaffold_14716.54	Vvin_207s0005g02970.1, Vvin_209s0002g01910.1, Vvin_211s0016g01710.1, Vvin_214s0081g00160.2, Vvin_219s0015g01490.1
OG0000306	Atha_AT1G13290.1, Atha_AT1G51220.1, Atha_AT3G20880.1, Atha_AT3G57670.1	Caus_C018N0341E0.1, Caus_C023N0227E0.1	Mesc_06G071600.1, Mesc_06G166400.1, Mesc_09G029400.1, Mesc_10G144400.1, Mesc_14G001400.1, Mesc_14G098300.1	Ptri_001G018900.1, Ptri_001G267900.2, Ptri_003G205000.1, Ptri_009G062300.1, Ptri_010G129000.1, Ptri_016G052700.1	evm.model.fragScaff_scaffold_2204.11, evm.model.fragScaff_scaffold_2204.8, evm.model.fragScaff_scaffold_2863.47	Vvin_201s0011g03100.1, Vvin_206s0004g01870.1, Vvin_208s0007g08070.1, Vvin_213s0064g01060.1
OG0000307	Atha_AT1G07920.1, Atha_AT1G07930.1, Atha_AT1G07940.1, Atha_AT5G60390.1	Caus_C005N0032E0.1, Caus_C012N0347E0.1, Caus_C012N0352E0.1, Caus_C043N0110E0.1	Mesc_03G146700.1, Mesc_03G146900.1, Mesc_03G147000.1, Mesc_15G054700.1, Mesc_15G054800.1, Mesc_15G054900.1	Ptri_006G130900.3, Ptri_010G218600.3, Ptri_010G218700.3, Ptri_010G218800.3, Ptri_010G219500.1	evm.model.fragScaff_scaffold_3814.77, evm.model.original_scaffold_4819.56	Vvin_206s0004g03220.2, Vvin_206s0004g03240.1, Vvin_208s0040g02330.2, Vvin_213s0019g03920.1
OG0000308	Atha_AT3G06240.1, Atha_AT3G23880.1	Caus_C002N0290E0.1, Caus_C031N0078E0.1	Mesc_01G127300.2, Mesc_03G145200.1, Mesc_15G021000.1, Mesc_15G021100.1, Mesc_15G056050.1	Ptri_001G318300.1, Ptri_001G318400.1, Ptri_008G199800.1, Ptri_017G058000.1, Ptri_017G058900.1	evm.model.fragScaff_scaffold_790.51	Vvin_205s0062g01285.1, Vvin_205s0062g01390.1, Vvin_205s0062g01395.1, Vvin_205s0062g01400.1, Vvin_205s0062g01410.1, Vvin_205s0062g01423.1, Vvin_205s0124g00010.1, Vvin_205s0124g00230.1, Vvin_218s0041g01090.1, Vvin_218s0041g01100.1
OG0000309		Caus_C002N0323G0.1, Caus_C011N0497M0.1, Caus_C013N0068G0.1, Caus_C013N0071G0.1, Caus_C014N0220G0.1, Caus_C014N0221G0.1, Caus_C014N0222G0.1, Caus_C014N0223G0.1, Caus_C014N0224G0.1, Caus_C014N0226G0.1, Caus_C014N0227G0.1, Caus_C014N0228G0.1, Caus_C014N0229G0.1, Caus_C014N0230G0.1, Caus_C014N0231G0.1, Caus_C014N0232G0.1, Caus_C014N0233G0.1, Caus_C014N0234G0.1, Caus_C019N0144M0.1, Caus_C101N0006G0.1	Mesc_13G012700.1	Ptri_005G055667.1, Ptri_011G103301.1, Ptri_011G103401.1		Vvin_206s0009g02760.1
OG0000310		Caus_C027N0040E0.1			evm.model.fragScaff_scaffold_3239.2, evm.model.original_scaffold_10163.10, evm.model.original_scaffold_10163.20, evm.model.original_scaffold_10207.9, evm.model.original_scaffold_10210.13, evm.model.original_scaffold_11037.4, evm.model.original_scaffold_11265.10, evm.model.original_scaffold_11608.8, evm.model.original_scaffold_12393.6, evm.model.original_scaffold_12440.14, evm.model.original_scaff…
OG0000311		Caus_C118N0003E0.1	Mesc_02G177200.1, Mesc_02G177300.1, Mesc_02G177400.1, Mesc_06G046950.1, Mesc_12G151125.1, Mesc_12G151200.2, Mesc_12G151500.1, Mesc_12G151750.1, Mesc_13G071300.1	Ptri_005G056700.1, Ptri_005G056800.1, Ptri_005G057000.2, Ptri_007G110901.2, Ptri_007G111100.3, Ptri_019G007400.2, Ptri_019G007700.1, Ptri_019G011400.1, Ptri_019G011800.2	evm.model.original_scaffold_9349.1	Vvin_204s0044g00720.1, Vvin_204s0044g00730.1, Vvin_204s0044g00820.1, Vvin_204s0044g00840.1, Vvin_218s0166g00230.1
OG0000312			Mesc_06G082016.1, Mesc_06G082032.1, Mesc_06G082048.1, Mesc_06G082064.1, Mesc_07G011300.2, Mesc_07G012100.1, Mesc_10G112000.1, Mesc_10G128000.2, Mesc_10G128100.1, Mesc_10G130800.2, Mesc_10G133800.1, Mesc_10G133900.1, Mesc_10G134100.1, Mesc_10G134200.3, Mesc_10G134400.2, Mesc_10G135900.2, Mesc_14G165300.1, Mesc_S036500.2, Mesc_S036600.2, Mesc_S055601.1, Mesc_S075100.1, Mesc_S111402.1, Mesc_S111702.1	Ptri_001G261600.1, Ptri_004G194800.4
OG0000313			Mesc_01G045520.1, Mesc_04G009666.1, Mesc_08G091150.1, Mesc_13G077620.1, Mesc_16G043160.1, Mesc_16G061850.1	Ptri_006G164050.1	evm.model.fragScaff_scaffold_1273.20, evm.model.fragScaff_scaffold_1727.1, evm.model.fragScaff_scaffold_2952.2, evm.model.fragScaff_scaffold_2972.17, evm.model.fragScaff_scaffold_3811.11, evm.model.fragScaff_scaffold_3811.15, evm.model.fragScaff_scaffold_3811.16, evm.model.fragScaff_scaffold_3811.5, evm.model.fragScaff_scaffold_3848.6, evm.model.fragScaff_scaffold_622.2, evm.model.fragScaff_scaff…
OG0000314				Ptri_002G148750.1, Ptri_003G062901.1, Ptri_003G072050.1, Ptri_003G072250.1, Ptri_004G115750.1, Ptri_004G152750.1, Ptri_005G137425.1, Ptri_005G248925.1, Ptri_007G046150.1, Ptri_008G012050.1, Ptri_008G185350.1, Ptri_008G223332.1, Ptri_009G095951.1, Ptri_010G023851.1, Ptri_011G027001.1, Ptri_011G095401.1, Ptri_012G134051.1, Ptri_013G056750.1, Ptri_013G068250.2, Ptri_016G051050.1, Ptri_016G076050.1, …
OG0000315	Atha_ATCG00860.1, Atha_ATCG01280.1	Caus_C010N0164G0.1, Caus_C012N0246E0.1, Caus_C023N0352G0.1, Caus_C051N0031M0.1, Caus_C051N0033M0.1, Caus_C086N0004M0.1, Caus_C101N0019G0.1, Caus_C141C00062X0.1	Mesc_03G035756.1, Mesc_03G124206.1, Mesc_03G125305.1, Mesc_S022033.1, Mesc_S022463.1, Mesc_S022846.1, Mesc_S029134.1	Ptri_001G152150.1, Ptri_013G143400.2, Ptri_019G028400.1	evm.model.original_scaffold_10935.1, evm.model.original_scaffold_8722.2	Vvin_211s0052g01670.1, Vvin_219s0027g00800.1
OG0000316	Atha_AT2G07732.1, Atha_ATCG00490.1, Atha_ATMG00280.1	Caus_C000N1013E0.1, Caus_C000N1023G0.1, Caus_C001N0303G0.1, Caus_C141C00021X0.1	Mesc_03G124746.1, Mesc_S022154.1, Mesc_S091300.1	Ptri_012G062601.2, Ptri_013G162700.1, Ptri_T005800.1, Ptri_T124301.1	evm.model.fragScaff_scaffold_1545.22, evm.model.fragScaff_scaffold_1545.5, evm.model.fragScaff_scaffold_2495.12, evm.model.fragScaff_scaffold_263.2, evm.model.fragScaff_scaffold_530.12, evm.model.fragScaff_scaffold_530.13	Vvin_207s0031g03000.1, Vvin_207s0129g00790.1, Vvin_212s0055g00520.1, Vvin_216s0013g00330.1
OG0000317	Atha_AT1G07640.3, Atha_AT2G28810.1, Atha_AT2G37590.1, Atha_AT3G55370.3, Atha_AT5G02460.1	Caus_C012N0395E0.1, Caus_C026N0062E0.1, Caus_C043N0027E0.1, Caus_C064N0040E0.1	Mesc_04G033900.3, Mesc_07G115400.1, Mesc_08G077701.1, Mesc_10G031200.1, Mesc_11G131600.2	Ptri_001G238400.2, Ptri_006G084200.1, Ptri_008G055100.1, Ptri_009G029500.2, Ptri_010G205400.2	evm.model.fragScaff_scaffold_1477.44, evm.model.fragScaff_scaffold_3499.3	Vvin_206s0004g04520.1, Vvin_208s0007g00180.1, Vvin_213s0019g01410.2
OG0000318	Atha_AT1G75580.1, Atha_AT2G16580.1, Atha_AT2G21220.1, Atha_AT4G34760.1, Atha_AT4G38860.1	Caus_C013N0212E0.1, Caus_C036N0053E0.1, Caus_C083N0060E0.1	Mesc_02G103300.1, Mesc_04G082100.1, Mesc_05G149166.1, Mesc_05G149400.1, Mesc_11G093400.1, Mesc_18G015150.1	Ptri_002G024300.1, Ptri_004G164400.1, Ptri_005G237200.1, Ptri_007G012800.1, Ptri_009G126000.2	evm.model.original_scaffold_3995.23, evm.model.original_scaffold_8493.6	Vvin_203s0038g00950.1, Vvin_204s0023g03230.1, Vvin_218s0001g13980.1
OG0000319	Atha_AT2G38090.1, Atha_AT3G11280.1, Atha_AT5G05790.1, Atha_AT5G58900.1	Caus_C000N0019E0.1, Caus_C032N0380E0.1, Caus_C084N0015E0.1	Mesc_01G164800.1, Mesc_02G122080.1, Mesc_02G122200.1, Mesc_07G125100.2, Mesc_08G089700.1, Mesc_09G102700.1, Mesc_10G018000.1	Ptri_001G248800.2, Ptri_006G097300.1, Ptri_008G064200.1, Ptri_009G042600.1, Ptri_010G193000.1, Ptri_016G112300.1	evm.model.fragScaff_scaffold_3552.27	Vvin_206s0004g06100.1, Vvin_208s0007g01920.1, Vvin_213s0019g03370.2
OG0000320	Atha_AT1G36960.1, Atha_AT1G43680.1, Atha_AT1G48095.1, Atha_AT2G02103.1, Atha_AT2G13450.1, Atha_AT2G13500.1, Atha_AT2G13510.1, Atha_AT2G16676.1, Atha_AT2G17920.1, Atha_AT2G31590.1, Atha_AT2G41590.1, Atha_AT3G24070.1, Atha_AT3G31430.1, Atha_AT3G42140.1, Atha_AT3G47920.1, Atha_AT4G02000.1, Atha_AT4G04730.1, Atha_AT5G18636.1, Atha_AT5G25200.1, Atha_AT5G25600.1, Atha_AT5G35737.1, Atha_AT5G36228.1, Ath…
OG0000321	Atha_AT2G33100.1, Atha_AT3G03050.1, Atha_AT4G38190.1, Atha_AT5G16910.1	Caus_C002N0296E0.1, Caus_C002N0631E0.1, Caus_C014N0104E0.1, Caus_C057N0032E0.1	Mesc_08G066300.2, Mesc_09G126800.2, Mesc_15G051549.1, Mesc_15G114200.1	Ptri_001G050200.1, Ptri_003G177800.1, Ptri_004G208800.1, Ptri_009G170000.1, Ptri_013G082200.2, Ptri_019G049700.3	evm.model.fragScaff_scaffold_1338.2, evm.model.fragScaff_scaffold_2871.240, evm.model.original_scaffold_9714.36	Vvin_203s0038g04120.1, Vvin_214s0030g02140.1, Vvin_216s0039g02020.2
OG0000322	Atha_AT1G33840.1, Atha_AT2G14560.1, Atha_AT3G11740.1, Atha_AT3G16900.1, Atha_AT5G01750.2	Caus_C005N0065E0.1, Caus_C072N0072E0.1	Mesc_09G114200.1, Mesc_09G114300.1, Mesc_09G114400.1	Ptri_016G130400.1, Ptri_016G130500.1, Ptri_016G130700.1, Ptri_016G130800.1, Ptri_016G131100.1, Ptri_016G131300.1, Ptri_016G131400.2, Ptri_016G131500.2, Ptri_016G131600.1, Ptri_016G131701.2, Ptri_016G131800.1, Ptri_016G131850.1		Vvin_208s0058g00860.1, Vvin_208s0058g00870.1
OG0000323	Atha_AT2G22590.1, Atha_AT5G49690.1, Atha_AT5G65550.1	Caus_C045N0009E0.1	Mesc_04G116000.1, Mesc_13G101100.1, Mesc_13G101150.1, Mesc_13G101200.1, Mesc_13G101300.1, Mesc_18G056200.1	Ptri_001G030600.1, Ptri_003G184400.2, Ptri_010G182575.1, Ptri_010G182650.2, Ptri_012G034100.1	evm.model.fragScaff_scaffold_386.147	Vvin_200s0218g00130.1, Vvin_200s0218g00140.1, Vvin_200s0218g00150.1, Vvin_200s0218g00160.1, Vvin_200s0218g00170.1, Vvin_200s0218g00190.1, Vvin_200s0218g00200.1, Vvin_200s1564g00005.1
OG0000324	Atha_AT1G14070.1, Atha_AT1G14080.1, Atha_AT1G14100.1, Atha_AT1G14110.1, Atha_AT2G03210.1, Atha_AT2G03220.1, Atha_AT2G15350.1, Atha_AT2G15360.1, Atha_AT2G15370.1, Atha_AT2G15390.2	Caus_C012N0096E0.1	Mesc_01G033700.1, Mesc_05G105300.1, Mesc_11G009000.1, Mesc_11G009200.1, Mesc_14G080900.1, Mesc_14G080901.1	Ptri_001G034100.2, Ptri_003G191200.2, Ptri_003G191500.1, Ptri_008G090000.2	evm.model.fragScaff_scaffold_87.238.1	Vvin_201s0182g00160.1, Vvin_217s0000g06440.1
OG0000325	Atha_AT2G48130.1, Atha_AT3G22570.1, Atha_AT3G22580.1, Atha_AT3G22600.1, Atha_AT4G14815.1	Caus_C061N0049E0.1	Mesc_01G205700.2, Mesc_03G176400.1, Mesc_03G176600.1, Mesc_05G079400.1, Mesc_05G079500.1, Mesc_15G030500.1	Ptri_002G050300.1, Ptri_002G050400.2, Ptri_002G050500.1, Ptri_005G211800.1, Ptri_005G211900.1, Ptri_008G155100.2, Ptri_010G085300.1, Ptri_010G085400.1		Vvin_205s0020g03730.2, Vvin_205s0020g03740.2, Vvin_207s0151g00740.1, Vvin_207s0151g00760.1
OG0000326	Atha_AT1G66410.2, Atha_AT2G41110.2, Atha_AT3G43810.1, Atha_AT3G56800.1, Atha_AT4G14640.1, Atha_AT5G21274.1	Caus_C012N0114E0.1, Caus_C021N0280E0.1, Caus_C025N0396E0.1	Mesc_03G171800.1, Mesc_08G067400.1, Mesc_09G000800.1, Mesc_09G073600.1	Ptri_006G026700.1, Ptri_009G021500.2, Ptri_010G080900.1, Ptri_015G032600.1, Ptri_016G024700.2	evm.model.original_scaffold_16958.12, evm.model.original_scaffold_16958.17	Vvin_205s0020g04420.1, Vvin_206s0009g01910.1, Vvin_208s0040g00470.6, Vvin_217s0000g00580.1
OG0000327	Atha_AT1G50610.1, Atha_AT2G07040.1, Atha_AT3G20190.1, Atha_AT4G31250.1, Atha_AT5G35390.1	Caus_C011N0072E0.1, Caus_C058N0050G0.1, Caus_C071N0037E0.1	Mesc_02G222500.1, Mesc_06G178600.1, Mesc_16G138100.1, Mesc_18G144900.1	Ptri_004G170274.1, Ptri_006G078600.1, Ptri_006G279300.1, Ptri_007G002000.1, Ptri_014G002700.1, Ptri_018G002600.1, Ptri_018G147300.1	evm.model.fragScaff_scaffold_3245.61, evm.model.original_scaffold_11647.67	Vvin_204s0008g02890.1, Vvin_209s0054g01070.1, Vvin_211s0065g00420.1
OG0000328	Atha_AT2G28200.1, Atha_AT3G10470.1, Atha_AT5G03510.1, Atha_AT5G04390.1	Caus_C012N0281E0.1, Caus_C090N0012E0.1	Mesc_04G012800.1, Mesc_07G095100.1, Mesc_08G012900.1, Mesc_09G062200.1, Mesc_09G064306.1, Mesc_10G052000.1, Mesc_11G152400.1	Ptri_004G216900.1, Ptri_006G121600.2, Ptri_008G032300.1, Ptri_009G004800.1, Ptri_010G229400.1, Ptri_016G098100.1	evm.model.fragScaff_scaffold_1069.2, evm.model.fragScaff_scaffold_3475.52	Vvin_206s0061g00760.1, Vvin_208s0007g04770.1, Vvin_213s0019g05170.1
OG0000329	Atha_AT2G23990.2, Atha_AT2G25060.1, Atha_AT3G20570.1, Atha_AT4G30590.1, Atha_AT4G31840.1, Atha_AT5G25090.1, Atha_AT5G57920.1	Caus_C000N0937E0.1, Caus_C042N0009E0.1	Mesc_03G008300.1, Mesc_03G128000.1, Mesc_06G034400.2, Mesc_15G075300.1, Mesc_16G130100.1	Ptri_001G419200.1, Ptri_006G184100.1, Ptri_006G264600.1, Ptri_011G135400.1, Ptri_018G018200.1	evm.model.fragScaff_scaffold_1953.16, evm.model.original_scaffold_8899.12	Vvin_204s0008g06670.1, Vvin_211s0037g00290.1, Vvin_219s0177g00200.1
OG0000330	Atha_AT1G19680.1, Atha_AT1G75400.1, Atha_AT2G21500.1, Atha_AT4G39140.1	Caus_C011N0552E0.1, Caus_C017N0346E0.1	Mesc_04G074130.1, Mesc_04G087266.1, Mesc_05G155200.3, Mesc_11G091600.1, Mesc_18G021006.1, Mesc_18G021151.1	Ptri_002G031600.5, Ptri_004G158400.6, Ptri_005G231500.7, Ptri_009G120000.2	evm.model.fragScaff_scaffold_344.192, evm.model.fragScaff_scaffold_344.193, evm.model.original_scaffold_8493.57	Vvin_203s0038g04400.5, Vvin_204s0079g00560.1, Vvin_204s0079g00570.1, Vvin_215s0024g00510.1, Vvin_218s0001g13060.1
OG0000331	Atha_AT1G62370.1, Atha_AT3G07120.1, Atha_AT3G25030.1, Atha_AT4G03965.1, Atha_AT4G13100.2, Atha_AT4G22250.1	Caus_C005N0409E0.1, Caus_C021N0276E0.1, Caus_C034N0121E0.1, Caus_C063N0018E0.1	Mesc_12G045900.1, Mesc_12G069400.1, Mesc_13G047000.2, Mesc_13G065850.1, Mesc_17G022526.1	Ptri_002G224200.1, Ptri_002G243800.1, Ptri_004G003101.2, Ptri_011G020800.1, Ptri_014G158900.2	evm.model.fragScaff_scaffold_1503.44, evm.model.fragScaff_scaffold_2973.12	Vvin_200s0186g00090.4, Vvin_212s0059g01370.1
OG0000332	Atha_AT1G45215.1, Atha_AT1G45221.1, Atha_AT1G45223.1, Atha_AT1G57760.1, Atha_AT1G57775.1, Atha_AT1G57777.1, Atha_AT3G30383.1, Atha_AT3G30385.1, Atha_AT3G30387.1, Atha_AT3G44115.1, Atha_AT4G07515.1, Atha_AT4G08025.1, Atha_AT5G34881.1, Atha_AT5G34882.1, Atha_AT5G34883.1, Atha_AT5G34885.1, Atha_AT5G34887.1, Atha_AT5G34905.1, Atha_AT5G34908.1, Atha_AT5G42567.1, Atha_AT5G42955.1, Atha_AT5G42957.1	Caus_C000N0860E0.1			evm.model.fragScaff_scaffold_2871.147
OG0000333	Atha_AT1G22900.1, Atha_AT1G65870.1, Atha_AT3G58090.1, Atha_AT5G42500.1, Atha_AT5G42510.1	Caus_C011N0512G0.1	Mesc_08G041400.1, Mesc_08G042000.1, Mesc_08G042100.2, Mesc_09G038500.1, Mesc_09G039100.1	Ptri_006G195300.1, Ptri_016G060700.1, Ptri_016G060801.1, Ptri_016G060900.1, Ptri_016G061000.1	evm.model.fragScaff_scaffold_2313.102	Vvin_208s0007g06900.1, Vvin_208s0007g06910.1, Vvin_208s0007g06930.1, Vvin_208s0007g06950.1, Vvin_208s0007g06960.1, Vvin_208s0007g06990.1, Vvin_208s0007g07000.1
OG0000334	Atha_AT1G43890.1, Atha_AT3G09910.1, Atha_AT5G03530.1	Caus_C037N0099E0.1	Mesc_07G133300.1, Mesc_08G013100.1, Mesc_08G013200.1, Mesc_09G062000.1, Mesc_10G052100.2, Mesc_12G156300.2, Mesc_18G085300.1	Ptri_002G074400.1, Ptri_005G063500.1, Ptri_006G121400.1, Ptri_007G105500.1, Ptri_008G032000.1, Ptri_010G229600.1, Ptri_016G097800.1	evm.model.fragScaff_scaffold_1253.41	Vvin_200s0250g00080.1, Vvin_208s0007g04740.1, Vvin_213s0019g05190.1, Vvin_213s0019g05280.1, Vvin_218s0001g15090.1
OG0000335	Atha_AT1G26320.1, Atha_AT3G03080.1, Atha_AT5G16960.1, Atha_AT5G16970.1, Atha_AT5G16980.2, Atha_AT5G16990.1, Atha_AT5G17000.1, Atha_AT5G37940.1, Atha_AT5G37980.1, Atha_AT5G38000.1	Caus_C011N0175E0.1	Mesc_01G018600.1, Mesc_01G018700.1, Mesc_01G018800.1, Mesc_05G121500.1, Mesc_05G121700.1	Ptri_007G142400.1, Ptri_007G143600.1, Ptri_007G143800.1, Ptri_017G002300.1, Ptri_017G002700.1		Vvin_205s0094g01120.1, Vvin_205s0094g01130.4, Vvin_205s0094g01260.2
OG0000336	Atha_AT1G67025.1		Mesc_01G014600.2, Mesc_01G112000.1, Mesc_02G070200.1, Mesc_02G070650.1	Ptri_004G096675.1, Ptri_004G097000.1, Ptri_017G116900.6, Ptri_017G116955.1, Ptri_017G117010.1, Ptri_017G117065.1, Ptri_017G117120.1, Ptri_017G117175.1, Ptri_017G117285.1, Ptri_017G117340.1, Ptri_017G118401.1	evm.model.fragScaff_scaffold_2469.17, evm.model.fragScaff_scaffold_396.19, evm.model.fragScaff_scaffold_396.22	Vvin_214s0006g02595.1, Vvin_214s0006g02630.1, Vvin_214s0006g02646.1, Vvin_214s0006g02660.1, Vvin_217s0000g03330.2
OG0000337	Atha_AT1G11670.1, Atha_AT1G61890.1, Atha_AT3G21690.1	Caus_C006N0431E0.1, Caus_C020N0236E0.1	Mesc_16G007900.1, Mesc_16G008000.1, Mesc_17G038200.1, Mesc_17G038300.1, Mesc_17G038400.1	Ptri_004G016400.1, Ptri_011G002200.1, Ptri_011G002600.2, Ptri_011G002700.1, Ptri_011G002800.1, Ptri_011G002900.1, Ptri_014G153100.1		Vvin_210s0116g01860.1, Vvin_210s0116g01870.1, Vvin_210s0116g01880.1, Vvin_212s0059g02160.1, Vvin_212s0059g02180.1, Vvin_212s0059g02220.1, Vvin_212s0059g02230.1
OG0000338	Atha_AT1G07390.3	Caus_C069N0006E0.1, Caus_C083N0109E0.1, Caus_C083N0110E0.1	Mesc_04G022650.1, Mesc_04G110536.1, Mesc_04G110545.1, Mesc_11G055200.1, Mesc_11G055404.1, Mesc_11G055408.1, Mesc_11G055420.1, Mesc_11G055428.1, Mesc_11G055436.1, Mesc_11G059300.1, Mesc_11G059500.2, Mesc_11G060000.1, Mesc_11G060008.1, Mesc_11G060028.1, Mesc_S040700.2, Mesc_S042100.2, Mesc_S047701.1, Mesc_S047801.1, Mesc_S053900.2			Vvin_217s0053g00390.1
OG0000339	Atha_AT3G02230.1, Atha_AT3G08900.1, Atha_AT5G15650.1	Caus_C004N0082E0.1, Caus_C009N0449E0.1, Caus_C024N0009E0.1, Caus_C097N0019E0.1	Mesc_01G026300.1, Mesc_02G058600.1, Mesc_05G110800.1, Mesc_06G082100.1, Mesc_14G049300.1, Mesc_14G088100.1	Ptri_004G117800.1, Ptri_008G097600.1, Ptri_010G156700.1, Ptri_012G101100.1, Ptri_015G060300.1, Ptri_017G099100.1	evm.model.fragScaff_scaffold_1161.14	Vvin_201s0011g00160.1, Vvin_214s0083g01100.1, Vvin_217s0000g01290.1, Vvin_217s0000g05030.1
OG0000340	Atha_AT3G14460.1, Atha_AT3G14470.1		Mesc_07G107800.1, Mesc_11G004600.1, Mesc_11G057200.1, Mesc_13G036800.1, Mesc_15G085932.1, Mesc_17G055200.1	Ptri_001G029300.5, Ptri_001G379601.1, Ptri_001G379700.3, Ptri_003G055600.5, Ptri_003G200080.1, Ptri_003G200200.3, Ptri_003G200500.2, Ptri_003G200800.1, Ptri_003G201800.4, Ptri_003G201900.1, Ptri_005G007001.1, Ptri_T126306.1, Ptri_T126506.1, Ptri_T126706.1, Ptri_T126806.1, Ptri_T127106.1
OG0000341	Atha_AT3G17675.1		Mesc_02G214100.1			Vvin_200s0131g00090.1, Vvin_200s0131g00160.1, Vvin_200s0131g00186.1, Vvin_200s0131g00240.1, Vvin_200s0131g00254.1, Vvin_200s0131g00256.1, Vvin_200s0131g00314.1, Vvin_200s0131g00316.1, Vvin_200s0131g00345.1, Vvin_200s0380g00006.1, Vvin_200s0380g00012.1, Vvin_200s0610g00005.1, Vvin_200s0815g00005.1, Vvin_208s0032g00105.1, Vvin_213s0139g00426.1, Vvin_213s0139g00432.1, Vvin_213s0139g00438.1, Vvin_213…
OG0000342	Atha_AT3G55570.1, Atha_AT5G41761.1, Atha_AT5G55620.1		Mesc_01G045560.1, Mesc_01G248900.1, Mesc_02G013400.1, Mesc_05G025800.1, Mesc_07G119700.1, Mesc_08G070600.1, Mesc_09G078300.1, Mesc_15G061400.1	Ptri_001G313700.1, Ptri_002G167900.1, Ptri_003G136700.1, Ptri_006G017700.1, Ptri_012G031900.1, Ptri_014G095000.1, Ptri_014G095100.1	evm.model.fragScaff_scaffold_1348.13, evm.model.fragScaff_scaffold_2231.16	Vvin_200s0194g00180.1, Vvin_202s0025g01090.1, Vvin_213s0019g02270.1, Vvin_215s0046g01340.1
OG0000343				Ptri_013G051901.1, Ptri_013G052000.1, Ptri_013G052100.1, Ptri_013G052300.1		Vvin_214s0006g02330.1, Vvin_214s0006g02350.1, Vvin_214s0006g02360.1, Vvin_214s0006g02370.1, Vvin_214s0006g02380.1, Vvin_214s0006g02390.1, Vvin_214s0006g02400.1, Vvin_214s0006g02420.1, Vvin_214s0006g02430.1, Vvin_214s0006g02435.1, Vvin_214s0006g02440.1, Vvin_216s0013g00010.1, Vvin_216s0013g00060.1, Vvin_216s0013g00072.1, Vvin_216s0013g00078.1, Vvin_216s0013g00090.1, Vvin_216s0013g00096.1, Vvin_216…
OG0000344					evm.model.fragScaff_scaffold_442.8, evm.model.original_scaffold_16177.6, evm.model.original_scaffold_6982.3	Vvin_200s0160g00330.1, Vvin_200s0335g00020.1, Vvin_205s0029g00770.1, Vvin_205s0029g00850.1, Vvin_213s0147g00120.1, Vvin_213s0147g00150.1, Vvin_215s0024g01720.1, Vvin_216s0022g00375.1, Vvin_218s0041g01370.1, Vvin_218s0041g01400.1, Vvin_218s0041g01430.1, Vvin_218s0041g01440.1, Vvin_218s0041g01470.1, Vvin_218s0041g01520.1, Vvin_218s0041g01640.1, Vvin_218s0041g01720.1, Vvin_218s0041g01770.1, Vvin_218…
OG0000345	Atha_AT2G44440.1, Atha_AT3G12140.3, Atha_AT5G06780.1, Atha_AT5G13020.1	Caus_C008N0214E0.1	Mesc_06G169500.2, Mesc_08G045800.3, Mesc_08G046100.3, Mesc_09G034400.2, Mesc_14G015400.1, Mesc_16G063500.5	Ptri_001G013800.10, Ptri_001G229000.1, Ptri_003G212300.2, Ptri_006G191400.3, Ptri_009G022900.1, Ptri_016G047600.1, Ptri_T070080.1	evm.model.fragScaff_scaffold_2863.75, evm.model.fragScaff_scaffold_3454.19	Vvin_206s0004g01350.6, Vvin_208s0007g06350.1, Vvin_213s0156g00360.3
OG0000346	Atha_AT1G09665.1, Atha_AT1G19960.1, Atha_AT1G47370.1, Atha_AT1G57670.1, Atha_AT1G57830.1, Atha_AT1G57850.1, Atha_AT1G60320.1, Atha_AT1G65390.1, Atha_AT2G03030.1, Atha_AT2G03300.1, Atha_AT2G32140.1, Atha_AT4G19910.1, Atha_AT4G19920.1, Atha_AT4G19925.1, Atha_AT4G23510.1, Atha_AT5G44900.1, Atha_AT5G44910.1, Atha_AT5G44920.1, Atha_AT5G45000.1, Atha_AT5G45070.1, Atha_AT5G45080.1, Atha_AT5G45090.1, Ath…
OG0000347	Atha_AT2G46330.1, Atha_AT3G61640.1, Atha_AT5G24105.1, Atha_AT5G53250.1	Caus_C007N0301E0.1	Mesc_01G249100.1, Mesc_02G013300.1, Mesc_03G019400.1, Mesc_05G026100.1, Mesc_06G156900.1, Mesc_14G018800.1, Mesc_16G116900.1	Ptri_001G094700.1, Ptri_003G136600.1, Ptri_012G032000.1, Ptri_014G094800.1, Ptri_015G022600.1, Ptri_018G078801.1	evm.model.original_scaffold_13579.101	Vvin_202s0025g01080.1, Vvin_211s0016g02760.1, Vvin_215s0046g01360.1, Vvin_216s0050g02310.1
OG0000348	Atha_AT2G32530.1, Atha_AT2G32540.1, Atha_AT2G32610.1, Atha_AT2G32620.1, Atha_AT4G15290.1, Atha_AT4G15320.1	Caus_C001N0389M0.1, Caus_C020N0253M0.1, Caus_C020N0256M0.1	Mesc_13G068285.1, Mesc_13G069350.1	Ptri_002G227300.2, Ptri_014G155300.1, Ptri_014G155401.1		Vvin_212s0059g00910.1, Vvin_212s0059g00930.1, Vvin_212s0059g00940.1, Vvin_212s0059g00950.1, Vvin_212s0059g00960.1, Vvin_212s0059g00970.1, Vvin_212s0059g00990.1, Vvin_212s0059g01000.1, Vvin_212s0059g01010.1
OG0000349	Atha_AT1G61070.1, Atha_AT2G02100.1, Atha_AT2G02120.1, Atha_AT2G02130.1, Atha_AT5G63660.1	Caus_C102N0052E0.1	Mesc_02G163900.1, Mesc_05G122400.1, Mesc_07G074400.1, Mesc_07G074795.1, Mesc_18G077612.1, Mesc_18G077618.1, Mesc_18G077800.1, Mesc_18G077900.1	Ptri_004G138100.1, Ptri_T011200.1, Ptri_T011201.1, Ptri_T011300.4, Ptri_T011301.1	evm.model.fragScaff_scaffold_2676.47, evm.model.fragScaff_scaffold_2676.50	Vvin_201s0010g02030.2, Vvin_207s0130g00030.1
OG0000350	Atha_AT2G28350.1, Atha_AT4G30080.1	Caus_C000N0216E0.1, Caus_C001N0005E0.1, Caus_C002N0495E0.1, Caus_C012N0323E0.1, Caus_C046N0041E0.1	Mesc_04G019800.1, Mesc_07G099400.1, Mesc_07G099500.3, Mesc_08G007600.1, Mesc_10G046700.1, Mesc_11G146500.3	Ptri_004G211700.2, Ptri_006G127500.1, Ptri_008G039000.1, Ptri_009G014800.3, Ptri_010G223200.1, Ptri_016G090300.1	evm.model.original_scaffold_13135.18	Vvin_206s0004g02750.3, Vvin_208s0040g01810.1, Vvin_213s0019g04380.1
OG0000351	Atha_AT1G31950.1, Atha_AT1G33750.1, Atha_AT1G48800.1, Atha_AT1G48820.1, Atha_AT1G66020.1, Atha_AT1G70080.1, Atha_AT2G23230.1, Atha_AT2G37140.1, Atha_AT3G14490.1, Atha_AT3G14520.1, Atha_AT3G14540.1, Atha_AT3G29110.1, Atha_AT3G29190.1, Atha_AT3G29410.1, Atha_AT3G32030.1, Atha_AT4G13280.1, Atha_AT4G13300.1, Atha_AT4G15870.1, Atha_AT4G20200.1, Atha_AT4G20210.1, Atha_AT4G20230.1, Atha_AT5G44630.1, Ath…
OG0000352	Atha_AT1G29250.1, Atha_AT2G34160.1, Atha_AT3G04620.1	Caus_C001N0602E0.1, Caus_C010N0069E0.1, Caus_C071N0130E0.1	Mesc_03G016400.1, Mesc_08G136600.1, Mesc_09G151000.1, Mesc_16G120500.1	Ptri_005G056000.1, Ptri_006G252000.1, Ptri_018G029300.2	evm.model.fragScaff_scaffold_1492.1, evm.model.fragScaff_scaffold_1554.1, evm.model.fragScaff_scaffold_3245.155, evm.model.fragScaff_scaffold_3777.1, evm.model.fragScaff_scaffold_3777.2, evm.model.fragScaff_scaffold_3777.3, evm.model.fragScaff_scaffold_806.1	Vvin_204s0023g02330.1, Vvin_209s0002g06460.1, Vvin_211s0016g05100.1
OG0000353	Atha_AT2G32720.1, Atha_AT5G48810.1, Atha_AT5G53560.1	Caus_C026N0364E0.1, Caus_C032N0231E0.1, Caus_C071N0023E0.1	Mesc_01G038200.1, Mesc_03G152300.1, Mesc_05G193000.3, Mesc_12G044900.2, Mesc_12G049401.1, Mesc_13G045900.1, Mesc_15G050100.1	Ptri_001G314200.1, Ptri_002G242500.1, Ptri_012G024600.1, Ptri_015G007600.1, Ptri_017G054300.1, Ptri_018G105200.2	evm.model.fragScaff_scaffold_1274.2, evm.model.original_scaffold_12124.16	Vvin_207s0005g06290.1, Vvin_216s0098g01230.1
OG0000354	Atha_AT2G19760.1, Atha_AT2G19770.1, Atha_AT4G29340.1, Atha_AT4G29350.1, Atha_AT5G56600.1	Caus_C007N0314E0.1, Caus_C016N0385E0.1	Mesc_03G028300.1, Mesc_03G028400.1, Mesc_04G135100.1, Mesc_11G032100.1, Mesc_16G073000.1, Mesc_16G107500.1, Mesc_16G107600.1	Ptri_001G190800.2, Ptri_003G047700.1, Ptri_006G235200.3, Ptri_018G057600.10	evm.model.fragScaff_scaffold_8.47	Vvin_204s0008g00490.1, Vvin_209s0002g03250.1, Vvin_211s0016g02940.1, Vvin_211s0016g02950.1
OG0000355	Atha_AT1G19910.1, Atha_AT2G16510.1, Atha_AT4G34720.1, Atha_AT4G38920.1	Caus_C005N0680E0.1, Caus_C014N0036E0.1	Mesc_01G144400.1, Mesc_02G102200.5, Mesc_02G164200.1, Mesc_04G082900.1, Mesc_05G151800.1, Mesc_11G081500.1, Mesc_18G016750.1, Mesc_18G017000.2	Ptri_002G027200.4, Ptri_002G082700.1, Ptri_004G163400.1, Ptri_005G235300.1, Ptri_007G014600.2	evm.model.original_scaffold_8493.14	Vvin_203s0038g00790.1, Vvin_218s0001g02650.1, Vvin_218s0001g13630.1
OG0000356	Atha_AT2G39855.1, Atha_AT3G46880.1, Atha_AT3G55646.1, Atha_AT5G02020.1, Atha_AT5G05965.1, Atha_AT5G59080.1	Caus_C032N0398E0.1, Caus_C041N0089E0.1, Caus_C041N0094E0.1	Mesc_02G126600.1, Mesc_07G122500.1, Mesc_08G082200.2, Mesc_09G098500.3, Mesc_10G021200.1	Ptri_006G092400.3, Ptri_008G061700.1, Ptri_009G038300.2, Ptri_010G196400.3	evm.model.fragScaff_scaffold_2159.21, evm.model.fragScaff_scaffold_3552.74.2	Vvin_206s0004g05650.2, Vvin_208s0007g01360.2, Vvin_213s0019g02680.2
OG0000357	Atha_AT1G10630.1, Atha_AT1G23490.1, Atha_AT1G70490.1, Atha_AT2G47170.1, Atha_AT3G62290.1, Atha_AT5G14670.1	Caus_C004N0414E0.1	Mesc_05G011800.2, Mesc_13G028900.1, Mesc_13G118900.2, Mesc_15G149500.1	Ptri_002G191400.2, Ptri_005G007300.1, Ptri_005G007400.2, Ptri_005G142100.5, Ptri_013G005600.2, Ptri_014G116500.4	evm.model.fragScaff_scaffold_2231.15, evm.model.original_scaffold_11575.6	Vvin_201s0127g00440.4, Vvin_205s0020g00490.1, Vvin_207s0129g01090.1, Vvin_214s0066g01080.4
OG0000358	Atha_AT1G02030.1, Atha_AT2G45120.1, Atha_AT3G60580.1, Atha_AT4G16610.1	Caus_C001N0554E0.1, Caus_C002N0552E0.1, Caus_C031N0165E0.1	Mesc_01G080916.1, Mesc_01G081000.1, Mesc_01G269300.1, Mesc_02G039900.1, Mesc_05G049500.1, Mesc_06G133500.1, Mesc_14G036900.2	Ptri_001G125900.2, Ptri_001G157700.1, Ptri_002G143800.2, Ptri_003G077200.2, Ptri_014G066100.1	evm.model.fragScaff_scaffold_2987.91	Vvin_200s0229g00050.1, Vvin_215s0021g02720.1, Vvin_216s0013g01976.1
OG0000359	Atha_AT2G19460.1, Atha_AT5G11970.1	Caus_C000N0809E0.1	Mesc_03G035900.1, Mesc_04G141400.1, Mesc_06G012650.1, Mesc_06G013350.1, Mesc_06G055950.1, Mesc_06G076750.1, Mesc_09G054850.1, Mesc_11G023800.2, Mesc_13G090001.1, Mesc_14G145164.1, Mesc_16G082200.1, Mesc_16G100100.1	Ptri_001G197700.1, Ptri_003G043600.1, Ptri_006G147700.2, Ptri_006G225900.2	evm.model.original_scaffold_5239.23	Vvin_204s0008g01020.1, Vvin_209s0002g01750.1, Vvin_211s0016g01940.1
OG0000360	Atha_AT3G50070.1, Atha_AT4G34160.1, Atha_AT5G67260.1	Caus_C048N0067E0.1	Mesc_05G177400.1, Mesc_07G076800.1, Mesc_12G108100.1, Mesc_13G119100.1, Mesc_18G041600.1, Mesc_S050700.1	Ptri_001G301800.1, Ptri_002G123000.2, Ptri_005G141900.1, Ptri_007G048300.1, Ptri_009G097800.2, Ptri_014G023000.1	evm.model.fragScaff_scaffold_2479.14, evm.model.fragScaff_scaffold_2676.78.1	Vvin_200s0194g00280.1, Vvin_203s0097g00610.1, Vvin_203s0180g00040.1, Vvin_207s0129g01100.1, Vvin_218s0001g09920.1
OG0000361	Atha_AT1G22650.1, Atha_AT1G35580.1, Atha_AT1G72000.1, Atha_AT4G09510.1, Atha_AT4G34860.1	Caus_C002N0083E0.1, Caus_C004N0572M0.1, Caus_C036N0045E0.1, Caus_C039N0235E0.1	Mesc_02G194100.3, Mesc_05G021300.2, Mesc_05G147500.2, Mesc_05G200900.2, Mesc_18G103000.2	Ptri_002G173600.1, Ptri_004G167500.1, Ptri_005G239400.1, Ptri_013G110800.2	evm.model.fragScaff_scaffold_825.14, evm.model.original_scaffold_18545.84	Vvin_203s0038g01480.1, Vvin_218s0001g14290.1, Vvin_218s0072g01040.2
OG0000362	Atha_AT1G75280.1, Atha_AT1G75290.1, Atha_AT1G75300.1, Atha_AT4G39230.1	Caus_C036N0081E0.1, Caus_C051N0052E0.1	Mesc_04G089100.1, Mesc_04G089200.1, Mesc_11G085800.1, Mesc_18G022950.1	Ptri_002G034400.1, Ptri_005G228700.1, Ptri_009G118100.1, Ptri_009G118300.1	evm.model.original_scaffold_8493.70	Vvin_203s0038g04620.1, Vvin_203s0038g04630.1, Vvin_203s0038g04670.1, Vvin_203s0038g04680.1, Vvin_203s0038g04690.1, Vvin_203s0038g04700.1, Vvin_218s0001g12690.1, Vvin_218s0001g12700.1
OG0000363	Atha_AT1G11960.1, Atha_AT1G62320.1, Atha_AT3G21620.1, Atha_AT4G02900.1, Atha_AT4G04340.1, Atha_AT4G15430.1, Atha_AT4G22120.1	Caus_C020N0259E0.1, Caus_C035N0274E0.1, Caus_C036N0327E0.1	Mesc_01G209900.3, Mesc_05G073500.2, Mesc_12G071900.4, Mesc_16G003300.1, Mesc_17G028200.1	Ptri_002G226800.1, Ptri_004G005900.3, Ptri_011G009900.1, Ptri_014G156100.1	evm.model.fragScaff_scaffold_2172.37	Vvin_207s0104g00360.3, Vvin_210s0116g00940.1, Vvin_212s0059g01090.3
OG0000364	Atha_AT4G27280.1, Atha_AT5G54490.1	Caus_C021N0318M0.1, Caus_C021N0320M0.1	Mesc_03G118300.1, Mesc_12G079300.1, Mesc_15G080700.1, Mesc_15G081100.1, Mesc_16G019156.1, Mesc_17G032550.1	Ptri_001G412077.1, Ptri_001G414600.1, Ptri_004G027200.1, Ptri_011G039500.1, Ptri_011G039600.1, Ptri_011G125300.1, Ptri_011G129100.3, Ptri_013G151000.1, Ptri_019G120600.1	evm.model.fragScaff_scaffold_1503.165	Vvin_200s0347g00040.1, Vvin_212s0134g00240.1, Vvin_219s0014g04650.1
OG0000365	Atha_AT1G54290.1, Atha_AT4G27130.1, Atha_AT5G54760.1, Atha_AT5G54940.1	Caus_C000N0551E0.1, Caus_C006N0380E0.1, Caus_C099N0010E0.1	Mesc_03G123618.1, Mesc_03G123701.1, Mesc_15G071500.1, Mesc_15G075460.1, Mesc_15G075700.3, Mesc_16G011900.4	Ptri_001G418600.2, Ptri_007G122600.3, Ptri_007G122700.4, Ptri_010G151700.1, Ptri_011G134700.2, Ptri_017G037100.1	evm.model.fragScaff_scaffold_3358.44	Vvin_212s0059g02370.3, Vvin_219s0090g00420.3, Vvin_219s0177g00100.1
OG0000366	Atha_AT4G00200.1, Atha_AT4G12080.1, Atha_AT4G22770.1, Atha_AT5G62260.1	Caus_C008N0420E0.1, Caus_C026N0233E0.1, Caus_C031N0118E0.1	Mesc_01G071800.1, Mesc_01G265500.2, Mesc_02G032537.1, Mesc_05G044900.1, Mesc_06G138000.1, Mesc_14G033100.1	Ptri_001G115800.1, Ptri_002G148600.1, Ptri_003G116500.3, Ptri_012G129500.1, Ptri_014G070000.6	evm.model.fragScaff_scaffold_2987.66.6, evm.model.fragScaff_scaffold_3212.149_evm.model.fragScaff_scaffold_3212.150	Vvin_202s0025g05130.1, Vvin_215s0048g00870.1, Vvin_216s0022g01810.1
OG0000367	Atha_AT3G05840.1, Atha_AT4G00720.1, Atha_AT5G14640.1, Atha_AT5G26751.1	Caus_C001N0536E0.1, Caus_C008N0437E0.1, Caus_C016N0157E0.1, Caus_C074N0082E0.1	Mesc_01G232500.1, Mesc_01G261000.1, Mesc_05G011400.1, Mesc_08G108500.3	Ptri_002G155000.2, Ptri_002G190500.4, Ptri_005G005400.5, Ptri_013G004700.1, Ptri_014G075100.1, Ptri_014G115600.1	evm.model.fragScaff_scaffold_1580.3, evm.model.fragScaff_scaffold_2862.1, evm.model.fragScaff_scaffold_2987.27	Vvin_214s0060g00600.1, Vvin_215s0048g02010.1
OG0000368	Atha_AT1G15750.1, Atha_AT1G80490.2, Atha_AT3G15880.2	Caus_C024N0206E0.1	Mesc_03G012550.1, Mesc_04G108600.3, Mesc_06G056000.2, Mesc_11G061200.3, Mesc_14G114900.1, Mesc_16G124700.8, Mesc_16G124800.3	Ptri_001G200500.4, Ptri_003G030000.2, Ptri_006G066800.3, Ptri_006G257900.3, Ptri_006G258100.8, Ptri_018G023800.1, Ptri_018G023900.5, Ptri_018G128000.1	evm.model.fragScaff_scaffold_386.126	Vvin_209s0002g07020.1, Vvin_209s0002g08370.3, Vvin_211s0016g05620.1
OG0000369	Atha_AT1G15150.1, Atha_AT1G15160.1, Atha_AT1G15170.1, Atha_AT1G15180.1, Atha_AT1G71140.1	Caus_C009N0241E0.1, Caus_C009N0370E0.1, Caus_C018N0408E0.1	Mesc_02G072400.1, Mesc_06G063000.1, Mesc_14G109700.1, Mesc_14G109766.1, Mesc_14G109832.1	Ptri_004G093400.1, Ptri_004G094700.3, Ptri_008G126500.4, Ptri_010G116900.5, Ptri_010G117000.2	evm.model.fragScaff_scaffold_87.304	Vvin_201s0011g04430.1, Vvin_201s0011g04450.2, Vvin_214s0006g02260.1, Vvin_215s0021g00410.1
OG0000370	Atha_AT1G55210.1, Atha_AT1G58170.1, Atha_AT3G13650.1, Atha_AT3G13660.1, Atha_AT3G13662.1, Atha_AT5G49040.1	Caus_C023N0202E0.1, Caus_C023N0204G0.1, Caus_C023N0205E0.1	Mesc_03G088800.1	Ptri_001G009100.1, Ptri_003G216200.1	evm.model.fragScaff_scaffold_2863.115, evm.model.fragScaff_scaffold_2863.116	Vvin_206s0004g00970.1, Vvin_206s0004g00980.1, Vvin_206s0004g00990.1, Vvin_206s0004g01000.1, Vvin_206s0004g01010.1, Vvin_206s0004g01015.1, Vvin_206s0004g01020.1, Vvin_206s0004g01030.1, Vvin_206s0004g01040.1
OG0000371	Atha_AT1G55850.1	Caus_C018N0214E0.1, Caus_C018N0215E0.1	Mesc_03G142200.1, Mesc_03G142400.1, Mesc_03G142500.1, Mesc_08G129601.1, Mesc_08G129800.1	Ptri_001G369100.1, Ptri_006G004166.1, Ptri_006G004300.1	evm.model.original_scaffold_4121.5_evm.model.original_scaffold_4121.6	Vvin_200s0414g00010.1, Vvin_200s0414g00020.1, Vvin_200s0414g00030.1, Vvin_200s0414g00040.1, Vvin_200s0414g00060.1, Vvin_200s0469g00010.2, Vvin_200s0469g00020.1, Vvin_200s0469g00040.1, Vvin_200s0469g00050.1, Vvin_219s0015g00710.1, Vvin_219s0015g00730.1
OG0000372	Atha_AT1G65780.1, Atha_AT1G65810.1	Caus_C009N0005E0.1, Caus_C009N0008E0.1, Caus_C009N0009E0.1, Caus_C011N0237E0.1	Mesc_01G124801.1, Mesc_01G124900.3	Ptri_004G077100.3, Ptri_004G077500.5, Ptri_004G077600.1, Ptri_004G077650.1, Ptri_004G077700.1, Ptri_004G077800.1, Ptri_017G140200.2, Ptri_017G140300.4, Ptri_017G140400.2, Ptri_017G140501.1, Ptri_017G140601.1		Vvin_216s0050g02320.1, Vvin_216s0050g02330.1, Vvin_216s0050g02340.1, Vvin_216s0050g02350.1
OG0000373	Atha_AT1G69010.1, Atha_AT5G08130.5, Atha_AT5G38860.1	Caus_C009N0444E0.1, Caus_C018N0317E0.1, Caus_C097N0012E0.1	Mesc_01G104200.1, Mesc_02G060100.1, Mesc_06G079000.2, Mesc_06G080300.2, Mesc_14G089600.1, Mesc_14G090700.3	Ptri_004G112900.1, Ptri_008G112000.2, Ptri_010G137600.2, Ptri_012G065000.3, Ptri_015G048000.2, Ptri_017G101700.4	evm.model.fragScaff_scaffold_1486.184.5	Vvin_201s0010g00540.3, Vvin_214s0083g00930.1, Vvin_215s0046g00830.1, Vvin_217s0000g04790.1
OG0000374	Atha_AT3G21945.1, Atha_AT3G22060.1	Caus_C010N0093E0.1, Caus_C010N0095E0.1	Mesc_12G077801.1, Mesc_13G109300.1, Mesc_13G110600.1, Mesc_16G013700.2	Ptri_007G120400.1, Ptri_007G120401.1, Ptri_007G120500.1, Ptri_007G120501.1, Ptri_007G120700.1, Ptri_017G039883.1, Ptri_017G039966.1, Ptri_017G040132.1, Ptri_017G040450.1	evm.model.fragScaff_scaffold_231.22	Vvin_202s0087g01010.1, Vvin_212s0059g02580.1, Vvin_212s0059g02590.1, Vvin_212s0059g02600.1, Vvin_212s0059g02620.1
OG0000375	Atha_AT3G09730.2	Caus_C049N0091E0.1	Mesc_03G063950.1, Mesc_05G196900.1, Mesc_05G197100.2, Mesc_05G197400.2, Mesc_08G004108.1, Mesc_08G004112.1, Mesc_08G004118.1, Mesc_08G004904.1, Mesc_08G014106.1, Mesc_08G014108.1, Mesc_08G014114.1, Mesc_12G045350.1, Mesc_S022258.1, Mesc_S022758.1, Mesc_S022858.1, Mesc_S023058.1	Ptri_006G130600.1	evm.model.original_scaffold_8652.1, evm.model.original_scaffold_8652.2, evm.model.original_scaffold_8652.6, evm.model.original_scaffold_8652.7
OG0000376	Atha_AT3G19000.1, Atha_AT3G19010.1	Caus_C005N0636E0.1	Mesc_15G144300.1, Mesc_17G095100.1, Mesc_17G095200.1, Mesc_17G095300.1, Mesc_17G095400.1	Ptri_004G146000.1, Ptri_004G146100.1, Ptri_009G107550.1, Ptri_009G107600.1		Vvin_203s0063g01150.1, Vvin_203s0063g01160.1, Vvin_203s0063g01180.1, Vvin_203s0063g01210.1, Vvin_203s0063g01220.1, Vvin_203s0063g01250.1, Vvin_203s0063g01280.1, Vvin_203s0063g01290.1, Vvin_203s0063g01320.1, Vvin_203s0063g01330.1, Vvin_203s0063g01340.1
OG0000377	Atha_AT5G01810.1, Atha_AT5G07070.1, Atha_AT5G45820.1, Atha_AT5G58380.1	Caus_C003N0132E0.1, Caus_C005N0058E0.1, Caus_C032N0309E0.1	Mesc_07G137800.1, Mesc_08G173300.2, Mesc_09G116000.1, Mesc_17G057100.1, Mesc_18G137500.1	Ptri_011G067500.1, Ptri_013G156000.3, Ptri_016G133500.2, Ptri_019G048800.1, Ptri_019G127500.1	evm.model.fragScaff_scaffold_1486.16, evm.model.original_scaffold_14970.55	Vvin_206s0004g07830.1, Vvin_208s0058g01040.1, Vvin_210s0003g01410.1, Vvin_213s0067g02480.2
OG0000378	Atha_AT5G51190.1, Atha_AT5G61600.1	Caus_C026N0204E0.1, Caus_C067N0073E0.1	Mesc_06G131200.1, Mesc_14G039000.1	Ptri_001G079800.1, Ptri_003G150800.1		Vvin_216s0013g00900.1, Vvin_216s0013g00950.1, Vvin_216s0013g00970.1, Vvin_216s0013g00980.1, Vvin_216s0013g00990.1, Vvin_216s0013g01000.1, Vvin_216s0013g01030.1, Vvin_216s0013g01050.1, Vvin_216s0013g01060.1, Vvin_216s0013g01064.1, Vvin_216s0013g01070.1, Vvin_216s0013g01080.1, Vvin_216s0013g01090.1, Vvin_216s0013g01110.1, Vvin_216s0013g01120.1
OG0000379		Caus_C053N0018E0.1		Ptri_001G014200.1, Ptri_001G157750.1, Ptri_002G206500.1, Ptri_003G047151.1, Ptri_004G108960.1, Ptri_004G111750.1, Ptri_004G170442.1, Ptri_005G130601.1, Ptri_006G146100.1, Ptri_006G191850.1, Ptri_006G196716.1, Ptri_006G202550.1, Ptri_007G059900.2, Ptri_009G022650.1, Ptri_010G215600.2, Ptri_011G088750.1, Ptri_011G163248.1, Ptri_012G061366.1, Ptri_014G170950.1, Ptri_015G008050.1, Ptri_018G071050.1, …
OG0000380				Ptri_003G015500.2, Ptri_003G025904.1, Ptri_004G169800.1, Ptri_004G170000.1, Ptri_004G170232.2, Ptri_004G170300.2, Ptri_004G170400.1, Ptri_004G170700.1, Ptri_013G041800.3, Ptri_014G002900.2, Ptri_014G003200.1, Ptri_014G003350.1, Ptri_014G003401.1, Ptri_014G003600.4, Ptri_014G003832.1, Ptri_014G005300.4, Ptri_014G005400.4, Ptri_014G005600.4, Ptri_014G007600.8, Ptri_014G012000.1, Ptri_018G135700.2, …
OG0000381					evm.model.fragScaff_scaffold_1114.2, evm.model.fragScaff_scaffold_1557.2, evm.model.fragScaff_scaffold_2091.3, evm.model.fragScaff_scaffold_2201.1, evm.model.fragScaff_scaffold_2463.2, evm.model.fragScaff_scaffold_2679.1, evm.model.fragScaff_scaffold_3550.2, evm.model.fragScaff_scaffold_3846.2, evm.model.fragScaff_scaffold_3846.4, evm.model.fragScaff_scaffold_87.53, evm.model.fragScaff_scaffold_9…
OG0000382						Vvin_200s0174g00250.1, Vvin_200s1331g00020.1, Vvin_200s2265g00010.1, Vvin_200s2424g00010.1, Vvin_201s0146g00050.1, Vvin_202s0012g02130.1, Vvin_203s0017g00130.1, Vvin_203s0038g00210.1, Vvin_205s0020g03410.1, Vvin_205s0049g01570.1, Vvin_206s0009g01440.1, Vvin_210s0042g00790.1, Vvin_211s0149g00010.1, Vvin_212s0134g00250.1, Vvin_213s0106g00220.1, Vvin_214s0081g00810.1, Vvin_215s0045g01330.1, Vvin_215…
OG0000383						Vvin_200s1602g00010.1, Vvin_200s2707g00010.1, Vvin_208s0007g08890.1, Vvin_218s0041g00710.1, Vvin_218s0041g00740.1, Vvin_218s0041g00790.1, Vvin_218s0041g00800.1, Vvin_218s0041g00810.1, Vvin_218s0041g00830.1, Vvin_218s0041g00840.1, Vvin_218s0041g00865.1, Vvin_218s0041g00890.1, Vvin_218s0041g00900.1, Vvin_218s0041g00910.1, Vvin_218s0041g00920.1, Vvin_218s0041g00930.1, Vvin_218s0041g00950.1, Vvin_218…
OG0000384						Vvin_200s1526g00005.1, Vvin_209s0018g00655.1, Vvin_209s0018g00670.1, Vvin_209s0018g00710.1, Vvin_209s0018g00735.1, Vvin_209s0018g00780.2, Vvin_209s0018g00940.1, Vvin_209s0018g01105.1, Vvin_209s0054g00021.1, Vvin_209s0054g00035.1, Vvin_209s0054g00050.1, Vvin_209s0054g00080.1, Vvin_209s0054g00105.1, Vvin_209s0054g00193.1, Vvin_209s0054g00196.1, Vvin_209s0054g00199.1, Vvin_209s0054g00202.1, Vvin_209…
OG0000385	Atha_AT2G07785.1, Atha_ATCG01100.1, Atha_ATMG00516.1, Atha_ATMG01120.1, Atha_ATMG01275.1	Caus_C044N0045M0.1, Caus_C074N0070M0.1, Caus_C135M0032M0.1, Caus_C135M0049M0.1, Caus_C139M0016G0.1, Caus_C140M0013G0.1, Caus_C143M0010G0.1, Caus_C154M0008G0.1, Caus_C176M0002M0.1	Mesc_S022790.1, Mesc_S024733.1, Mesc_S092902.1	Ptri_013G074800.1	evm.model.original_scaffold_4534.6, evm.model.original_scaffold_4534.9	Vvin_200s0396g00020.1, Vvin_208s0056g01060.1
OG0000386	Atha_AT1G05340.1, Atha_AT1G56060.1, Atha_AT2G32190.1, Atha_AT2G32200.1, Atha_AT2G32210.1, Atha_AT3G22231.1, Atha_AT3G22235.1, Atha_AT3G22240.1	Caus_C012N0028E0.1	Mesc_05G115500.1, Mesc_09G073500.1, Mesc_11G006500.1	Ptri_006G021600.1, Ptri_015G120800.1, Ptri_016G019201.1	evm.model.original_scaffold_13393.16	Vvin_203s0017g01390.1, Vvin_203s0017g01400.1, Vvin_203s0017g01410.3, Vvin_203s0017g01450.1, Vvin_203s0017g01460.2, Vvin_218s0001g09000.1
OG0000387	Atha_AT2G28950.1, Atha_AT2G37640.1, Atha_AT2G39700.1, Atha_AT3G55500.1, Atha_AT5G02260.1	Caus_C005N0158E0.1, Caus_C007N0075E0.1, Caus_C012N0414E0.1	Mesc_01G172700.1, Mesc_02G131900.1, Mesc_07G117200.1, Mesc_09G093200.1, Mesc_10G029400.1	Ptri_001G240900.1, Ptri_008G057100.1, Ptri_010G202500.1	evm.model.fragScaff_scaffold_1477.33, evm.model.fragScaff_scaffold_3475.213, evm.model.original_scaffold_12379.65	Vvin_206s0004g04860.1, Vvin_208s0007g00440.1, Vvin_213s0019g01650.1
OG0000388	Atha_AT2G33700.1, Atha_AT3G51470.1	Caus_C041N0096E0.1, Caus_C078N0018E0.1	Mesc_01G156200.1, Mesc_02G115000.3, Mesc_13G068901.1, Mesc_18G003500.2, Mesc_S022338.1	Ptri_002G007500.1, Ptri_005G102500.2, Ptri_005G253700.1, Ptri_007G058700.2	evm.model.fragScaff_scaffold_1561.15, evm.model.original_scaffold_17214.59, evm.model.original_scaffold_17214.60, evm.model.original_scaffold_17214.64, evm.model.original_scaffold_18851.3, evm.model.original_scaffold_4457.5, evm.model.original_scaffold_7346.1	Vvin_207s0031g02160.1, Vvin_218s0122g01010.3
OG0000389	Atha_AT2G16520.1, Atha_AT2G21420.1, Atha_AT2G22940.1, Atha_AT2G25360.1, Atha_AT2G25370.1, Atha_AT2G26130.1, Atha_AT2G26135.1, Atha_AT3G43180.1, Atha_AT3G43750.1, Atha_AT3G45460.1, Atha_AT3G45470.1, Atha_AT3G45480.1, Atha_AT3G45490.1, Atha_AT3G45500.1, Atha_AT3G45510.1, Atha_AT3G45525.1, Atha_AT3G45540.1, Atha_AT3G45555.1, Atha_AT3G45560.1, Atha_AT3G45570.1, Atha_AT3G45580.1, Atha_AT5G37560.1
OG0000390	Atha_AT2G36750.1, Atha_AT2G36760.1, Atha_AT2G36770.1, Atha_AT2G36780.1, Atha_AT2G36790.1, Atha_AT2G36800.1, Atha_AT3G53150.1, Atha_AT3G53160.1	Caus_C000N0943E0.1	Mesc_08G015600.1, Mesc_09G048100.1, Mesc_12G036400.2, Mesc_12G049501.1, Mesc_S022221.1, Mesc_S022321.1, Mesc_S049100.1, Mesc_S049200.2, Mesc_S049300.1	Ptri_006G120600.1, Ptri_012G048700.1, Ptri_016G097400.1		Vvin_208s0007g04570.1
OG0000391	Atha_AT1G29470.1, Atha_AT2G34300.1, Atha_AT3G51070.1, Atha_AT5G64030.1	Caus_C026N0465E0.1, Caus_C037N0091E0.1, Caus_C066N0051E0.1, Caus_C066N0053E0.1, Caus_C091N0041E0.1	Mesc_01G141600.1, Mesc_02G171900.1, Mesc_12G157500.1	Ptri_002G075800.2, Ptri_005G065200.1, Ptri_005G118100.1, Ptri_005G184500.4, Ptri_007G017400.3, Ptri_007G104000.1	evm.model.fragScaff_scaffold_70.56	Vvin_204s0023g02790.1, Vvin_204s0044g01670.2, Vvin_218s0001g01270.1
OG0000392	Atha_AT2G37360.1, Atha_AT2G39350.1, Atha_AT3G53510.1, Atha_AT3G55090.1, Atha_AT5G13580.1	Caus_C007N0127E0.1, Caus_C007N0128E0.1, Caus_C026N0043E0.1	Mesc_07G106700.1, Mesc_08G000100.1, Mesc_10G039000.1	Ptri_002G156900.2, Ptri_008G047900.1, Ptri_010G213400.3, Ptri_014G080200.1	evm.model.fragScaff_scaffold_3029.12, evm.model.original_scaffold_12300.11, evm.model.original_scaffold_12300.12, evm.model.original_scaffold_12300.8, evm.model.original_scaffold_12300.9	Vvin_208s0040g02840.1, Vvin_213s0067g03750.1
OG0000393	Atha_AT2G22620.1, Atha_AT4G37950.1	Caus_C069N0081E0.1	Mesc_03G066581.1, Mesc_03G080262.1, Mesc_03G081224.1, Mesc_03G084900.2, Mesc_08G089431.1, Mesc_12G122700.1, Mesc_13G102800.1, Mesc_16G053300.2, Mesc_S006175.1, Mesc_S022015.1, Mesc_S022115.1, Mesc_S022119.1, Mesc_S022122.1, Mesc_S022532.1, Mesc_S022619.1, Mesc_S022632.1	Ptri_006G218500.3, Ptri_014G004500.1	evm.model.fragScaff_scaffold_440.174
OG0000394	Atha_AT1G52740.1, Atha_AT2G38810.1, Atha_AT3G54560.1	Caus_C010N0060E0.1, Caus_C031N0023E0.1	Mesc_01G202800.1, Mesc_03G018100.1, Mesc_04G118600.1, Mesc_05G083000.1, Mesc_06G051000.2, Mesc_11G049100.1, Mesc_14G128100.1	Ptri_002G046400.1, Ptri_005G216600.5, Ptri_006G249300.1, Ptri_006G249400.1, Ptri_018G032000.1, Ptri_018G032100.1	evm.model.fragScaff_scaffold_386.213	Vvin_200s0179g00340.1, Vvin_204s0008g04700.1, Vvin_209s0002g05770.1
OG0000395	Atha_AT1G05170.2, Atha_AT1G11730.1, Atha_AT2G32430.1, Atha_AT4G26940.1	Caus_C000N0555E0.1, Caus_C017N0335E0.1, Caus_C020N0243E0.1, Caus_C021N0294E0.1	Mesc_03G130500.2, Mesc_13G069800.1, Mesc_16G006600.1	Ptri_002G228900.1, Ptri_004G013900.5, Ptri_011G004200.2, Ptri_014G153700.1	evm.model.fragScaff_scaffold_1503.232, evm.model.fragScaff_scaffold_1503.234, evm.model.fragScaff_scaffold_231.63.1, evm.model.original_scaffold_10361.7	Vvin_210s0116g01710.1, Vvin_212s0059g00640.3, Vvin_219s0090g00560.1
OG0000396	Atha_AT1G13460.1, Atha_AT3G21650.1, Atha_AT3G26020.4, Atha_AT4G15415.1	Caus_C009N0598E0.1, Caus_C023N0057E0.1	Mesc_12G016700.3, Mesc_12G016800.4, Mesc_12G071400.1, Mesc_13G014200.1, Mesc_13G067500.1, Mesc_17G107400.2	Ptri_008G179900.2, Ptri_008G180000.4, Ptri_010G054300.14, Ptri_010G054400.2, Ptri_014G157000.1, Ptri_017G070100.1	evm.model.fragScaff_scaffold_1503.213	Vvin_201s0010g02350.1, Vvin_212s0059g01170.1, Vvin_214s0171g00530.6
OG0000397	Atha_AT3G22800.1, Atha_AT3G24480.1, Atha_AT4G13340.1, Atha_AT4G18670.1, Atha_AT5G25550.1	Caus_C061N0023E0.1	Mesc_03G066661.1, Mesc_03G174200.1, Mesc_03G174300.1, Mesc_15G031800.1, Mesc_15G031900.1, Mesc_16G068900.1, Mesc_16G070201.1	Ptri_006G158814.1, Ptri_006G245600.1, Ptri_010G083000.1, Ptri_010G083100.1, Ptri_018G035100.2, Ptri_018G075900.2	evm.model.fragScaff_scaffold_419.21	Vvin_205s0020g03910.1, Vvin_211s0016g04190.1
OG0000398	Atha_AT1G02840.1, Atha_AT1G09140.1, Atha_AT3G49430.1, Atha_AT4G02430.2	Caus_C004N0202E0.1, Caus_C016N0056E0.1, Caus_C059N0022E0.1	Mesc_01G042800.1, Mesc_01G218300.2, Mesc_05G062400.1, Mesc_09G171000.1	Ptri_002G205025.1, Ptri_005G024600.1, Ptri_013G015500.2, Ptri_014G129900.1, Ptri_015G004600.8	evm.model.fragScaff_scaffold_2327.5, evm.model.fragScaff_scaffold_2617.5, evm.model.fragScaff_scaffold_8.145	Vvin_207s0005g00320.1, Vvin_214s0060g02290.3, Vvin_216s0098g01020.7
OG0000399	Atha_AT1G54580.1, Atha_AT1G54630.1, Atha_AT3G05020.1, Atha_AT4G25050.2, Atha_AT5G27200.1	Caus_C004N0277E0.1, Caus_C065N0061G0.1, Caus_C078N0098E0.1	Mesc_03G190600.1, Mesc_06G125400.1, Mesc_08G125600.1, Mesc_09G160200.1, Mesc_15G017700.2	Ptri_005G044800.2, Ptri_012G105300.1, Ptri_013G031300.1, Ptri_015G104500.1	evm.model.fragScaff_scaffold_8.56, evm.model.fragScaff_scaffold_8.58	Vvin_201s0244g00030.1, Vvin_205s0020g01980.2, Vvin_214s0030g00740.1
OG0000400	Atha_AT1G15940.1, Atha_AT1G80810.2, Atha_AT4G31880.1	Caus_C016N0258E0.1, Caus_C018N0044E0.1	Mesc_03G010000.2, Mesc_04G103300.2, Mesc_11G065600.1, Mesc_14G112328.1, Mesc_16G128500.1	Ptri_001G046500.3, Ptri_003G181300.2, Ptri_006G263300.1, Ptri_018G020400.2	evm.model.original_scaffold_8899.5	Vvin_204s0008g05800.1, Vvin_209s0002g00020.1, Vvin_209s0070g00020.1, Vvin_209s0096g00940.1, Vvin_209s0096g00960.1, Vvin_210s0092g00533.1, Vvin_211s0037g00050.2
OG0000401	Atha_AT1G13080.1, Atha_AT1G13090.1, Atha_AT1G13100.1, Atha_AT1G13110.1, Atha_AT3G26150.1, Atha_AT3G26160.1, Atha_AT3G26170.1, Atha_AT3G26180.1, Atha_AT3G26190.1, Atha_AT3G26200.1, Atha_AT3G26210.1, Atha_AT3G26220.1, Atha_AT3G26230.1, Atha_AT3G26270.1, Atha_AT3G26280.1, Atha_AT3G26830.1, Atha_AT3G44250.1, Atha_AT3G53280.1, Atha_AT3G53290.1, Atha_AT3G53300.1, Atha_AT3G53305.1, Atha_AT5G35715.1
OG0000402	Atha_AT1G02790.1	Caus_C062N0001E0.1	Mesc_03G199100.1, Mesc_11G048601.1, Mesc_14G093300.1, Mesc_15G010400.1, Mesc_17G015285.1, Mesc_17G015370.1, Mesc_17G015455.1, Mesc_17G015540.1, Mesc_S022069.1, Mesc_S022344.1, Mesc_S059201.1	Ptri_002G202100.1, Ptri_002G202200.1, Ptri_010G007300.1, Ptri_010G011100.1, Ptri_010G011200.1	evm.model.fragScaff_scaffold_2132.80, evm.model.fragScaff_scaffold_3081.12	Vvin_205s0077g01900.1, Vvin_207s0005g00760.1
OG0000403	Atha_AT1G03495.1, Atha_AT1G03940.1	Caus_C021N0327E0.1, Caus_C021N0332E0.1, Caus_C021N0334E0.1, Caus_C044N0061E0.1	Mesc_07G005300.1, Mesc_10G145200.1	Ptri_009G063500.1, Ptri_019G118000.1, Ptri_019G118101.1		Vvin_212s0134g00580.1, Vvin_212s0134g00590.1, Vvin_212s0134g00600.1, Vvin_212s0134g00630.1, Vvin_212s0134g00635.1, Vvin_212s0134g00640.1, Vvin_212s0134g00650.1, Vvin_212s0134g00660.1, Vvin_212s0134g00665.1, Vvin_212s0134g00670.1, Vvin_213s0064g01165.1
OG0000404	Atha_AT1G48780.1, Atha_AT1G67050.1, Atha_AT1G68330.1, Atha_AT3G18300.1, Atha_AT5G38320.1	Caus_C018N0379E0.1, Caus_C047N0005E0.1	Mesc_01G013800.1, Mesc_01G111000.1, Mesc_02G069500.4, Mesc_05G114800.1, Mesc_06G066400.1, Mesc_14G104500.1	Ptri_004G098700.1, Ptri_008G122300.1, Ptri_010G122800.1, Ptri_012G055300.1, Ptri_015G045700.1, Ptri_017G115700.1		Vvin_201s0011g03755.1, Vvin_214s0006g02766.1, Vvin_217s0000g03460.1
OG0000405	Atha_AT1G16905.1, Atha_AT1G78850.1, Atha_AT1G78860.1	Caus_C105N0014E0.1	Mesc_15G093900.1, Mesc_15G093966.1, Mesc_15G094100.1, Mesc_15G094200.1, Mesc_15G094300.1, Mesc_15G094400.1	Ptri_001G391200.1, Ptri_001G391300.1, Ptri_010G005900.1, Ptri_011G066200.1, Ptri_011G110000.1, Ptri_011G110200.1, Ptri_011G110300.1, Ptri_011G110500.1		Vvin_219s0014g01110.1, Vvin_219s0014g01120.1, Vvin_219s0014g01150.1, Vvin_219s0014g01370.1
OG0000406	Atha_AT3G51690.1, Atha_AT3G51700.1, Atha_AT5G28780.1	Caus_C001N0208M0.1, Caus_C001N0257M0.1, Caus_C094N0007M0.1	Mesc_06G022850.1, Mesc_10G075211.1	Ptri_001G165240.1, Ptri_001G185950.1, Ptri_003G004501.1, Ptri_006G157501.1, Ptri_007G048501.1, Ptri_008G167001.1, Ptri_008G203701.1, Ptri_009G002650.1, Ptri_009G007400.2, Ptri_010G026350.1, Ptri_011G042150.1, Ptri_012G032376.1, Ptri_012G073100.2, Ptri_013G071501.1
OG0000407		Caus_C000N0565M0.1, Caus_C001N0027M0.1, Caus_C001N0096E0.1, Caus_C002N0230M0.1, Caus_C004N0182M0.1, Caus_C007N0156M0.1, Caus_C008N0599M0.1, Caus_C011N0470G0.1, Caus_C021N0080M0.1, Caus_C021N0315M0.1, Caus_C024N0353M0.1, Caus_C025N0274G0.1, Caus_C025N0398G0.1, Caus_C031N0170E0.1, Caus_C033N0041G0.1, Caus_C040N0097M0.1, Caus_C043N0179M0.1, Caus_C045N0093G0.1, Caus_C048N0008M0.1, Caus_C052N0096M0.1,…
OG0000408		Caus_C002N0276E0.1, Caus_C004N0318E0.1, Caus_C004N0321E0.1, Caus_C004N0322E0.1	Mesc_09G028700.5, Mesc_10G143300.1	Ptri_004G012400.1, Ptri_004G012900.1, Ptri_004G013000.1, Ptri_004G013100.1, Ptri_008G216200.4, Ptri_010G022700.1, Ptri_011G005100.1, Ptri_012G046700.1, Ptri_012G046800.1, Ptri_015G038400.1, Ptri_015G038500.3	evm.model.fragScaff_scaffold_2904.138, evm.model.fragScaff_scaffold_2904.140	Vvin_205s0020g01630.1, Vvin_205s0020g01640.1, Vvin_205s0020g01643.1
OG0000409		Caus_C008N0205E0.1, Caus_C011N0442E0.1, Caus_C011N0446E0.1, Caus_C016N0136E0.1, Caus_C016N0137E0.1, Caus_C025N0230E0.1, Caus_C025N0402E0.1	Mesc_08G161704.1, Mesc_08G161708.1, Mesc_08G161800.1, Mesc_08G161900.1, Mesc_11G141300.2	Ptri_006G031400.1, Ptri_011G116000.1, Ptri_016G028700.1	evm.model.fragScaff_scaffold_2313.101, evm.model.fragScaff_scaffold_419.103	Vvin_207s0005g01745.1, Vvin_208s0040g00710.1, Vvin_208s0040g00715.1, Vvin_214s0060g00990.1, Vvin_214s0060g01000.1
OG0000410			Mesc_10G052850.1, Mesc_S091801.1	Ptri_001G202501.1, Ptri_001G202700.1, Ptri_001G202800.1, Ptri_001G203300.2, Ptri_001G203400.1, Ptri_001G203500.3, Ptri_001G203700.1, Ptri_001G203800.2, Ptri_001G203900.1, Ptri_005G000033.1, Ptri_005G000066.1, Ptri_008G027800.1, Ptri_008G028050.1, Ptri_008G028125.1, Ptri_008G028200.1, Ptri_008G028400.1, Ptri_008G031000.2, Ptri_008G031400.1, Ptri_010G230366.2, Ptri_010G230433.1
OG0000411			Mesc_03G164901.1	Ptri_010G072200.16		Vvin_205s0049g00520.1, Vvin_205s0049g00550.1, Vvin_205s0049g00570.1, Vvin_205s0049g00600.1, Vvin_205s0049g00610.1, Vvin_205s0049g00620.1, Vvin_205s0049g00660.1, Vvin_205s0049g00680.1, Vvin_205s0049g00690.1, Vvin_205s0049g00720.1, Vvin_205s0049g00730.1, Vvin_205s0049g00740.1, Vvin_205s0049g00750.1, Vvin_205s0049g00760.1, Vvin_205s0049g00770.1, Vvin_205s0049g00780.1, Vvin_205s0049g00790.1, Vvin_205…
OG0000412				Ptri_008G224093.1, Ptri_008G224129.1, Ptri_008G224156.1, Ptri_008G224183.1, Ptri_008G224192.1, Ptri_008G224255.1, Ptri_008G224273.1, Ptri_008G224291.1, Ptri_008G224310.1, Ptri_008G224328.1, Ptri_008G224337.1, Ptri_008G224355.1, Ptri_008G224501.1, Ptri_008G224801.1, Ptri_008G224901.1, Ptri_008G225101.1, Ptri_008G225301.1, Ptri_008G225501.1, Ptri_014G185516.1, Ptri_014G185948.1, Ptri_014G186092.1, …
OG0000413				Ptri_001G222704.1, Ptri_001G222800.2, Ptri_001G222900.1, Ptri_001G222904.1, Ptri_001G223300.1, Ptri_001G223500.3, Ptri_001G223700.1, Ptri_001G223704.1, Ptri_001G223708.1, Ptri_001G223712.1, Ptri_001G223716.1, Ptri_001G223720.1, Ptri_001G223724.1, Ptri_001G223800.1, Ptri_001G223900.1, Ptri_001G224000.2, Ptri_002G219600.2, Ptri_004G109166.1, Ptri_004G109699.1, Ptri_004G110150.1, Ptri_004G110620.1, …
OG0000414				Ptri_004G003650.1	evm.model.original_scaffold_17720.2, evm.model.original_scaffold_7218.1, evm.model.original_scaffold_7218.2	Vvin_200s0228g00010.1, Vvin_200s0228g00070.1, Vvin_200s0256g00040.1, Vvin_200s0281g00010.1, Vvin_200s0344g00020.1, Vvin_200s0411g00050.1, Vvin_200s0901g00010.1, Vvin_200s1871g00010.1, Vvin_203s0017g00005.1, Vvin_203s0017g00030.1, Vvin_203s0017g00060.1, Vvin_203s0017g00100.1, Vvin_203s0017g00110.1, Vvin_203s0110g00010.1, Vvin_203s0110g00020.1, Vvin_203s0110g00080.1, Vvin_203s0110g00110.1, Vvin_216…
OG0000415	Atha_AT1G35610.1, Atha_AT1G50190.1, Atha_AT1G55380.1, Atha_AT1G55390.1, Atha_AT1G55420.1, Atha_AT1G55430.1, Atha_AT1G55440.1, Atha_AT1G55700.1, Atha_AT2G17590.1, Atha_AT2G17600.1, Atha_AT2G23100.1, Atha_AT3G11370.1, Atha_AT3G11385.1, Atha_AT3G11390.1, Atha_AT3G11402.2, Atha_AT3G13590.1, Atha_AT3G13760.1, Atha_AT3G59120.1, Atha_AT3G59130.1, Atha_AT5G17960.1, Atha_AT5G42280.1
OG0000416	Atha_AT1G33710.1, Atha_AT1G34440.1, Atha_AT1G43730.1, Atha_AT1G44941.1, Atha_AT1G50080.1, Atha_AT1G60720.1, Atha_AT2G02520.1, Atha_AT2G19146.1, Atha_AT3G25720.1, Atha_AT3G25727.1, Atha_AT3G27590.1, Atha_AT4G04650.1, Atha_AT4G05095.1, Atha_AT4G10613.1, Atha_AT5G16486.1, Atha_AT5G18880.1, Atha_AT5G28615.1, Atha_AT5G59060.1			Ptri_004G000150.1	evm.model.original_scaffold_10612.3, evm.model.original_scaffold_16695.2
OG0000417	Atha_AT1G11765.1, Atha_AT1G28305.1, Atha_AT1G28306.1, Atha_AT2G06090.1, Atha_AT2G23142.1, Atha_AT2G23148.1, Atha_AT2G24870.1, Atha_AT2G24880.1, Atha_AT3G10460.1, Atha_AT3G26860.2, Atha_AT3G26870.1, Atha_AT3G26880.1, Atha_AT3G27329.1, Atha_AT3G27331.1, Atha_AT3G27680.1, Atha_AT4G08560.1, Atha_AT5G04347.1, Atha_AT5G04350.1, Atha_AT5G27238.1, Atha_AT5G38435.1, Atha_AT5G38440.1
OG0000418	Atha_AT1G28040.1, Atha_AT2G25410.1, Atha_AT2G46493.1, Atha_AT2G46494.1, Atha_AT2G46495.1, Atha_AT5G36001.1, Atha_AT5G53110.1	Caus_C008N0586E0.1	Mesc_02G010100.1, Mesc_05G023400.1, Mesc_06G159100.1, Mesc_S001500.1	Ptri_001G091700.1, Ptri_002G170300.1, Ptri_003G139900.1, Ptri_012G011500.2, Ptri_014G098200.1, Ptri_015G017800.1		Vvin_202s0025g01430.1, Vvin_215s0046g00930.1, Vvin_216s0098g00250.1
OG0000419	Atha_AT2G39790.1, Atha_AT2G39795.1, Atha_AT2G46190.1, Atha_AT2G46505.1, Atha_AT3G55605.1, Atha_AT5G02050.1, Atha_AT5G05990.1	Caus_C007N0053E0.1, Caus_C007N0371E0.1	Mesc_07G120600.2, Mesc_08G086600.1, Mesc_09G096100.1, Mesc_09G096200.1	Ptri_004G049600.1, Ptri_006G090700.1, Ptri_010G198500.1, Ptri_010G198600.1, Ptri_016G102200.1	evm.model.fragScaff_scaffold_1477.9, evm.model.fragScaff_scaffold_3446.11.2	Vvin_213s0019g02350.1
OG0000420	Atha_AT1G65960.2, Atha_AT2G02000.1, Atha_AT2G02010.1, Atha_AT3G17760.1, Atha_AT5G17330.1	Caus_C069N0049E0.1	Mesc_01G122200.1, Mesc_01G122400.1, Mesc_02G080400.1, Mesc_06G000800.1, Mesc_17G091400.1	Ptri_004G075200.1, Ptri_004G075300.1, Ptri_008G141100.1, Ptri_010G100500.1, Ptri_012G039000.2, Ptri_017G144421.1	evm.model.fragScaff_scaffold_87.92	Vvin_201s0011g06600.1, Vvin_204s0079g00600.2, Vvin_217s0000g00920.1
OG0000421	Atha_AT2G39060.1, Atha_AT5G50790.1	Caus_C002N0046E0.1, Caus_C020N0078E0.1, Caus_C028N0029E0.1, Caus_C059N0041E0.1	Mesc_02G169700.1, Mesc_06G123200.1, Mesc_06G123300.1, Mesc_06G123400.1, Mesc_14G047700.1, Mesc_14G047800.1	Ptri_012G103200.1, Ptri_015G101400.1, Ptri_015G101500.2, Ptri_015G101600.1, Ptri_019G030500.1	evm.model.fragScaff_scaffold_2172.33, evm.model.fragScaff_scaffold_45.30	Vvin_207s0104g01340.1, Vvin_217s0000g00830.2
OG0000422	Atha_AT1G07900.1, Atha_AT2G28500.1	Caus_C043N0103E0.1	Mesc_04G025300.1, Mesc_07G102200.1, Mesc_10G042900.1, Mesc_11G140800.1	Ptri_008G043900.1, Ptri_010G217700.1	evm.model.fragScaff_scaffold_3475.125	Vvin_206s0004g03330.1, Vvin_206s0004g03350.1, Vvin_213s0019g03700.1, Vvin_213s0019g03710.1, Vvin_213s0019g03720.1, Vvin_213s0019g03750.1, Vvin_213s0019g03760.1, Vvin_213s0019g03780.1, Vvin_213s0019g03800.1, Vvin_213s0019g03810.1, Vvin_213s0019g03830.1
OG0000423	Atha_AT1G05300.1, Atha_AT2G32270.1, Atha_AT3G12750.1	Caus_C013N0099E0.1, Caus_C014N0498E0.1	Mesc_03G075600.1, Mesc_03G080000.1, Mesc_07G085500.1, Mesc_09G089600.1, Mesc_16G047600.1, Mesc_16G050100.1	Ptri_006G006600.3, Ptri_006G006800.1, Ptri_006G006900.1, Ptri_008G083100.1, Ptri_010G173300.1	evm.model.original_scaffold_13393.26	Vvin_203s0017g02170.1, Vvin_203s0017g02190.1, Vvin_219s0085g00740.1, Vvin_219s0085g00795.1
OG0000424	Atha_AT1G22210.1, Atha_AT1G35910.1, Atha_AT1G78090.1, Atha_AT2G22190.1, Atha_AT4G39770.1, Atha_AT5G10100.1, Atha_AT5G65140.1	Caus_C045N0090E0.1, Caus_C069N0134E0.1, Caus_C080N0060E0.1	Mesc_02G154201.1, Mesc_12G136700.1, Mesc_13G093200.2, Mesc_18G068800.2	Ptri_002G094500.1, Ptri_005G077200.1, Ptri_005G166700.1, Ptri_007G090900.8	evm.model.fragScaff_scaffold_440.23.1	Vvin_200s0304g00080.2, Vvin_218s0001g05300.1
OG0000425	Atha_AT1G76750.1, Atha_AT2G21740.1, Atha_AT2G21750.1, Atha_AT4G39340.1	Caus_C002N0107E0.1, Caus_C013N0502E0.1, Caus_C045N0158E0.1, Caus_C056N0100E0.1	Mesc_12G150000.1, Mesc_12G150100.1, Mesc_17G065250.1	Ptri_001G306600.1, Ptri_001G306700.2, Ptri_001G353600.1, Ptri_003G191800.2, Ptri_009G077000.2	evm.model.fragScaff_scaffold_181.47	Vvin_204s0044g00175.1, Vvin_207s0031g02070.1, Vvin_209s0002g01570.1, Vvin_218s0072g00375.1
OG0000426	Atha_AT2G04750.1, Atha_AT4G26700.1, Atha_AT5G35700.1, Atha_AT5G48460.1, Atha_AT5G55400.1	Caus_C020N0294E0.1, Caus_C021N0266E0.1, Caus_C032N0260E0.1	Mesc_12G054300.1, Mesc_12G060600.3, Mesc_13G054500.1, Mesc_15G064800.1	Ptri_001G360100.1, Ptri_002G251600.1, Ptri_011G086500.1, Ptri_014G163100.1	evm.model.fragScaff_scaffold_1503.61	Vvin_200s0333g00010.1, Vvin_200s1365g00010.1, Vvin_212s0059g00560.1, Vvin_219s0090g01440.1
OG0000427	Atha_AT1G56460.2, Atha_AT2G47350.1, Atha_AT3G06660.1	Caus_C035N0352E0.1, Caus_C102N0002E0.1	Mesc_03G204100.4, Mesc_05G004500.1, Mesc_08G110850.1	Ptri_002G195066.1, Ptri_002G195132.1, Ptri_005G014000.5, Ptri_008G106200.1, Ptri_010G144000.1, Ptri_013G008300.6, Ptri_014G119600.1	evm.model.fragScaff_scaffold_2869.46	Vvin_205s0077g01080.1, Vvin_207s0005g01560.1, Vvin_207s0005g04810.1, Vvin_207s0005g04820.1, Vvin_214s0060g01140.1
OG0000428	Atha_AT1G23410.1, Atha_AT2G47110.1, Atha_AT3G62250.1	Caus_C013N0215E0.1	Mesc_01G232900.1, Mesc_05G011000.1, Mesc_12G026400.1, Mesc_13G028100.1	Ptri_001G025300.1, Ptri_002G190000.3, Ptri_005G198700.1, Ptri_012G114000.2, Ptri_014G115100.1, Ptri_015G111500.1, Ptri_016G088100.1	evm.model.original_scaffold_12124.84	Vvin_204s0043g00260.1, Vvin_207s0005g02160.1, Vvin_208s0032g00900.1, Vvin_215s0048g02890.1, Vvin_217s0119g00050.1
OG0000429	Atha_AT2G16600.1, Atha_AT2G21130.1, Atha_AT3G56070.1, Atha_AT4G34870.1, Atha_AT4G38740.1	Caus_C007N0171E0.1, Caus_C010N0007E0.1	Mesc_08G137600.5, Mesc_09G149200.1, Mesc_11G090400.1, Mesc_18G013200.1	Ptri_002G021500.1, Ptri_004G168800.1, Ptri_005G240200.1, Ptri_009G130100.3, Ptri_019G014396.1	evm.model.fragScaff_scaffold_1092.34	Vvin_203s0038g01930.1, Vvin_204s0008g05090.5, Vvin_214s0081g00700.1, Vvin_218s0001g14400.1
OG0000430	Atha_AT2G17880.1, Atha_AT4G36040.1	Caus_C014N0060E0.1	Mesc_01G146100.1, Mesc_02G104900.1, Mesc_04G077000.2, Mesc_05G146400.1, Mesc_18G012901.1	Ptri_002G020700.1, Ptri_002G020800.1, Ptri_004G172300.1, Ptri_005G113100.5, Ptri_005G240700.1, Ptri_009G131800.1	evm.model.fragScaff_scaffold_344.130, evm.model.fragScaff_scaffold_344.131, evm.model.original_scaffold_7016.1, evm.model.original_scaffold_7016.2	Vvin_203s0038g02110.1, Vvin_204s0023g03470.1, Vvin_218s0001g14440.1
OG0000431	Atha_AT1G63800.1, Atha_AT2G46030.1, Atha_AT5G41340.1	Caus_C008N0535G0.1, Caus_C010N0251E0.1	Mesc_01G255200.1, Mesc_02G021070.1, Mesc_02G021200.2, Mesc_02G021258.1, Mesc_02G021300.2, Mesc_05G032700.1, Mesc_14G068300.5	Ptri_001G101900.1, Ptri_002G161000.1, Ptri_003G129700.1, Ptri_014G086600.1, Ptri_015G073400.1	evm.model.fragScaff_scaffold_1117.22	Vvin_202s0025g00070.6, Vvin_215s0046g02280.2, Vvin_217s0000g07960.2
OG0000432	Atha_AT2G22795.1, Atha_AT4G33740.1, Atha_AT4G37820.1	Caus_C005N0548E0.1, Caus_C006N0579E0.1, Caus_C009N0279E0.1, Caus_C019N0022E0.1, Caus_C048N0130E0.1, Caus_C070N0023E0.1	Mesc_05G185500.2, Mesc_07G051400.1, Mesc_07G055810.1, Mesc_10G087900.2, Mesc_18G052200.3	Ptri_001G288800.1, Ptri_002G112800.2, Ptri_009G083900.1	evm.model.fragScaff_scaffold_3245.148	Vvin_200s0386g00030.2, Vvin_203s0088g00630.2, Vvin_218s0001g08340.2
OG0000433	Atha_AT2G41900.1	Caus_C001N0164E0.1, Caus_C001N0431E0.1, Caus_C008N0172E0.1	Mesc_07G006200.1, Mesc_08G048800.7, Mesc_09G024900.2, Mesc_10G142900.2, Mesc_14G002700.1	Ptri_001G258400.2, Ptri_001G266700.2, Ptri_006G053800.2, Ptri_006G053900.4, Ptri_009G053500.1, Ptri_009G061000.7, Ptri_016G053700.3	evm.model.fragScaff_scaffold_2863.29.3, evm.model.original_scaffold_11784.8	Vvin_206s0004g02160.2, Vvin_208s0007g08210.1, Vvin_213s0064g00920.1
OG0000434	Atha_AT1G22410.1, Atha_AT4G33510.1, Atha_AT4G39980.1	Caus_C005N0516E0.1, Caus_C080N0084E0.1	Mesc_01G089600.1, Mesc_02G045700.1, Mesc_02G150600.1, Mesc_13G095700.1, Mesc_18G065500.1	Ptri_001G150500.2, Ptri_002G099200.1, Ptri_005G073300.1, Ptri_005G162800.1	evm.model.fragScaff_scaffold_1848.7, evm.model.fragScaff_scaffold_2111.1, evm.model.fragScaff_scaffold_686.4	Vvin_200s0391g00070.1, Vvin_200s0591g00020.1, Vvin_200s1217g00010.1, Vvin_218s0001g06250.1
OG0000435	Atha_AT4G19720.1, Atha_AT4G19730.1, Atha_AT4G19740.1, Atha_AT4G19750.1, Atha_AT4G19760.1, Atha_AT4G19770.1, Atha_AT4G19800.1, Atha_AT4G19810.1, Atha_AT4G19820.1		Mesc_14G111300.1, Mesc_14G111400.1	Ptri_006G188300.1, Ptri_006G188400.1		Vvin_200s0540g00050.1, Vvin_211s0149g00320.1, Vvin_211s0149g00330.1, Vvin_211s0149g00340.1, Vvin_211s0149g00350.1, Vvin_211s0149g00380.1, Vvin_211s0206g00010.1, Vvin_211s0206g00030.1
OG0000436	Atha_AT1G65350.1, Atha_AT4G02890.3, Atha_AT4G05320.2, Atha_AT5G03240.1, Atha_AT5G20620.1		Mesc_04G111000.4, Mesc_07G019300.1, Mesc_10G122500.2, Mesc_10G122600.1, Mesc_11G058600.2	Ptri_001G263000.1, Ptri_001G418500.1, Ptri_004G021500.7, Ptri_007G123300.1, Ptri_011G134200.14, Ptri_017G036800.10	evm.model.fragScaff_scaffold_231.33	Vvin_214s0036g00990.1, Vvin_214s0036g01020.1, Vvin_219s0177g00040.2, Vvin_219s0177g00070.3
OG0000437	Atha_AT4G05060.1, Atha_AT4G21450.3, Atha_AT5G54110.1	Caus_C019N0368E0.1, Caus_C020N0207E0.1	Mesc_03G117100.1, Mesc_12G082500.1, Mesc_15G082400.1, Mesc_16G020000.1, Mesc_17G033500.2	Ptri_001G408200.9, Ptri_004G033500.1, Ptri_011G041900.1, Ptri_011G126200.2, Ptri_013G147800.2, Ptri_019G116400.1	evm.model.fragScaff_scaffold_1349.50, evm.model.fragScaff_scaffold_231.1	Vvin_200s0203g00040.1, Vvin_212s0057g00200.4, Vvin_219s0014g03740.1
OG0000438	Atha_AT1G07350.1, Atha_AT4G35785.5	Caus_C010N0249E0.1, Caus_C083N0095E0.1	Mesc_01G060400.1, Mesc_01G151200.1, Mesc_02G110800.1, Mesc_12G085500.1, Mesc_13G076900.1, Mesc_17G004137.1, Mesc_S062701.1	Ptri_001G101500.2, Ptri_001G248100.2, Ptri_003G130301.1, Ptri_005G105700.1, Ptri_009G041700.1	evm.model.fragScaff_scaffold_3656.5, evm.model.fragScaff_scaffold_3656.6	Vvin_200s0264g00120.1, Vvin_202s0025g00090.7, Vvin_206s0004g06010.5
OG0000439	Atha_AT1G04250.1, Atha_AT3G04730.1, Atha_AT3G23050.1, Atha_AT4G14550.1	Caus_C004N0161E0.1, Caus_C035N0218E0.1	Mesc_01G201600.1, Mesc_03G169700.1, Mesc_05G084300.1, Mesc_08G135000.1, Mesc_09G152500.2, Mesc_15G036200.2	Ptri_002G044900.1, Ptri_005G053900.3, Ptri_005G218300.1, Ptri_008G161200.2, Ptri_010G078300.4, Ptri_013G041400.1		Vvin_205s0020g04690.1, Vvin_207s0141g00290.1, Vvin_214s0081g00010.1
OG0000440	Atha_AT4G15850.1	Caus_C005N0157E0.1	Mesc_15G124500.1	Ptri_004G158000.2	evm.model.fragScaff_scaffold_181.112, evm.model.fragScaff_scaffold_3740.6, evm.model.original_scaffold_10124.2, evm.model.original_scaffold_11751.3, evm.model.original_scaffold_12372.8, evm.model.original_scaffold_14825.3, evm.model.original_scaffold_15454.1, evm.model.original_scaffold_15454.2, evm.model.original_scaffold_15454.6, evm.model.original_scaffold_18419.3, evm.model.original_scaffold_…	Vvin_210s0003g04000.1
OG0000441	Atha_AT1G50700.1, Atha_AT1G61950.1, Atha_AT1G76040.2, Atha_AT3G20410.1, Atha_AT4G04720.1, Atha_AT4G04740.2, Atha_AT4G21940.2	Caus_C003N0006E0.1, Caus_C014N0073E0.1, Caus_C019N0375E0.1	Mesc_03G129500.1, Mesc_15G071600.1, Mesc_16G007500.1, Mesc_18G009700.1	Ptri_002G017000.1, Ptri_004G015500.1, Ptri_011G003400.1	evm.model.fragScaff_scaffold_231.55	Vvin_210s0116g01800.1, Vvin_218s0001g00990.1, Vvin_219s0090g00410.1
OG0000442	Atha_AT1G03680.1, Atha_AT3G15360.1, Atha_AT4G03520.1	Caus_C051N0071E0.1	Mesc_02G173600.1, Mesc_03G111300.1, Mesc_13G147100.3, Mesc_18G086200.1	Ptri_001G401500.3, Ptri_002G073000.2, Ptri_005G058400.1, Ptri_005G186800.1, Ptri_011G120700.2, Ptri_013G132200.1, Ptri_019G111200.1	evm.model.original_scaffold_9197.2	Vvin_200s0238g00110.1, Vvin_212s0028g03850.1, Vvin_218s0001g15310.1, Vvin_219s0014g02890.1, Vvin_219s0027g00820.1
OG0000443	Atha_AT3G14130.1, Atha_AT3G14150.1, Atha_AT3G14415.2, Atha_AT3G14420.1, Atha_AT4G18360.1	Caus_C003N0214E0.1	Mesc_11G016100.3, Mesc_11G016200.1, Mesc_15G123100.1, Mesc_17G071700.2	Ptri_001G394400.1, Ptri_003G069300.1, Ptri_003G069400.1, Ptri_003G069600.5, Ptri_004G065200.3, Ptri_011G112700.6	evm.model.fragScaff_scaffold_3126.31, evm.model.fragScaff_scaffold_386.199	Vvin_209s0002g00810.7, Vvin_210s0003g03830.1, Vvin_219s0093g00510.1
OG0000444	Atha_AT3G07070.1, Atha_AT3G24790.1, Atha_AT4G13190.1, Atha_AT5G02800.1	Caus_C013N0035E0.1, Caus_C013N0073E0.1	Mesc_07G105400.1, Mesc_09G071000.2, Mesc_10G040300.1, Mesc_11G080600.1, Mesc_12G049502.1, Mesc_13G045200.1	Ptri_002G241600.1, Ptri_008G046500.3, Ptri_010G215100.1, Ptri_017G067900.1	evm.model.fragScaff_scaffold_1758.4.3, evm.model.fragScaff_scaffold_3278.10	Vvin_207s0005g06450.1, Vvin_208s0040g03060.1, Vvin_213s0067g03410.1
OG0000445	Atha_AT1G27730.1, Atha_AT3G19580.1, Atha_AT3G49930.1, Atha_AT5G04340.1, Atha_AT5G43170.1, Atha_AT5G67450.1	Caus_C005N0567E0.1, Caus_C013N0378E0.1, Caus_C036N0164E0.1	Mesc_05G180900.1, Mesc_07G061700.1, Mesc_10G080000.1, Mesc_18G045300.1	Ptri_001G295500.1, Ptri_002G119300.1, Ptri_009G089400.1, Ptri_014G017300.1	evm.model.fragScaff_scaffold_2676.36	Vvin_203s0091g00690.1, Vvin_207s0129g00240.1, Vvin_218s0001g09230.1
OG0000446	Atha_AT1G25370.1, Atha_AT1G48770.1, Atha_AT1G68340.1, Atha_AT3G18295.1	Caus_C018N0380E0.1, Caus_C018N0383E0.1, Caus_C039N0072E0.1, Caus_C039N0073E0.1	Mesc_01G014000.2, Mesc_05G114900.1, Mesc_06G066300.3, Mesc_14G104600.1	Ptri_008G122600.1, Ptri_010G122700.1, Ptri_012G055200.1	evm.model.fragScaff_scaffold_404.81	Vvin_201s0011g03760.3, Vvin_205s0102g00820.1, Vvin_214s0036g00080.1, Vvin_215s0021g01450.1, Vvin_217s0000g03450.1
OG0000447	Atha_AT1G07540.1, Atha_AT3G12560.1, Atha_AT3G46590.2, Atha_AT5G13820.1, Atha_AT5G59430.1	Caus_C000N0111M0.1, Caus_C012N0421E0.1, Caus_C041N0075E0.1, Caus_C043N0008E0.1	Mesc_01G172100.1, Mesc_02G131166.1, Mesc_07G117300.1, Mesc_10G029300.1	Ptri_001G241600.1, Ptri_008G057300.16, Ptri_009G032000.1, Ptri_010G202400.1	evm.model.fragScaff_scaffold_3475.219, evm.model.original_scaffold_12379.70	Vvin_206s0004g04940.1, Vvin_213s0019g01670.3
OG0000448	Atha_AT1G48325.1, Atha_AT3G05858.1, Atha_AT5G26620.1	Caus_C016N0178E0.1, Caus_C016N0181E0.1, Caus_C016N0182E0.1	Mesc_05G111111.1, Mesc_08G107400.1, Mesc_09G181400.1, Mesc_15G075800.1	Ptri_005G002500.1, Ptri_005G002600.1, Ptri_010G003900.1, Ptri_013G001800.1, Ptri_013G001900.1, Ptri_013G002000.1		Vvin_205s0020g00980.1, Vvin_205s0020g01000.1, Vvin_205s0020g01010.1, Vvin_205s0020g01030.1, Vvin_214s0060g00310.1
OG0000449	Atha_AT1G19730.1, Atha_AT1G45145.1, Atha_AT3G51030.1, Atha_AT5G42980.1	Caus_C009N0158E0.1, Caus_C014N0019E0.1, Caus_C039N0198E0.1, Caus_C083N0037E0.1	Mesc_01G141300.1, Mesc_05G153800.1, Mesc_11G039992.1, Mesc_11G040184.1, Mesc_12G040751.1, Mesc_18G022100.1	Ptri_002G030000.1, Ptri_005G232700.1, Ptri_007G018000.1	evm.model.fragScaff_scaffold_1223.11	Vvin_204s0023g02700.1, Vvin_218s0001g13240.1, Vvin_218s0001g13250.1
OG0000450	Atha_AT1G24400.1, Atha_AT1G48640.1, Atha_AT1G67640.1, Atha_AT5G40780.1	Caus_C000N1043E0.1, Caus_C009N0603E0.1, Caus_C021N0225E0.1	Mesc_15G157000.1, Mesc_15G157100.2, Mesc_17G106800.1, Mesc_18G071500.1	Ptri_001G335200.1, Ptri_001G335300.1, Ptri_010G055800.1, Ptri_015G091600.1	evm.model.fragScaff_scaffold_1399.34, evm.model.fragScaff_scaffold_3061.4	Vvin_201s0010g02520.1, Vvin_201s0010g02660.1, Vvin_201s0010g02700.1, Vvin_214s0171g00400.1
OG0000451	Atha_AT1G13210.1, Atha_AT1G26130.2, Atha_AT1G68710.1, Atha_AT3G18700.1, Atha_AT3G25610.1, Atha_AT3G27870.1	Caus_C000N0279E0.1, Caus_C009N0569E0.1	Mesc_01G022300.2, Mesc_05G117200.2, Mesc_07G048700.1, Mesc_14G095300.1, Mesc_17G116300.1	Ptri_001G349100.7, Ptri_008G111200.2, Ptri_010G132700.1, Ptri_012G058000.2	evm.model.fragScaff_scaffold_1486.202_evm.model.fragScaff_scaffold_1486.203	Vvin_201s0011g02480.2, Vvin_214s0066g01180.1, Vvin_217s0000g04450.1
OG0000452	Atha_AT1G11300.1, Atha_AT1G11340.1, Atha_AT1G11410.1	Caus_C003N0031G0.1, Caus_C003N0234E0.1	Mesc_16G015025.1	Ptri_004G028466.1, Ptri_004G028600.2, Ptri_004G028701.1		Vvin_200s0286g00130.2, Vvin_200s0286g00140.1, Vvin_200s0374g00020.1, Vvin_200s0374g00030.1, Vvin_200s0374g00040.1, Vvin_200s0456g00020.2, Vvin_200s0456g00040.1, Vvin_200s0484g00005.1, Vvin_200s0484g00020.1, Vvin_200s0484g00040.1, Vvin_200s0595g00010.1, Vvin_210s0003g03330.1
OG0000453	Atha_AT1G12070.1, Atha_AT1G62450.1, Atha_AT3G07880.1	Caus_C006N0411E0.1, Caus_C036N0312E0.1	Mesc_05G194201.1, Mesc_08G071200.1, Mesc_09G108200.1, Mesc_09G108288.1, Mesc_12G060400.2, Mesc_12G062401.1, Mesc_S031900.1	Ptri_002G223200.2, Ptri_002G234600.1, Ptri_006G010500.1, Ptri_014G163000.11, Ptri_016G013700.2	evm.model.fragScaff_scaffold_1503.63	Vvin_200s0187g00210.3, Vvin_205s0062g00780.2, Vvin_212s0059g00580.2
OG0000454	Atha_AT1G55200.1, Atha_AT3G13690.1, Atha_AT5G56790.1	Caus_C042N0088E0.1, Caus_C046N0246E0.1	Mesc_03G032100.1, Mesc_04G138680.1, Mesc_04G138700.3, Mesc_09G183250.1, Mesc_11G027900.5, Mesc_14G013500.2, Mesc_16G103400.2	Ptri_001G200000.9, Ptri_003G034900.10, Ptri_006G150100.1	evm.model.fragScaff_scaffold_3114.26, evm.model.fragScaff_scaffold_3114.27, evm.model.fragScaff_scaffold_386.172	Vvin_204s0043g01022.1, Vvin_209s0002g02420.1, Vvin_211s0016g02430.5
OG0000455	Atha_AT1G11910.1, Atha_AT1G62290.1	Caus_C005N0391E0.1, Caus_C017N0017E0.1, Caus_C036N0334E0.1	Mesc_03G213100.1, Mesc_09G181200.4, Mesc_15G068900.1, Mesc_16G004300.2, Mesc_17G029012.1	Ptri_001G356900.2, Ptri_004G007600.4, Ptri_005G002800.1, Ptri_010G003400.4, Ptri_011G007600.6, Ptri_013G002200.1	evm.model.fragScaff_scaffold_2904.12	Vvin_205s0020g00950.1, Vvin_210s0116g01210.1, Vvin_214s0060g00330.1, Vvin_219s0090g00830.1
OG0000456	Atha_AT1G56280.1, Atha_AT3G05700.1, Atha_AT3G06760.2, Atha_AT5G26990.1, Atha_AT5G49230.1	Caus_C016N0084E0.1	Mesc_03G200800.1, Mesc_03G200801.1, Mesc_08G113400.1, Mesc_08G113600.2, Mesc_09G174600.1, Mesc_15G007500.1	Ptri_005G020900.1, Ptri_008G213400.3, Ptri_010G000800.1, Ptri_013G011200.1, Ptri_019G027300.1	evm.model.fragScaff_scaffold_2132.65	Vvin_205s0077g01500.1, Vvin_207s0005g00980.1, Vvin_214s0060g01550.2
OG0000457	Atha_AT3G26935.1, Atha_AT3G48760.1, Atha_AT5G41060.1	Caus_C000N1071E0.1, Caus_C020N0079E0.1	Mesc_02G207075.1, Mesc_04G085800.2, Mesc_04G087400.2, Mesc_06G123700.1, Mesc_11G080816.1, Mesc_11G081032.1, Mesc_14G047500.1, Mesc_S044680.1, Mesc_S067801.1	Ptri_001G325400.1, Ptri_012G103300.1, Ptri_015G101900.1, Ptri_017G063800.1	evm.model.fragScaff_scaffold_1975.3	Vvin_214s0068g01530.1, Vvin_217s0000g00800.1
OG0000458	Atha_AT3G02850.1, Atha_AT5G37500.1	Caus_C000N0142E0.1	Mesc_01G120800.1, Mesc_02G078700.10, Mesc_06G002600.1	Ptri_004G083300.2, Ptri_012G043000.8, Ptri_017G135400.1	evm.model.fragScaff_scaffold_3114.57, evm.model.fragScaff_scaffold_3114.58, evm.model.original_scaffold_16964.1, evm.model.original_scaffold_16964.2, evm.model.original_scaffold_16964.3	Vvin_211s0016g05810.1, Vvin_214s0006g00100.5, Vvin_214s0006g00230.1, Vvin_214s0006g02110.1, Vvin_217s0000g01980.1, Vvin_218s0041g01910.1, Vvin_218s0089g01300.1
OG0000459	Atha_AT3G01190.1, Atha_AT5G15180.1	Caus_C020N0231E0.1	Mesc_12G076200.1, Mesc_13G103100.1, Mesc_13G103928.1, Mesc_16G012900.2, Mesc_16G013000.1, Mesc_17G029100.1	Ptri_004G023100.1, Ptri_004G023200.1, Ptri_007G122200.1, Ptri_007G122250.1, Ptri_007G122301.1, Ptri_007G122351.1, Ptri_007G122401.1, Ptri_007G122451.1, Ptri_011G027300.1, Ptri_019G063201.1		Vvin_210s0116g00340.1, Vvin_212s0059g02410.1
OG0000460	Atha_AT5G04885.1, Atha_AT5G20940.1, Atha_AT5G20950.1	Caus_C012N0149E0.1, Caus_C023N0315E0.1, Caus_C025N0271E0.1	Mesc_08G146000.1, Mesc_09G139400.3, Mesc_10G070500.1, Mesc_11G105100.1	Ptri_008G013500.1, Ptri_009G153900.5, Ptri_013G055600.1, Ptri_019G037400.1	evm.model.fragScaff_scaffold_810.161_evm.model.fragScaff_scaffold_810.162, evm.model.fragScaff_scaffold_810.163	Vvin_201s0011g00800.1, Vvin_206s0009g00810.1, Vvin_208s0032g00470.1, Vvin_214s0036g01040.1, Vvin_214s0036g01050.1
OG0000461			Mesc_15G116400.1, Mesc_17G063200.1, Mesc_17G063800.1, Mesc_17G063900.1	Ptri_001G355200.1	evm.model.original_scaffold_12668.1	Vvin_210s0003g02260.1, Vvin_210s0003g02280.1, Vvin_210s0003g02290.1, Vvin_210s0003g02300.1, Vvin_210s0003g02320.1, Vvin_210s0003g02330.1, Vvin_210s0003g02340.1, Vvin_210s0003g02350.1, Vvin_210s0003g02360.1, Vvin_210s0003g02380.1, Vvin_210s0003g02385.1, Vvin_210s0003g02390.1, Vvin_210s0003g02400.1, Vvin_216s0022g00420.1, Vvin_216s0022g00430.1
OG0000462			Mesc_01G088901.1, Mesc_02G084950.1, Mesc_07G095804.1, Mesc_08G072950.1, Mesc_09G003250.1, Mesc_09G073018.1, Mesc_09G131050.1, Mesc_10G071050.1, Mesc_10G073332.1, Mesc_10G081275.1, Mesc_10G096700.1, Mesc_16G046850.1, Mesc_16G056027.1, Mesc_17G072401.1	Ptri_001G247404.1, Ptri_004G127101.1	evm.model.fragScaff_scaffold_1506.68, evm.model.fragScaff_scaffold_2172.31	Vvin_205s0020g03560.1, Vvin_209s0054g01090.1, Vvin_218s0117g00190.1
OG0000463			Mesc_03G169300.1, Mesc_06G001000.2, Mesc_06G001101.1, Mesc_14G151600.2, Mesc_14G151654.1, Mesc_14G152400.1, Mesc_14G154708.1, Mesc_14G154762.1	Ptri_019G105900.1, Ptri_019G106000.1, Ptri_019G106300.4, Ptri_019G107000.1, Ptri_019G107400.1, Ptri_019G107700.3, Ptri_019G107800.1, Ptri_019G108000.2, Ptri_019G108200.1, Ptri_019G108501.1, Ptri_019G108801.1, Ptri_019G109150.1		Vvin_205s0020g04750.1
OG0000464			Mesc_10G120000.1	Ptri_007G099100.2, Ptri_012G012850.1, Ptri_012G012950.1, Ptri_012G013000.1, Ptri_012G013167.1, Ptri_012G013501.1, Ptri_012G013700.1, Ptri_014G067900.1, Ptri_014G068000.1, Ptri_015G014850.1, Ptri_015G015275.1, Ptri_015G015501.1, Ptri_015G015650.1, Ptri_015G015800.1, Ptri_015G016000.1, Ptri_015G016100.1, Ptri_015G016450.1, Ptri_015G016700.1, Ptri_015G016901.1, Ptri_015G017000.1
OG0000465			Mesc_09G107913.1, Mesc_12G060702.1, Mesc_13G064300.1, Mesc_S022114.1	Ptri_002G218201.1, Ptri_002G218300.1, Ptri_002G218500.1, Ptri_002G218700.1, Ptri_002G218725.1, Ptri_002G218750.1, Ptri_002G218775.1, Ptri_002G218800.1, Ptri_002G219000.1, Ptri_014G161200.2		Vvin_212s0059g00310.1, Vvin_212s0059g00340.1, Vvin_212s0059g00350.1, Vvin_212s0059g00370.1, Vvin_212s0059g00400.1, Vvin_212s0059g00420.1, Vvin_212s0059g00430.1
OG0000466			Mesc_02G207000.1, Mesc_04G085700.1, Mesc_04G087365.1, Mesc_04G093250.1, Mesc_04G093275.1, Mesc_04G093400.1, Mesc_04G093500.1, Mesc_12G148633.1, Mesc_14G121600.1, Mesc_S022340.1, Mesc_S022601.1, Mesc_S045201.1, Mesc_S050200.1, Mesc_S050300.1, Mesc_S050500.1, Mesc_S067020.1, Mesc_S088200.2, Mesc_S088301.1, Mesc_S089360.1, Mesc_S113000.1, Mesc_S113101.1
OG0000467			Mesc_15G116900.1	Ptri_006G281600.1, Ptri_006G281700.1, Ptri_006G281800.1, Ptri_011G015700.3, Ptri_011G015725.1, Ptri_011G015750.2, Ptri_011G015801.1, Ptri_011G016000.2, Ptri_011G016100.3, Ptri_011G016200.1, Ptri_011G016300.1	evm.model.original_scaffold_17720.3	Vvin_200s0256g00010.1, Vvin_200s0256g00020.1, Vvin_200s0256g00110.1, Vvin_200s0411g00010.1, Vvin_200s0411g00020.1, Vvin_200s1321g00010.1, Vvin_204s0008g02645.1, Vvin_216s0050g01330.1
OG0000468			Mesc_05G049300.2	Ptri_001G407401.1, Ptri_001G407500.1, Ptri_006G095100.1, Ptri_006G095200.1, Ptri_014G061500.1, Ptri_014G061600.1, Ptri_014G061700.2, Ptri_014G061800.1, Ptri_014G063350.1, Ptri_014G064900.1, Ptri_014G065000.1, Ptri_014G065100.1, Ptri_014G065200.1, Ptri_014G065250.1, Ptri_014G065300.1, Ptri_014G065500.3, Ptri_014G065600.1, Ptri_014G065700.1, Ptri_014G065900.1, Ptri_014G065951.1
OG0000469			Mesc_01G178000.1	Ptri_009G069100.1	evm.model.fragScaff_scaffold_386.348	Vvin_206s0009g02805.1, Vvin_206s0009g02810.1, Vvin_206s0009g02830.1, Vvin_206s0009g02840.1, Vvin_206s0009g02846.1, Vvin_206s0009g02860.1, Vvin_206s0009g02873.1, Vvin_206s0009g02880.1, Vvin_206s0009g02910.1, Vvin_206s0009g02920.1, Vvin_206s0009g02970.1, Vvin_206s0009g03000.1, Vvin_206s0009g03010.1, Vvin_206s0009g03013.1, Vvin_206s0009g03016.1, Vvin_206s0009g03040.1, Vvin_206s0009g03050.1, Vvin_206…
OG0000470				Ptri_001G077160.1, Ptri_001G077280.1, Ptri_001G077600.4, Ptri_001G078100.4, Ptri_001G078200.1, Ptri_001G078400.2, Ptri_001G131500.5, Ptri_001G422000.2, Ptri_001G422301.3, Ptri_003G101900.1, Ptri_003G102000.1, Ptri_003G102300.1, Ptri_003G151900.2, Ptri_003G152100.1, Ptri_003G152250.1, Ptri_003G152300.4, Ptri_003G152400.3, Ptri_003G152500.3, Ptri_003G152800.2, Ptri_003G152900.2, Ptri_015G135100.1
OG0000471				Ptri_003G013156.1, Ptri_003G013200.1, Ptri_003G013700.2, Ptri_003G025100.2, Ptri_003G026308.1, Ptri_003G026914.1, Ptri_003G028557.1, Ptri_005G006701.1, Ptri_005G007600.1, Ptri_005G007900.2, Ptri_005G008600.2, Ptri_005G008800.2, Ptri_005G008901.1, Ptri_005G009300.1, Ptri_005G009700.2, Ptri_005G011600.2, Ptri_005G013100.4, Ptri_005G013200.1, Ptri_005G013400.2, Ptri_005G013800.1, Ptri_017G018700.1
OG0000472				Ptri_001G063300.7, Ptri_001G063700.1, Ptri_001G063900.1, Ptri_001G063909.1, Ptri_001G064600.6, Ptri_001G064900.2, Ptri_001G065300.5, Ptri_001G065309.1, Ptri_001G065327.1, Ptri_003G041400.5, Ptri_003G041600.3, Ptri_003G041700.2, Ptri_018G124400.3, Ptri_018G144300.4, Ptri_018G144600.4, Ptri_018G144700.2, Ptri_018G144800.5, Ptri_018G145512.1, Ptri_018G145516.1, Ptri_018G145522.1, Ptri_018G148000.1
OG0000473				Ptri_013G056000.5		Vvin_203s0017g00773.1, Vvin_203s0017g01584.1, Vvin_203s0017g01591.1, Vvin_203s0017g01620.1, Vvin_203s0017g01635.1, Vvin_203s0017g01832.1, Vvin_203s0017g01834.1, Vvin_203s0017g01840.1, Vvin_203s0017g02030.1, Vvin_203s0017g02086.1, Vvin_212s0055g01165.1, Vvin_212s0121g00155.1, Vvin_212s0121g00240.1, Vvin_212s0142g00570.1, Vvin_212s0178g00120.1, Vvin_212s0178g00145.1, Vvin_212s0178g00190.1, Vvin_215…
OG0000474					evm.model.fragScaff_scaffold_1007.1, evm.model.fragScaff_scaffold_1732.1, evm.model.fragScaff_scaffold_1796.1, evm.model.fragScaff_scaffold_250.1, evm.model.fragScaff_scaffold_2500.1, evm.model.fragScaff_scaffold_2518.1, evm.model.fragScaff_scaffold_3251.1, evm.model.fragScaff_scaffold_3251.2, evm.model.fragScaff_scaffold_3894.4, evm.model.fragScaff_scaffold_412.1, evm.model.fragScaff_scaffold_45…
OG0000475					evm.model.fragScaff_scaffold_1039.1, evm.model.fragScaff_scaffold_1273.1, evm.model.fragScaff_scaffold_1308.7, evm.model.fragScaff_scaffold_1398.10, evm.model.fragScaff_scaffold_1452.23, evm.model.fragScaff_scaffold_1503.51, evm.model.fragScaff_scaffold_1536.2, evm.model.fragScaff_scaffold_1536.4, evm.model.fragScaff_scaffold_1561.2, evm.model.fragScaff_scaffold_170.5, evm.model.fragScaff_scaffol…
OG0000476						Vvin_200s0173g00060.1, Vvin_200s0183g00050.1, Vvin_200s0183g00060.1, Vvin_200s0192g00090.1, Vvin_200s0198g00110.1, Vvin_200s0230g00010.1, Vvin_200s0239g00090.1, Vvin_200s0239g00120.1, Vvin_200s0239g00160.1, Vvin_200s0308g00030.1, Vvin_200s0676g00040.1, Vvin_202s0012g03160.1, Vvin_202s0012g03170.1, Vvin_207s0005g06400.1, Vvin_212s0028g00990.1, Vvin_212s0055g01210.1, Vvin_213s0047g00800.1, Vvin_215…
OG0000477	Atha_AT1G05700.1, Atha_AT1G51790.1, Atha_AT2G19190.1, Atha_AT2G19210.1, Atha_AT2G19230.1, Atha_AT4G00280.1, Atha_AT4G29990.1		Mesc_04G136000.1, Mesc_11G029766.1		evm.model.original_scaffold_5893.1	Vvin_209s0002g02760.1, Vvin_209s0002g02770.1, Vvin_209s0002g02980.1, Vvin_209s0002g02990.1, Vvin_209s0002g03010.1, Vvin_209s0002g03020.1, Vvin_209s0002g03030.1, Vvin_209s0002g03070.1, Vvin_209s0002g03120.1, Vvin_209s0002g03130.1
OG0000478	Atha_AT1G02000.1, Atha_AT2G45310.1, Atha_AT4G00110.1, Atha_AT4G12250.1	Caus_C001N0548E0.1, Caus_C008N0415E0.1, Caus_C014N0408E0.1, Caus_C074N0064E0.1	Mesc_01G074000.2, Mesc_01G266700.2, Mesc_06G136800.1, Mesc_14G033800.1	Ptri_002G146500.1, Ptri_003G114600.3, Ptri_012G128200.1, Ptri_014G068400.1	evm.model.fragScaff_scaffold_2987.78	Vvin_215s0048g00320.1, Vvin_215s0048g00330.1, Vvin_215s0048g00340.1
OG0000479	Atha_AT1G01050.1, Atha_AT2G18230.1, Atha_AT2G46860.1, Atha_AT3G53620.1, Atha_AT4G01480.1	Caus_C003N0347E0.1, Caus_C009N0181E0.1, Caus_C064N0018E0.1	Mesc_01G137500.2, Mesc_01G238900.1, Mesc_02G095900.2	Ptri_002G181300.1, Ptri_006G082500.1, Ptri_007G022700.8, Ptri_014G107100.1	evm.model.fragScaff_scaffold_2231.99, evm.model.fragScaff_scaffold_2869.27	Vvin_202s0025g02980.1, Vvin_204s0023g02050.1, Vvin_208s0040g02470.1
OG0000480	Atha_AT2G45400.1		Mesc_01G266200.1, Mesc_05G045501.1, Mesc_05G045600.1, Mesc_05G045701.1, Mesc_05G046000.1, Mesc_09G129800.1	Ptri_002G147400.1, Ptri_002G147500.1, Ptri_002G147600.1, Ptri_002G147601.1, Ptri_002G147602.1, Ptri_002G147701.1, Ptri_002G147702.1, Ptri_002G147800.1, Ptri_002G148000.1, Ptri_006G087200.1		Vvin_215s0048g00980.1, Vvin_215s0048g01000.1, Vvin_215s0048g01010.1
OG0000481	Atha_AT1G05291.1, Atha_AT1G11500.1, Atha_AT2G32280.1, Atha_AT4G21310.1	Caus_C005N0225E0.1, Caus_C005N0354E0.1	Mesc_12G077300.1, Mesc_13G074501.1, Mesc_13G074814.1, Mesc_15G077800.1, Mesc_16G016700.1	Ptri_004G031200.1, Ptri_007G119600.1, Ptri_011G031500.1, Ptri_017G040900.1	evm.model.fragScaff_scaffold_1503.179	Vvin_200s0865g00020.1, Vvin_200s0868g00030.1, Vvin_212s0059g02730.1, Vvin_219s0014g05010.1
OG0000482	Atha_AT1G26680.1, Atha_AT2G12170.1, Atha_AT2G24645.1, Atha_AT2G24650.1, Atha_AT2G24680.2, Atha_AT2G24681.1, Atha_AT2G24690.1, Atha_AT2G24696.1, Atha_AT2G24700.1, Atha_AT4G00260.1, Atha_AT4G31610.1, Atha_AT4G31615.1, Atha_AT4G31620.1, Atha_AT4G31630.1, Atha_AT4G31640.1, Atha_AT4G31650.1, Atha_AT4G31660.1, Atha_AT4G31680.1, Atha_AT4G31690.1, Atha_AT5G32460.1
OG0000483	Atha_AT2G45830.1, Atha_AT3G48980.1, Atha_AT3G61270.1, Atha_AT5G23850.1	Caus_C008N0514M0.1, Caus_C045N0111E0.1	Mesc_01G063300.2, Mesc_05G036800.1, Mesc_06G147600.1, Mesc_06G147700.1, Mesc_14G025800.1	Ptri_002G157900.2, Ptri_003G125000.2, Ptri_014G081600.1, Ptri_015G144400.3	evm.model.fragScaff_scaffold_3212.90	Vvin_202s0025g03710.1, Vvin_215s0046g03110.1, Vvin_215s0046g03150.1, Vvin_216s0050g00160.1
OG0000484	Atha_AT2G26695.1, Atha_AT3G15680.1, Atha_AT5G25490.1	Caus_C016N0452E0.1	Mesc_03G017100.1, Mesc_04G116400.1, Mesc_06G050100.3, Mesc_11G052700.2, Mesc_14G130000.2, Mesc_14G130300.1, Mesc_16G120000.1	Ptri_001G172700.1, Ptri_003G061300.3, Ptri_006G149900.2, Ptri_006G251300.1, Ptri_018G029900.1, Ptri_018G066900.3	evm.model.fragScaff_scaffold_1112.84.1	Vvin_204s0008g05150.2, Vvin_209s0002g06110.1
OG0000485	Atha_AT1G01380.1, Atha_AT2G30420.1, Atha_AT2G30424.1, Atha_AT2G30432.1, Atha_AT2G46410.1, Atha_AT4G01060.1, Atha_AT5G53200.1	Caus_C008N0579M0.1	Mesc_01G247600.1, Mesc_05G024900.1, Mesc_06G157500.2, Mesc_S022487.1	Ptri_002G168900.5, Ptri_012G031200.2, Ptri_014G096300.1, Ptri_015G022000.1	evm.model.fragScaff_scaffold_3114.5, evm.model.fragScaff_scaffold_87.23	Vvin_215s0046g01130.1, Vvin_216s0050g02530.1
OG0000486	Atha_AT1G04580.1, Atha_AT2G27150.1, Atha_AT3G43600.1, Atha_AT5G20960.1	Caus_C023N0312E0.1	Mesc_04G051100.2, Mesc_04G057100.2, Mesc_04G057300.4, Mesc_11G105300.1	Ptri_004G191300.1, Ptri_009G153600.1	evm.model.original_scaffold_13375.5.1, evm.model.original_scaffold_17012.4, evm.model.original_scaffold_17012.5, evm.model.original_scaffold_17012.8	Vvin_206s0009g00770.1, Vvin_218s0041g02390.1, Vvin_218s0041g02400.1, Vvin_218s0041g02410.1, Vvin_218s0041g02430.1
OG0000487	Atha_AT1G55130.1, Atha_AT2G24170.1, Atha_AT3G13772.1, Atha_AT5G10840.1, Atha_AT5G25100.2	Caus_C000N0498E0.1, Caus_C092N0030E0.1	Mesc_04G139400.1, Mesc_11G026700.1, Mesc_14G112768.1, Mesc_16G129900.1	Ptri_003G038700.2, Ptri_006G184200.1, Ptri_018G018400.1, Ptri_018G106600.1	evm.model.fragScaff_scaffold_386.157, evm.model.fragScaff_scaffold_419.158	Vvin_204s0008g06640.1, Vvin_209s0002g02140.1, Vvin_211s0037g00210.1
OG0000488	Atha_AT2G39720.1, Atha_AT3G46620.1, Atha_AT5G59550.1	Caus_C012N0434E0.1, Caus_C026N0080E0.1, Caus_C041N0078E0.1	Mesc_02G130000.1, Mesc_07G118300.1, Mesc_08G081400.2, Mesc_10G027900.1	Ptri_001G243300.1, Ptri_006G087800.1, Ptri_008G058100.2, Ptri_009G034800.1, Ptri_010G201300.1	evm.model.fragScaff_scaffold_1348.28, evm.model.fragScaff_scaffold_1477.16	Vvin_206s0004g05090.1, Vvin_208s0007g00720.1, Vvin_213s0019g01980.1
OG0000489	Atha_AT1G02500.1, Atha_AT2G36880.1, Atha_AT3G17390.1, Atha_AT4G01850.1	Caus_C000N0957M0.1, Caus_C004N0415E0.1	Mesc_01G233200.1, Mesc_05G010500.1, Mesc_08G011500.1, Mesc_08G108200.1, Mesc_09G065200.1	Ptri_006G123200.3, Ptri_013G004100.1, Ptri_014G114700.1	evm.model.fragScaff_scaffold_737.1	Vvin_205s0020g00670.1, Vvin_206s0061g00500.1, Vvin_207s0005g02230.1, Vvin_208s0007g05000.1, Vvin_214s0060g00480.4
OG0000490	Atha_AT2G38080.1	Caus_C084N0016E0.1	Mesc_02G122208.1, Mesc_02G122300.1, Mesc_07G125000.1, Mesc_08G089800.1, Mesc_09G102600.1	Ptri_001G248700.1, Ptri_006G096900.1, Ptri_006G097000.1, Ptri_006G097100.1, Ptri_008G064000.1, Ptri_010G193100.1, Ptri_016G112000.1, Ptri_016G112100.1	evm.model.fragScaff_scaffold_3552.28	Vvin_206s0004g06090.1, Vvin_208s0007g01910.1, Vvin_209s0018g00960.1, Vvin_213s0019g03360.1
OG0000491	Atha_AT2G29980.1, Atha_AT3G11170.1, Atha_AT5G05580.1	Caus_C007N0007E0.1, Caus_C032N0370E0.1	Mesc_01G160601.1, Mesc_01G160700.1, Mesc_07G130700.1, Mesc_08G093000.1, Mesc_10G011300.1	Ptri_001G252900.1, Ptri_006G101500.9, Ptri_008G069600.1, Ptri_010G187800.2, Ptri_016G117500.5	evm.model.fragScaff_scaffold_3552.8	Vvin_206s0004g06720.1, Vvin_206s0004g06730.1, Vvin_208s0105g00430.1, Vvin_213s0067g01120.1
OG0000492	Atha_AT2G22750.2, Atha_AT4G37850.1		Mesc_07G048600.1, Mesc_10G090800.1, Mesc_12G119700.1, Mesc_13G105700.2, Mesc_13G105800.1	Ptri_001G287200.1, Ptri_005G095250.1, Ptri_007G009400.4, Ptri_009G081400.1		Vvin_200s0384g00020.1, Vvin_200s0899g00005.1, Vvin_200s0927g00010.1, Vvin_200s1314g00010.1, Vvin_203s0088g01240.1, Vvin_207s0205g00160.2, Vvin_207s0205g00170.1, Vvin_207s0205g00180.1, Vvin_207s0205g00190.1
OG0000493	Atha_AT1G66950.1, Atha_AT2G36380.1	Caus_C022N0024E0.1, Caus_C025N0087M0.1	Mesc_10G057300.1, Mesc_11G159000.1, Mesc_S008320.1, Mesc_S016640.1	Ptri_003G057301.1, Ptri_006G115000.1, Ptri_008G024400.1, Ptri_010G235801.1		Vvin_206s0061g01470.1, Vvin_206s0061g01480.1, Vvin_206s0061g01490.1, Vvin_206s0080g00040.1, Vvin_208s0007g03710.1, Vvin_213s0074g00660.2, Vvin_213s0074g00680.1, Vvin_213s0074g00700.1
OG0000494	Atha_AT2G40300.1, Atha_AT3G11050.1, Atha_AT3G56090.1, Atha_AT5G01600.1	Caus_C005N0076E0.1, Caus_C026N0160E0.1	Mesc_07G134600.1, Mesc_08G095800.1, Mesc_09G110600.1, Mesc_10G008900.1	Ptri_006G103900.2, Ptri_008G072700.4, Ptri_010G184500.2, Ptri_016G124700.2, Ptri_016G124900.1	evm.model.original_scaffold_14970.20	Vvin_208s0058g00410.1, Vvin_208s0058g00430.1, Vvin_208s0058g00440.1, Vvin_213s0067g01840.1
OG0000495	Atha_AT2G13770.1				evm.model.fragScaff_scaffold_1253.7, evm.model.fragScaff_scaffold_2406.25, evm.model.fragScaff_scaffold_2644.5, evm.model.fragScaff_scaffold_2904.163, evm.model.fragScaff_scaffold_3114.20, evm.model.fragScaff_scaffold_3245.136, evm.model.fragScaff_scaffold_3660.10, evm.model.fragScaff_scaffold_3660.9, evm.model.fragScaff_scaffold_3814.26, evm.model.fragScaff_scaffold_3814.50, evm.model.fragScaff_…
OG0000496	Atha_AT1G64620.1, Atha_AT2G46590.2, Atha_AT3G61850.4, Atha_AT4G24060.1	Caus_C010N0142E0.1	Mesc_01G036500.4, Mesc_01G244000.4, Mesc_02G005000.3, Mesc_05G020600.4, Mesc_05G192300.2	Ptri_001G086400.8, Ptri_002G174300.5, Ptri_003G144500.1, Ptri_012G018700.1, Ptri_014G100900.8, Ptri_015G009300.2	evm.model.original_scaffold_13579.55	Vvin_202s0025g02250.1, Vvin_215s0046g00150.4, Vvin_216s0098g01420.1
OG0000497	Atha_AT2G22330.1, Atha_AT4G39950.1, Atha_AT5G05260.1, Atha_AT5G35917.1	Caus_C025N0343E0.1, Caus_C071N0021E0.1	Mesc_12G133500.1, Mesc_13G094200.1	Ptri_004G055200.1, Ptri_013G157200.1, Ptri_013G157400.1		Vvin_206s0009g01780.1, Vvin_206s0009g03120.1, Vvin_206s0009g03130.1, Vvin_213s0067g02720.1, Vvin_213s0067g02730.1, Vvin_213s0067g02780.1, Vvin_213s0067g02790.1, Vvin_213s0067g02830.1, Vvin_213s0106g00280.1
OG0000498	Atha_AT2G26975.1, Atha_AT2G37925.1, Atha_AT3G46900.1, Atha_AT5G59030.1	Caus_C000N0131E0.1, Caus_C000N0132E0.1, Caus_C046N0121E0.1	Mesc_01G167200.1, Mesc_01G167201.1, Mesc_02G125400.1, Mesc_02G125500.1, Mesc_08G082600.1	Ptri_001G246000.1, Ptri_006G093300.2, Ptri_009G038700.1, Ptri_009G038800.1		Vvin_206s0004g05750.1, Vvin_206s0004g05760.1, Vvin_206s0004g05763.1, Vvin_208s0007g01470.1
OG0000499	Atha_AT1G12550.1, Atha_AT2G45630.2, Atha_AT5G28310.1	Caus_C031N0100E0.1	Mesc_01G070300.1, Mesc_02G029500.1, Mesc_05G042400.2, Mesc_05G042500.1, Mesc_05G042600.1	Ptri_001G113250.1, Ptri_002G151100.1, Ptri_002G151200.1, Ptri_003G119000.1, Ptri_014G073400.5, Ptri_014G073500.1, Ptri_014G073600.1	evm.model.fragScaff_scaffold_2987.50	Vvin_202s0025g04730.1, Vvin_202s0025g04750.2, Vvin_215s0048g01330.2
OG0000500	Atha_AT2G36830.1, Atha_AT3G26520.1, Atha_AT4G01470.1	Caus_C007N0108E0.1	Mesc_04G030400.1, Mesc_07G111500.1, Mesc_08G012800.1, Mesc_09G062300.1, Mesc_09G064312.1, Mesc_10G035000.1, Mesc_11G134600.1	Ptri_001G235300.1, Ptri_006G121700.1, Ptri_008G050700.2, Ptri_010G209900.1, Ptri_016G098200.1	evm.model.fragScaff_scaffold_273.3	Vvin_206s0004g04120.1, Vvin_208s0007g04780.1, Vvin_213s0019g00330.1
OG0000501	Atha_AT1G76490.1, Atha_AT2G17370.1	Caus_C000N0536E0.1, Caus_C022N0286E0.1, Caus_C069N0019E0.1	Mesc_01G157500.1, Mesc_02G116900.1, Mesc_03G096600.1, Mesc_05G128600.1, Mesc_15G114100.1	Ptri_001G457000.1, Ptri_002G004000.2, Ptri_004G208500.1, Ptri_005G257000.1, Ptri_009G169900.2, Ptri_011G145000.1	evm.model.fragScaff_scaffold_344.37.1	Vvin_203s0038g04100.1, Vvin_204s0044g01740.1, Vvin_218s0122g00610.1
OG0000502	Atha_AT1G19840.1, Atha_AT1G75590.1, Atha_AT4G34750.1, Atha_AT5G10990.1	Caus_C005N0683E0.1, Caus_C014N0046E0.1, Caus_C039N0222E0.1	Mesc_04G082200.1, Mesc_05G149700.1, Mesc_11G091848.1, Mesc_18G015300.1	Ptri_002G024500.1, Ptri_004G164300.1, Ptri_005G237000.1, Ptri_009G125900.1	evm.model.fragScaff_scaffold_344.152, evm.model.original_scaffold_8493.7	Vvin_203s0038g00930.1, Vvin_203s0038g00940.1, Vvin_218s0001g13960.1
OG0000503	Atha_AT1G03080.1, Atha_AT3G22790.1, Atha_AT4G02710.1, Atha_AT4G14760.1	Caus_C002N0165E0.1, Caus_C032N0128E0.1	Mesc_01G204900.1, Mesc_03G174450.1, Mesc_03G174500.2, Mesc_03G174800.2, Mesc_05G080300.4, Mesc_15G031600.1	Ptri_002G049600.1, Ptri_005G213400.4, Ptri_008G156200.4, Ptri_008G156250.1, Ptri_010G083300.1	evm.model.fragScaff_scaffold_1503.20.2	Vvin_205s0020g03890.1, Vvin_207s0151g00430.1
OG0000504	Atha_AT4G03510.1, Atha_AT4G27470.1	Caus_C005N0286E0.1, Caus_C020N0175E0.1	Mesc_03G111400.1, Mesc_13G147200.2, Mesc_15G086400.1, Mesc_16G026800.5, Mesc_17G045000.2, Mesc_S021926.1	Ptri_001G401600.1, Ptri_004G042700.2, Ptri_011G051800.2, Ptri_011G120800.2, Ptri_013G132300.2, Ptri_019G100800.8	evm.model.fragScaff_scaffold_1740.58	Vvin_200s0916g00010.1, Vvin_212s0028g03860.3, Vvin_219s0014g02900.1
OG0000505	Atha_AT3G05610.1, Atha_AT3G06830.1, Atha_AT4G15980.1, Atha_AT5G27870.1, Atha_AT5G49180.1	Caus_C004N0344E0.1, Caus_C016N0062E0.1, Caus_C016N0064E0.1, Caus_C018N0165E0.1, Caus_C074N0150E0.1, Caus_C076N0044E0.1	Mesc_03G198600.1, Mesc_08G115248.1, Mesc_08G115500.1	Ptri_005G022900.1, Ptri_010G010464.1, Ptri_013G013400.1	evm.model.fragScaff_scaffold_8.129	Vvin_205s0077g01950.1, Vvin_214s0060g01950.1
OG0000506	Atha_AT1G03170.1, Atha_AT3G06020.1, Atha_AT4G02810.1, Atha_AT5G19260.1	Caus_C022N0345E0.1	Mesc_01G207900.1, Mesc_03G181900.1, Mesc_05G076000.1, Mesc_15G025700.1	Ptri_002G053400.1, Ptri_004G144000.1, Ptri_005G209100.1, Ptri_008G149600.1, Ptri_010G091800.1	evm.model.fragScaff_scaffold_2132.212, evm.model.fragScaff_scaffold_2132.213, evm.model.fragScaff_scaffold_810.54	Vvin_205s0020g02920.1, Vvin_207s0104g00470.1, Vvin_216s0039g02820.1
OG0000507	Atha_AT4G26270.1, Atha_AT4G29220.1, Atha_AT4G32840.1, Atha_AT5G56630.1, Atha_AT5G61580.1	Caus_C000N0843E0.1, Caus_C016N0382E0.1, Caus_C042N0055E0.1	Mesc_11G031700.1, Mesc_14G038800.1, Mesc_16G076300.1, Mesc_16G106600.1	Ptri_003G151100.1, Ptri_018G069200.7	evm.model.fragScaff_scaffold_419.104, evm.model.original_scaffold_11108.3, evm.model.original_scaffold_5724.21	Vvin_204s0008g00520.1, Vvin_211s0016g02850.3, Vvin_216s0013g01140.2
OG0000508	Atha_AT1G80050.1, Atha_AT4G12440.2, Atha_AT4G22570.1, Atha_AT5G11160.1	Caus_C000N0759E0.1, Caus_C002N0540E0.1	Mesc_01G077400.1, Mesc_02G036700.2, Mesc_03G013600.1, Mesc_04G112000.1, Mesc_11G057500.3, Mesc_16G123000.1	Ptri_001G121400.2, Ptri_006G255900.1, Ptri_018G026200.2	evm.model.fragScaff_scaffold_1170.21, evm.model.fragScaff_scaffold_2676.33_evm.model.fragScaff_scaffold_2676.34	Vvin_204s0008g05620.3, Vvin_209s0002g07120.1, Vvin_218s0001g09220.1
OG0000509	Atha_AT1G12210.1, Atha_AT1G12220.1, Atha_AT1G12280.1, Atha_AT1G12290.1, Atha_AT1G15890.1, Atha_AT1G51480.1, Atha_AT1G61180.2, Atha_AT1G61190.1, Atha_AT1G61300.1, Atha_AT1G61310.1, Atha_AT1G62630.1, Atha_AT1G63350.1, Atha_AT1G63360.1, Atha_AT4G10780.1, Atha_AT5G05400.1, Atha_AT5G43730.1, Atha_AT5G43740.1, Atha_AT5G47250.1, Atha_AT5G47260.1, Atha_AT5G63020.1
OG0000510	Atha_AT3G22520.1, Atha_AT4G14840.1		Mesc_03G177600.1, Mesc_15G029700.4	Ptri_008G153800.2, Ptri_010G086700.2	evm.model.fragScaff_scaffold_1740.53, evm.model.fragScaff_scaffold_2172.61, evm.model.fragScaff_scaffold_2172.95, evm.model.fragScaff_scaffold_2871.6, evm.model.fragScaff_scaffold_2972.1, evm.model.fragScaff_scaffold_3114.4, evm.model.fragScaff_scaffold_3175.1, evm.model.fragScaff_scaffold_3564.5, evm.model.fragScaff_scaffold_3656.33, evm.model.fragScaff_scaffold_3656.34, evm.model.fragScaff_scaf…	Vvin_205s0020g03590.1, Vvin_212s0035g02120.1
OG0000511	Atha_AT4G22140.1, Atha_AT4G39100.1	Caus_C005N0228E0.1, Caus_C021N0283E0.1	Mesc_04G086100.1, Mesc_12G070900.3, Mesc_12G071000.2, Mesc_12G071100.2, Mesc_17G027500.1	Ptri_002G226000.3, Ptri_004G004900.1, Ptri_004G159900.2, Ptri_006G270601.1, Ptri_009G121000.2, Ptri_014G157100.1	evm.model.fragScaff_scaffold_1503.167, evm.model.original_scaffold_8493.45.1	Vvin_203s0038g00160.6, Vvin_210s0116g00160.1, Vvin_212s0059g01180.1
OG0000512	Atha_AT4G39630.1	Caus_C017N0305E0.1, Caus_C019N0018E0.1	Mesc_12G140400.2	Ptri_005G082500.2, Ptri_007G085100.1	evm.model.fragScaff_scaffold_1537.1, evm.model.fragScaff_scaffold_337.4, evm.model.fragScaff_scaffold_337.5, evm.model.fragScaff_scaffold_3846.5, evm.model.fragScaff_scaffold_3846.6, evm.model.fragScaff_scaffold_386.265, evm.model.original_scaffold_10592.1, evm.model.original_scaffold_10592.2, evm.model.original_scaffold_13992.1, evm.model.original_scaffold_13992.2, evm.model.original_scaffold_95…	Vvin_207s0031g01350.1, Vvin_209s0018g01770.1, Vvin_215s0021g00760.1
OG0000513	Atha_AT1G01360.1, Atha_AT4G01026.1, Atha_AT5G53160.2	Caus_C008N0582E0.1, Caus_C026N0328E0.1, Caus_C039N0292E0.1	Mesc_01G247300.1, Mesc_02G010800.1, Mesc_05G024300.1, Mesc_S008400.1	Ptri_001G092500.1, Ptri_002G169400.1, Ptri_003G139200.1, Ptri_012G000800.1, Ptri_014G097100.2, Ptri_015G020500.1	evm.model.fragScaff_scaffold_3114.9	Vvin_202s0025g01340.2, Vvin_215s0046g01050.1, Vvin_216s0050g02620.1
OG0000514	Atha_AT4G31980.1, Atha_AT5G11290.1		Mesc_03G017000.1, Mesc_06G167400.3, Mesc_14G013100.1, Mesc_16G120200.1, Mesc_18G082800.3	Ptri_001G017600.7, Ptri_001G017900.3, Ptri_003G206801.1, Ptri_003G208001.1, Ptri_003G208300.3, Ptri_003G209100.1, Ptri_003G209500.2, Ptri_018G029800.4, Ptri_T012600.4		Vvin_204s0008g05160.1, Vvin_204s0008g05170.1, Vvin_204s0008g05173.1, Vvin_204s0008g05176.1
OG0000515	Atha_AT1G79090.1, Atha_AT3G22270.1, Atha_AT4G14990.1	Caus_C013N0103E0.1, Caus_C019N0477E0.1, Caus_C020N0361E0.1	Mesc_06G171300.1, Mesc_08G065700.2, Mesc_14G015900.2	Ptri_001G457800.1, Ptri_006G021900.1, Ptri_011G143900.1, Ptri_016G020100.1, Ptri_016G020600.1	evm.model.fragScaff_scaffold_979.7, evm.model.original_scaffold_16958.7	Vvin_203s0017g00990.3, Vvin_209s0018g00060.1, Vvin_219s0027g00290.1, Vvin_219s0027g00490.1
OG0000516	Atha_AT1G24110.1, Atha_AT3G28200.1, Atha_AT4G17690.1, Atha_AT5G40150.1, Atha_AT5G47000.1	Caus_C000N0446E0.1, Caus_C009N0545E0.1	Mesc_05G091500.1, Mesc_06G101200.1, Mesc_14G069900.1, Mesc_15G180701.1, Mesc_S022381.1	Ptri_001G351000.3, Ptri_010G036100.1, Ptri_012G076500.1	evm.model.fragScaff_scaffold_1582.182, evm.model.fragScaff_scaffold_2172.11	Vvin_201s0026g00830.1, Vvin_214s0066g01850.1, Vvin_217s0000g07750.1
OG0000517	Atha_AT4G26390.1, Atha_AT5G08570.1, Atha_AT5G56350.1, Atha_AT5G63680.1	Caus_C018N0061E0.1, Caus_C082N0051E0.1	Mesc_04G160400.1, Mesc_09G143000.1, Mesc_17G052300.1	Ptri_001G001600.1, Ptri_003G223100.1, Ptri_010G254900.4, Ptri_013G060400.1, Ptri_019G032600.1	evm.model.fragScaff_scaffold_2313.131, evm.model.original_scaffold_5184.10	Vvin_206s0004g00130.1, Vvin_208s0007g07600.3, Vvin_208s0056g00190.4, Vvin_210s0071g01060.1
OG0000518	Atha_AT1G13470.1, Atha_AT1G13480.1, Atha_AT1G13490.1, Atha_AT1G13500.1, Atha_AT1G13510.1, Atha_AT1G13520.1, Atha_AT1G13530.1, Atha_AT1G13540.1, Atha_AT1G13550.1		Mesc_06G076500.1, Mesc_14G094500.1	Ptri_008G109400.2, Ptri_008G109500.1, Ptri_010G133500.1, Ptri_018G008300.1, Ptri_T077590.1, Ptri_T093108.1	evm.model.fragScaff_scaffold_630.7	Vvin_201s0011g02320.1, Vvin_201s0011g02330.1
OG0000519	Atha_AT1G01580.1, Atha_AT1G01590.1, Atha_AT1G23020.2, Atha_AT5G23980.1, Atha_AT5G23990.1	Caus_C001N0496E0.1	Mesc_01G254300.1, Mesc_05G031600.2, Mesc_06G151600.1, Mesc_14G023200.1	Ptri_004G079100.1, Ptri_004G079200.1, Ptri_014G088000.1, Ptri_017G142700.2, Ptri_017G142800.1	evm.model.original_scaffold_13393.24	Vvin_215s0046g01900.1, Vvin_215s0046g01920.1, Vvin_216s0050g00980.1, Vvin_216s0050g00990.1
OG0000520	Atha_AT1G47885.1		Mesc_02G176700.2, Mesc_02G176766.1, Mesc_02G176832.1, Mesc_06G154900.1, Mesc_14G019984.1, Mesc_18G087100.2, Mesc_18G087101.1, Mesc_18G087200.1	Ptri_001G043800.1, Ptri_012G034600.6, Ptri_015G024500.2, Ptri_015G024600.1, Ptri_015G024800.1, Ptri_015G025100.2, Ptri_015G025200.4, Ptri_015G025300.5, Ptri_015G025800.4, Ptri_015G028600.2		Vvin_216s0050g02010.1
OG0000521	Atha_AT1G27100.1, Atha_AT1G59710.1, Atha_AT1G69890.1, Atha_AT3G01311.1, Atha_AT3G28630.1	Caus_C018N0107E0.1, Caus_C018N0201E0.1, Caus_C019N0257E0.1	Mesc_01G192400.1, Mesc_05G095200.1, Mesc_17G021850.1	Ptri_004G130200.1, Ptri_008G193900.1, Ptri_010G035100.1, Ptri_017G075900.1	evm.model.original_scaffold_5848.37	Vvin_201s0026g01425.1, Vvin_201s0026g01430.4, Vvin_214s0066g02470.1, Vvin_214s0066g02480.1
OG0000522	Atha_AT1G17970.1, Atha_AT1G73760.1	Caus_C002N0344E0.1, Caus_C005N0608E0.1, Caus_C024N0351E0.1, Caus_C036N0139E0.1	Mesc_01G015300.1, Mesc_05G133100.1	Ptri_012G053800.1, Ptri_015G043900.1	evm.model.fragScaff_scaffold_1486.159	Vvin_201s0011g04080.2, Vvin_205s0020g04000.1, Vvin_207s0031g00370.1, Vvin_207s0031g00380.1, Vvin_207s0031g00390.1, Vvin_207s0031g00400.1, Vvin_207s0031g00440.1, Vvin_211s0118g00640.1, Vvin_217s0000g03210.1
OG0000523	Atha_AT1G49960.1, Atha_AT1G60030.1, Atha_AT5G49990.1, Atha_AT5G62890.1	Caus_C028N0200E0.1, Caus_C036N0168E0.1	Mesc_01G197200.3, Mesc_05G090400.2, Mesc_06G102100.5, Mesc_07G055600.3, Mesc_10G084300.1, Mesc_14G069200.4	Ptri_008G146400.2, Ptri_009G086800.1, Ptri_012G077400.11, Ptri_015G072600.3	evm.model.fragScaff_scaffold_215.15	Vvin_201s0026g00740.6, Vvin_203s0091g01050.1, Vvin_217s0000g07850.1
OG0000524	Atha_AT1G26600.1, Atha_AT1G49005.1, Atha_AT1G68795.1, Atha_AT1G69320.1, Atha_AT1G73965.1	Caus_C000N0364E0.1	Mesc_01G021100.1, Mesc_01G029500.1, Mesc_05G118800.1, Mesc_06G073000.2, Mesc_14G096700.1	Ptri_008G093500.1, Ptri_008G115600.2, Ptri_010G130400.1, Ptri_010G160600.2, Ptri_012G059600.1	evm.model.fragScaff_scaffold_2350.44, evm.model.fragScaff_scaffold_344.16, evm.model.fragScaff_scaffold_344.17	Vvin_217s0000g04203.1
OG0000525	Atha_AT1G14830.1, Atha_AT3G60190.1	Caus_C001N0580E0.1, Caus_C008N0284E0.1, Caus_C038N0003E0.1, Caus_C052N0005E0.1, Caus_C102N0040E0.1	Mesc_01G275100.1, Mesc_05G059400.1, Mesc_15G134500.1, Mesc_17G017500.2, Mesc_17G084200.1	Ptri_001G147500.2, Ptri_002G135100.1, Ptri_010G105900.1, Ptri_014G043600.1	evm.model.fragScaff_scaffold_87.140	Vvin_201s0011g05800.1, Vvin_202s0012g00740.1, Vvin_215s0021g00480.1
OG0000526	Atha_AT1G12710.1, Atha_AT1G63090.1, Atha_AT3G61060.2, Atha_AT5G52120.1	Caus_C014N0010E0.1	Mesc_01G066600.1, Mesc_01G261700.1, Mesc_02G025775.1, Mesc_02G027400.1, Mesc_06G144300.1, Mesc_14G028700.1	Ptri_001G109800.3, Ptri_003G121900.1, Ptri_012G136200.1, Ptri_014G075800.1, Ptri_015G138600.1	evm.model.fragScaff_scaffold_2479.12.4	Vvin_202s0025g04380.2, Vvin_215s0048g01930.1, Vvin_216s0100g00520.1
OG0000527	Atha_AT1G53430.1, Atha_AT1G53440.1	Caus_C054N0041E0.1	Mesc_03G091900.1	Ptri_001G385300.1, Ptri_001G385400.1, Ptri_001G385600.2, Ptri_001G385900.4, Ptri_001G386300.1, Ptri_003G025566.1, Ptri_003G025632.1, Ptri_003G025800.2, Ptri_003G026325.1, Ptri_011G106400.1		Vvin_219s0014g00680.1, Vvin_219s0014g00710.1, Vvin_219s0014g00750.1, Vvin_219s0014g00790.2, Vvin_219s0014g00810.1, Vvin_219s0014g00830.1
OG0000528	Atha_AT1G54200.1, Atha_AT3G13980.1	Caus_C046N0206E0.1	Mesc_03G038000.1, Mesc_03G052400.1, Mesc_03G052401.1, Mesc_04G143200.1, Mesc_11G021800.1, Mesc_16G084100.1, Mesc_16G097700.1	Ptri_001G170500.2, Ptri_003G063400.1, Ptri_006G144700.2, Ptri_006G222700.1, Ptri_018G049900.1, Ptri_018G065000.1	evm.model.original_scaffold_5724.3	Vvin_204s0008g01700.1, Vvin_209s0002g01520.1, Vvin_211s0016g01450.1
OG0000529	Atha_AT3G46840.1, Atha_AT3G46850.1, Atha_AT5G58820.1, Atha_AT5G58830.1, Atha_AT5G58840.1, Atha_AT5G59090.1, Atha_AT5G59100.1, Atha_AT5G59110.1, Atha_AT5G59120.1, Atha_AT5G59130.1		Mesc_01G167604.1, Mesc_01G167700.2	Ptri_009G038001.2		Vvin_206s0004g04830.1, Vvin_206s0004g05590.1, Vvin_206s0004g05610.1, Vvin_206s0004g05620.1, Vvin_206s0004g05630.1, Vvin_206s0009g01220.1, Vvin_206s0009g01260.1
OG0000530	Atha_AT3G51420.1, Atha_AT3G51430.1, Atha_AT3G51440.1, Atha_AT3G51450.1	Caus_C009N0085E0.1	Mesc_01G153401.1, Mesc_02G112400.1	Ptri_005G099400.3	evm.model.original_scaffold_5036.11	Vvin_204s0210g00030.1, Vvin_204s0210g00040.1, Vvin_204s0210g00050.1, Vvin_204s0210g00060.1, Vvin_204s0210g00070.1, Vvin_204s0210g00080.1, Vvin_204s0210g00090.1, Vvin_204s0210g00100.1, Vvin_204s0210g00120.1, Vvin_204s0210g00130.1, Vvin_210s0003g04890.1
OG0000531	Atha_AT3G02480.1, Atha_AT5G53820.1	Caus_C009N0434E0.1, Caus_C019N0138E0.1, Caus_C044N0008E0.1	Mesc_02G063066.1	Ptri_004G106350.1, Ptri_004G107100.1, Ptri_004G107500.1, Ptri_004G107600.2, Ptri_004G107800.1, Ptri_004G107900.2, Ptri_017G108300.1, Ptri_017G108350.1, Ptri_017G108400.1, Ptri_017G108500.1	evm.model.fragScaff_scaffold_2213.16	Vvin_214s0083g00510.1, Vvin_214s0083g00600.1, Vvin_217s0000g04570.1
OG0000532	Atha_AT5G02560.2, Atha_AT5G27670.1, Atha_AT5G59870.1	Caus_C000N0145E0.1, Caus_C016N0017E0.1, Caus_C043N0041E0.1	Mesc_04G031600.1, Mesc_04G031800.1, Mesc_08G118900.1, Mesc_08G118981.1, Mesc_09G169400.1, Mesc_10G076925.1, Mesc_11G133400.1	Ptri_005G026500.1, Ptri_006G082300.1, Ptri_013G018200.1	evm.model.fragScaff_scaffold_3475.190	Vvin_206s0004g04270.1, Vvin_208s0040g03300.1, Vvin_214s0060g02360.1
OG0000533	Atha_AT5G12020.1, Atha_AT5G12030.1	Caus_C005N0233E0.1, Caus_C005N0237E0.1	Mesc_16G083600.1, Mesc_16G083970.1	Ptri_006G223900.1	evm.model.original_scaffold_18698.17, evm.model.original_scaffold_18698.19, evm.model.original_scaffold_18698.22, evm.model.original_scaffold_18698.23	Vvin_204s0008g01490.1, Vvin_204s0008g01500.1, Vvin_204s0008g01510.1, Vvin_204s0008g01520.1, Vvin_204s0008g01550.1, Vvin_204s0008g01560.1, Vvin_204s0008g01570.1, Vvin_204s0008g01580.1, Vvin_204s0008g01590.1
OG0000534	Atha_AT5G66460.1	Caus_C009N0178E0.1, Caus_C023N0120E0.1	Mesc_01G138100.1, Mesc_05G156900.1, Mesc_18G019525.1	Ptri_005G120500.1, Ptri_005G229600.2, Ptri_007G022000.3, Ptri_019G070200.2	evm.model.fragScaff_scaffold_344.197, evm.model.fragScaff_scaffold_3656.43.1	Vvin_204s0023g02130.1, Vvin_218s0001g12830.1, Vvin_218s0089g00140.1, Vvin_218s0089g00160.1, Vvin_218s0089g00170.1, Vvin_218s0089g00180.1, Vvin_218s0089g00190.1, Vvin_218s0089g00200.1
OG0000535	Atha_AT5G42330.1	Caus_C023N0115M0.1	Mesc_05G133900.1, Mesc_18G005301.1	Ptri_002G010400.1, Ptri_005G250800.1	evm.model.fragScaff_scaffold_2840.1, evm.model.fragScaff_scaffold_344.68, evm.model.original_scaffold_10512.1, evm.model.original_scaffold_10897.2, evm.model.original_scaffold_12399.1, evm.model.original_scaffold_12790.1, evm.model.original_scaffold_13818.1, evm.model.original_scaffold_17214.63, evm.model.original_scaffold_18851.2, evm.model.original_scaffold_4372.1, evm.model.original_scaffold_4…	Vvin_218s0001g00040.1
OG0000536	Atha_AT5G03330.1, Atha_AT5G04250.1	Caus_C000N0221E0.1, Caus_C021N0127E0.1	Mesc_04G016900.7, Mesc_08G009100.2, Mesc_09G067428.1, Mesc_09G067600.2, Mesc_09G067750.1, Mesc_10G048900.4	Ptri_006G125900.1, Ptri_008G036700.9, Ptri_010G225400.7, Ptri_016G094700.4	evm.model.fragScaff_scaffold_3475.11.6, evm.model.original_scaffold_12265.25.1	Vvin_206s0004g02480.5, Vvin_208s0040g01590.4, Vvin_209s0018g00050.1, Vvin_213s0019g04620.2
OG0000537	Atha_AT5G65490.1	Caus_C001N0383E0.1	Mesc_12G125900.1	Ptri_006G134400.1	evm.model.fragScaff_scaffold_3660.21, evm.model.fragScaff_scaffold_3850.1, evm.model.fragScaff_scaffold_3850.2, evm.model.fragScaff_scaffold_3850.3, evm.model.fragScaff_scaffold_3854.1, evm.model.fragScaff_scaffold_3854.2, evm.model.fragScaff_scaffold_3854.3, evm.model.original_scaffold_14064.1, evm.model.original_scaffold_14064.2, evm.model.original_scaffold_14992.1, evm.model.original_scaffold_…	Vvin_200s0483g00020.1, Vvin_206s0080g00220.1
OG0000538	Atha_AT5G36110.1, Atha_AT5G36140.1	Caus_C019N0294E0.1, Caus_C019N0296E0.1	Mesc_02G223800.1, Mesc_03G000200.1, Mesc_07G003600.1, Mesc_08G156600.1, Mesc_10G087400.2, Mesc_10G146600.1	Ptri_006G085500.1, Ptri_007G002400.1, Ptri_018G133901.1, Ptri_018G134000.1, Ptri_018G149300.1		Vvin_204s0008g02960.1, Vvin_211s0065g00040.1, Vvin_211s0065g00130.1, Vvin_211s0065g00630.1, Vvin_218s0072g00580.1
OG0000539		Caus_C001N0459G0.1, Caus_C001N0461G0.1, Caus_C006N0212G0.1, Caus_C009N0512G0.1, Caus_C009N0513G0.1, Caus_C009N0535G0.1, Caus_C009N0536G0.1, Caus_C016N0282G0.1, Caus_C016N0283G0.1, Caus_C017N0289G0.1, Caus_C017N0290G0.1, Caus_C018N0012G0.1, Caus_C019N0230G0.1, Caus_C019N0231G0.1, Caus_C025N0030G0.1, Caus_C025N0032G0.1, Caus_C026N0053G0.1, Caus_C052N0089G0.1, Caus_C052N0090G0.1, Caus_C128N0013G0.1
OG0000540		Caus_C023N0246G0.1, Caus_C031N0179G0.1, Caus_C031N0182M0.1, Caus_C052N0068E0.1, Caus_C052N0073E0.1	Mesc_02G199600.1, Mesc_S049501.1	Ptri_001G220900.1, Ptri_001G221100.2, Ptri_001G221200.1, Ptri_001G221300.2, Ptri_001G221400.1, Ptri_001G221500.3, Ptri_001G221700.1, Ptri_001G221800.1, Ptri_001G221900.2, Ptri_001G222100.1, Ptri_001G284305.1	evm.model.fragScaff_scaffold_3245.57	Vvin_208s0007g04650.1
OG0000541		Caus_C001N0097E0.1, Caus_C017N0050M0.1, Caus_C018N0023M0.1, Caus_C018N0278M0.1, Caus_C020N0042M0.1, Caus_C022N0218E0.1, Caus_C022N0284E0.1, Caus_C025N0448G0.1, Caus_C034N0108M0.1, Caus_C042N0037M0.1, Caus_C045N0042E0.1, Caus_C052N0117M0.1, Caus_C054N0027M0.1, Caus_C067N0048E0.1, Caus_C073N0048M0.1, Caus_C076N0005M0.1, Caus_C088N0017M0.1, Caus_C090N0020M0.1, Caus_C105N0011E0.1	Mesc_17G014501.1
OG0000542		Caus_C001N0299E0.1, Caus_C009N0243E0.1, Caus_C011N0352E0.1, Caus_C012N0058E0.1, Caus_C012N0059E0.1, Caus_C015N0156E0.1, Caus_C023N0356E0.1, Caus_C033N0144E0.1, Caus_C040N0066E0.1, Caus_C041N0248E0.1, Caus_C042N0057M0.1, Caus_C045N0125E0.1, Caus_C046N0120E0.1, Caus_C050N0077E0.1, Caus_C068N0008M0.1, Caus_C100N0005E0.1, Caus_C100N0006E0.1, Caus_C110N0005E0.1, Caus_C110N0006E0.1, Caus_C110N0008E0.1
OG0000543		Caus_C010N0214M0.1, Caus_C010N0219M0.1	Mesc_01G050700.1, Mesc_02G014500.1, Mesc_02G014550.1, Mesc_02G014600.2	Ptri_001G096440.1, Ptri_001G096680.1, Ptri_001G096800.1, Ptri_001G097001.1, Ptri_003G134400.1, Ptri_003G134600.1, Ptri_003G134800.1, Ptri_013G142501.1, Ptri_013G142602.1, Ptri_013G142702.1		Vvin_202s0025g00730.1, Vvin_202s0025g00740.1, Vvin_202s0025g00750.1, Vvin_202s0025g00760.1
OG0000544		Caus_C004N0276E0.1			evm.model.original_scaffold_14691.2	Vvin_216s0022g00080.1, Vvin_216s0022g00100.1, Vvin_216s0022g00110.1, Vvin_216s0022g00120.1, Vvin_216s0022g00150.1, Vvin_216s0022g00170.1, Vvin_216s0022g00240.1, Vvin_216s0022g00310.1, Vvin_216s0022g02220.1, Vvin_216s0039g02300.1, Vvin_216s0050g01740.1, Vvin_216s0050g01900.1, Vvin_216s0050g01930.1, Vvin_216s0050g01950.2, Vvin_216s0050g01960.1, Vvin_216s0050g01980.1, Vvin_216s0050g02100.1, Vvin_216…
OG0000545		Caus_C019N0338E0.1	Mesc_09G146800.2, Mesc_14G006500.1, Mesc_15G190800.1	Ptri_011G139000.1, Ptri_013G031600.2, Ptri_013G065401.1, Ptri_015G014200.1, Ptri_015G014700.2, Ptri_019G076500.1		Vvin_209s0096g00002.1, Vvin_213s0074g00050.1, Vvin_213s0074g00075.1, Vvin_213s0074g00503.1, Vvin_213s0074g00506.1, Vvin_213s0074g00531.1, Vvin_213s0074g00532.1, Vvin_213s0074g00533.1, Vvin_213s0074g00534.1, Vvin_213s0074g00536.1
OG0000546			Mesc_04G081684.1, Mesc_08G061750.1, Mesc_08G080831.1, Mesc_12G026450.1, Mesc_14G148740.1, Mesc_14G157501.1, Mesc_15G187901.1, Mesc_17G017024.1	Ptri_002G228101.1, Ptri_003G014176.1, Ptri_003G039626.1, Ptri_004G125150.1, Ptri_005G161366.1, Ptri_010G000301.1	evm.model.fragScaff_scaffold_2159.20, evm.model.fragScaff_scaffold_2607.9, evm.model.original_scaffold_15693.1, evm.model.original_scaffold_16160.3	Vvin_213s0139g00240.1, Vvin_218s0001g12410.1
OG0000547			Mesc_06G123650.1, Mesc_07G109512.1, Mesc_11G115150.1, Mesc_12G109301.1, Mesc_13G096801.1, Mesc_15G176672.1, Mesc_15G187850.1, Mesc_16G043351.1, Mesc_16G060525.1	Ptri_008G044250.1, Ptri_012G087450.1, Ptri_013G098066.1, Ptri_016G087601.1, Ptri_016G140250.1	evm.model.fragScaff_scaffold_1740.51, evm.model.fragScaff_scaffold_600.9, evm.model.fragScaff_scaffold_949.2, evm.model.original_scaffold_13135.24, evm.model.original_scaffold_13520.2	Vvin_215s0046g02360.1
OG0000548			Mesc_07G028800.2, Mesc_07G028900.1, Mesc_07G029000.2, Mesc_07G044715.1, Mesc_07G044900.2, Mesc_10G109300.2, Mesc_10G109400.1, Mesc_10G109423.1, Mesc_10G109546.1, Mesc_10G109800.1, Mesc_10G112023.1, Mesc_10G112046.1, Mesc_10G112069.1, Mesc_10G112092.1, Mesc_10G112200.2, Mesc_10G112400.1, Mesc_10G112723.1, Mesc_10G112746.1, Mesc_10G113023.1, Mesc_10G133100.2
OG0000549			Mesc_04G076600.1, Mesc_04G077801.1, Mesc_04G079001.1, Mesc_04G079300.1, Mesc_04G079700.1, Mesc_04G079800.1, Mesc_04G079900.2, Mesc_04G080000.1, Mesc_04G080100.1, Mesc_04G080200.1, Mesc_04G080300.2, Mesc_04G080800.1, Mesc_04G081000.1, Mesc_04G081300.1, Mesc_04G081500.1, Mesc_04G081656.1, Mesc_04G081768.1, Mesc_11G068100.1, Mesc_11G068170.1, Mesc_S098000.1
OG0000550				Ptri_007G113900.1, Ptri_007G114100.1, Ptri_007G114200.1, Ptri_007G114250.1, Ptri_013G111566.1, Ptri_013G111632.1, Ptri_017G045000.1, Ptri_017G045600.1, Ptri_017G045800.1, Ptri_017G045900.1, Ptri_017G046100.1, Ptri_017G046400.1, Ptri_017G046700.1, Ptri_017G046750.1, Ptri_017G046800.2, Ptri_017G047000.2, Ptri_017G047100.1, Ptri_017G047200.1, Ptri_019G082600.1, Ptri_019G082733.1
OG0000551				Ptri_007G025500.2, Ptri_015G059200.1, Ptri_015G107300.1, Ptri_015G107400.1, Ptri_015G107500.2, Ptri_015G107800.1, Ptri_015G107900.1, Ptri_015G107950.1, Ptri_015G108000.4, Ptri_015G112012.1, Ptri_015G113400.3, Ptri_015G113500.1, Ptri_015G113600.2, Ptri_015G113700.2, Ptri_015G114101.1, Ptri_015G114900.2, Ptri_015G116100.2, Ptri_015G116201.1, Ptri_015G116450.1, Ptri_015G116600.2
OG0000552					evm.model.fragScaff_scaffold_1112.55, evm.model.fragScaff_scaffold_1582.166, evm.model.fragScaff_scaffold_2639.12, evm.model.fragScaff_scaffold_2676.89, evm.model.fragScaff_scaffold_2871.195, evm.model.fragScaff_scaffold_3029.76, evm.model.fragScaff_scaffold_3212.208, evm.model.fragScaff_scaffold_3245.70, evm.model.fragScaff_scaffold_3475.162, evm.model.fragScaff_scaffold_3660.6, evm.model.fragSc…
OG0000553						Vvin_200s0174g00075.1, Vvin_200s0179g00060.1, Vvin_200s0193g00080.1, Vvin_200s0193g00096.1, Vvin_200s0193g00144.1, Vvin_200s0193g00146.1, Vvin_200s0202g00025.1, Vvin_200s0269g00140.1, Vvin_200s2695g00005.1, Vvin_204s0023g00090.1, Vvin_204s0023g00100.1, Vvin_207s0151g00030.1, Vvin_207s0151g00080.1, Vvin_207s0151g00150.1, Vvin_207s0151g00180.1, Vvin_207s0151g00240.1, Vvin_209s0002g08710.1, Vvin_209…
OG0000554	Atha_AT2G07739.1, Atha_ATCG01000.1, Atha_ATCG01130.1, Atha_ATMG00370.1	Caus_C034N0140M0.1, Caus_C141C00059X0.1, Caus_C141C00060X0.1	Mesc_03G035714.1, Mesc_03G123954.1, Mesc_03G125557.1, Mesc_18G137920.1, Mesc_S025233.1, Mesc_S026433.1, Mesc_S027834.1, Mesc_S063501.1	Ptri_002G008176.1, Ptri_011G073900.2	evm.model.original_scaffold_4534.3	Vvin_209s0054g00520.1
OG0000555	Atha_AT1G45190.1, Atha_AT1G47450.1, Atha_AT1G47470.1, Atha_AT1G52970.1, Atha_AT2G04031.1, Atha_AT2G04037.1, Atha_AT2G04041.1, Atha_AT2G21655.1, Atha_AT2G21727.1, Atha_AT2G25482.1, Atha_AT3G01185.1, Atha_AT3G11990.1, Atha_AT3G29797.1, Atha_AT3G30247.1, Atha_AT4G13261.1, Atha_AT4G13263.1, Atha_AT5G35405.1			Ptri_009G104800.1	evm.model.fragScaff_scaffold_3245.9
OG0000556	Atha_AT2G01250.1, Atha_AT2G44120.2, Atha_AT3G13580.1	Caus_C006N0328E0.1, Caus_C008N0433E0.1, Caus_C015N0092E0.1, Caus_C030N0109E0.1	Mesc_05G204100.3, Mesc_05G204340.1, Mesc_08G117400.3, Mesc_09G170100.1	Ptri_006G073200.5, Ptri_008G008000.3, Ptri_010G250900.5, Ptri_018G140300.2	evm.model.original_scaffold_11647.25	Vvin_209s0054g00010.1, Vvin_209s0054g00140.1, Vvin_211s0052g00290.1
OG0000557	Atha_AT2G07749.1, Atha_ATMG00490.1, Atha_ATMG01110.1	Caus_C131M0004M0.1, Caus_C131M0017M0.1, Caus_C139M0024G0.1, Caus_C139M0038G0.1, Caus_C149M0007G0.1, Caus_C149M0020M0.1, Caus_C149M0030G0.1, Caus_C154M0017G0.1, Caus_C154M0030M0.1, Caus_C154M0031M0.1, Caus_C185M0017M0.1, Caus_C186M0008M0.1, Caus_C186M0017M0.1, Caus_C192M0017M0.1		Ptri_007G061741.1	evm.model.fragScaff_scaffold_2688.9
OG0000558	Atha_AT2G23900.1, Atha_AT3G48950.1, Atha_AT3G61490.1, Atha_AT4G23500.1	Caus_C010N0236E0.1, Caus_C012N0404E0.1, Caus_C074N0122E0.1	Mesc_01G058100.1, Mesc_02G018100.1, Mesc_05G031300.1, Mesc_14G022400.1, Mesc_14G022500.1	Ptri_001G100000.1, Ptri_002G162400.6, Ptri_003G131700.1, Ptri_017G145900.1	evm.model.fragScaff_scaffold_3212.71	Vvin_202s0025g00260.1, Vvin_215s0046g02000.2
OG0000559	Atha_AT2G39210.1	Caus_C001N0352E0.1, Caus_C004N0130E0.1, Caus_C021N0108E0.1	Mesc_07G094400.1, Mesc_08G012100.1, Mesc_10G051300.1	Ptri_006G122400.1, Ptri_008G032901.2	evm.model.fragScaff_scaffold_1161.36, evm.model.original_scaffold_11784.13, evm.model.original_scaffold_13135.11, evm.model.original_scaffold_13135.12, evm.model.original_scaffold_8181.6	Vvin_208s0007g04860.1, Vvin_213s0019g04990.1, Vvin_213s0019g05010.1, Vvin_213s0019g05050.1, Vvin_213s0019g05070.1
OG0000560	Atha_AT2G23200.1	Caus_C009N0347E0.1	Mesc_12G114600.1, Mesc_12G114700.2, Mesc_13G117700.3	Ptri_005G143200.1		Vvin_200s1542g00010.1, Vvin_200s1542g00020.1, Vvin_200s1542g00025.1, Vvin_207s0129g00870.1, Vvin_207s0129g00880.1, Vvin_207s0129g00890.1, Vvin_207s0129g00910.1, Vvin_207s0129g00920.1, Vvin_207s0129g00940.1, Vvin_207s0129g00950.1, Vvin_207s0129g00960.1, Vvin_207s0129g00970.1, Vvin_207s0129g00990.1
OG0000561	Atha_AT1G09650.1, Atha_AT1G11270.1, Atha_AT1G12490.1, Atha_AT1G12855.1, Atha_AT1G12870.1, Atha_AT1G13200.1, Atha_AT1G14315.2, Atha_AT1G15015.1, Atha_AT1G33530.1, Atha_AT1G71320.1, Atha_AT2G02030.1, Atha_AT2G05600.1, Atha_AT2G34280.1, Atha_AT3G25550.1, Atha_AT3G62350.1, Atha_AT3G62380.1, Atha_AT4G01640.1, Atha_AT5G10340.1, Atha_AT5G16285.1
OG0000562	Atha_AT1G53390.1, Atha_AT2G37010.1, Atha_AT5G60740.1	Caus_C000N0222E0.1, Caus_C013N0002E0.1, Caus_C043N0142E0.1	Mesc_04G017000.2, Mesc_09G064300.1, Mesc_10G048700.1, Mesc_11G148900.2	Ptri_001G058900.1, Ptri_003G169000.1, Ptri_006G126100.1, Ptri_010G225200.1	evm.model.fragScaff_scaffold_3265.9_evm.model.fragScaff_scaffold_3265.10, evm.model.original_scaffold_12265.18	Vvin_206s0004g02490.1, Vvin_208s0040g01620.1, Vvin_213s0019g04600.3
OG0000563	Atha_AT1G22710.1, Atha_AT1G66570.1, Atha_AT1G71880.1, Atha_AT1G71890.1, Atha_AT2G14670.1, Atha_AT5G06170.1, Atha_AT5G43610.1	Caus_C005N0368E0.1, Caus_C032N0001E0.1, Caus_C038N0038E0.1, Caus_C040N0028E0.1, Caus_C040N0029E0.1, Caus_C040N0030E0.1	Mesc_02G190300.2, Mesc_18G099400.1	Ptri_013G115200.1, Ptri_019G085800.1	evm.model.fragScaff_scaffold_2240.6	Vvin_218s0076g00250.1
OG0000564	Atha_AT1G13830.1, Atha_AT1G18650.1, Atha_AT2G03505.1, Atha_AT5G08000.1, Atha_AT5G61130.1	Caus_C011N0338M0.1, Caus_C018N0295E0.1, Caus_C030N0178E0.1	Mesc_01G028300.1, Mesc_05G110700.1, Mesc_06G085300.1, Mesc_14G085100.1	Ptri_008G095300.1, Ptri_010G158900.2, Ptri_012G065750.1, Ptri_015G057800.1	evm.model.original_scaffold_8733.2	Vvin_201s0011g00570.1, Vvin_217s0000g07260.1
OG0000565	Atha_AT2G39870.1, Atha_AT3G54000.1, Atha_AT3G55690.1	Caus_C007N0040E0.1, Caus_C028N0228E0.1, Caus_C041N0095E0.1	Mesc_07G123000.1, Mesc_07G123100.1, Mesc_09G099100.1, Mesc_10G020700.1, Mesc_10G020800.1	Ptri_006G093000.2, Ptri_008G062200.1, Ptri_010G195800.1, Ptri_016G105000.2	evm.model.fragScaff_scaffold_2159.13_evm.model.fragScaff_scaffold_2159.14, evm.model.fragScaff_scaffold_3552.66	Vvin_208s0007g01450.1, Vvin_213s0019g02730.1
OG0000566	Atha_AT2G16380.1, Atha_AT2G18180.1, Atha_AT2G21540.1, Atha_AT4G34580.1, Atha_AT4G36490.1, Atha_AT4G39180.1	Caus_C005N0663E0.1	Mesc_01G139700.1, Mesc_02G097600.2, Mesc_04G073900.2, Mesc_04G074305.1, Mesc_11G084500.1	Ptri_004G157600.5, Ptri_005G119700.6, Ptri_007G020300.1, Ptri_009G119400.2, Ptri_010G019550.1	evm.model.fragScaff_scaffold_1223.28	Vvin_203s0038g04480.1
OG0000567	Atha_AT2G38820.2, Atha_AT3G22970.1, Atha_AT3G54550.1, Atha_AT4G14620.1	Caus_C002N0430E0.1, Caus_C004N0169E0.1, Caus_C034N0010E0.1	Mesc_01G202700.1, Mesc_03G171000.1, Mesc_05G083100.2, Mesc_15G034600.1	Ptri_002G046300.5, Ptri_005G216900.2, Ptri_008G159800.1, Ptri_010G080600.2	evm.model.fragScaff_scaffold_1503.34, evm.model.fragScaff_scaffold_2871.64	Vvin_200s0179g00360.1, Vvin_205s0020g04500.1
OG0000568	Atha_AT1G62500.1, Atha_AT2G10940.1, Atha_AT4G15160.1	Caus_C002N0543E0.1	Mesc_02G037500.1, Mesc_09G070500.2, Mesc_14G116200.1	Ptri_003G111300.1, Ptri_006G008300.1, Ptri_006G008500.1, Ptri_006G065500.2, Ptri_008G135860.1, Ptri_018G126000.2	evm.model.fragScaff_scaffold_1388.1, evm.model.original_scaffold_13393.28	Vvin_202s0154g00310.1, Vvin_203s0017g02200.1, Vvin_203s0017g02260.1, Vvin_211s0016g05840.1
OG0000569	Atha_AT2G45430.1, Atha_AT3G60870.1, Atha_AT4G12050.1, Atha_AT4G22810.1	Caus_C002N0516G0.1, Caus_C008N0427E0.1, Caus_C031N0114E0.1	Mesc_01G071600.1, Mesc_01G265000.2, Mesc_02G032200.1, Mesc_05G044200.1	Ptri_001G115200.1, Ptri_002G149300.1, Ptri_003G116900.1, Ptri_014G070800.1	evm.model.fragScaff_scaffold_2617.39, evm.model.fragScaff_scaffold_2644.6	Vvin_202s0025g05100.1, Vvin_215s0048g00780.1
OG0000570	Atha_AT1G06930.1, Atha_AT2G40475.1, Atha_AT3G56260.2, Atha_AT5G01790.1	Caus_C005N0062E0.1, Caus_C067N0136E0.1	Mesc_07G138400.1, Mesc_08G172400.1, Mesc_09G115500.1, Mesc_10G005600.1, Mesc_18G140500.1	Ptri_006G107200.1, Ptri_013G083101.1, Ptri_013G156100.2, Ptri_016G133200.1, Ptri_019G127400.2	evm.model.fragScaff_scaffold_630.33	Vvin_208s0058g01010.1, Vvin_213s0067g02390.1
OG0000571	Atha_AT2G29140.1, Atha_AT2G29190.1, Atha_AT2G29200.1	Caus_C000N0121E0.1, Caus_C007N0069E0.1, Caus_C035N0004E0.1, Caus_C041N0079E0.1	Mesc_01G170200.1, Mesc_01G170300.1, Mesc_02G129900.1, Mesc_10G027800.1	Ptri_001G243400.2, Ptri_008G058300.1, Ptri_009G034900.7, Ptri_010G201100.1	evm.model.fragScaff_scaffold_1348.30, evm.model.original_scaffold_12379.62	Vvin_206s0004g05100.1, Vvin_213s0019g02000.1
OG0000572	Atha_AT2G25737.1	Caus_C000N0879E0.1	Mesc_01G134500.2, Mesc_02G092700.1, Mesc_03G062900.1, Mesc_04G128800.1, Mesc_11G038700.1, Mesc_16G066000.1	Ptri_001G182700.2, Ptri_003G053000.1, Ptri_005G124200.1, Ptri_006G242100.1, Ptri_007G026800.1, Ptri_018G037400.1, Ptri_018G037500.5	evm.model.fragScaff_scaffold_386.253	Vvin_204s0008g03820.4, Vvin_204s0023g01600.3, Vvin_209s0002g04240.1
OG0000573	Atha_AT2G22860.1, Atha_AT3G49780.1, Atha_AT4G37720.1, Atha_AT5G65870.1	Caus_C056N0091E0.1	Mesc_07G057300.1, Mesc_12G117100.1, Mesc_13G109600.1, Mesc_18G048700.1	Ptri_002G116300.1, Ptri_007G006800.1, Ptri_009G085600.1, Ptri_014G006900.3, Ptri_014G014000.1	evm.model.fragScaff_scaffold_825.42, evm.model.fragScaff_scaffold_825.43	Vvin_200s1328g00020.1, Vvin_203s0088g00290.1, Vvin_218s0001g08760.1
OG0000574	Atha_AT1G04280.1, Atha_AT1G06750.2, Atha_AT2G30630.2	Caus_C016N0301G0.1, Caus_C016N0303E0.1, Caus_C061N0012E0.1	Mesc_01G200600.3, Mesc_05G086200.1, Mesc_15G036900.1	Ptri_002G043000.2, Ptri_005G220000.3, Ptri_008G162000.1, Ptri_008G162400.6	evm.model.fragScaff_scaffold_1503.1, evm.model.fragScaff_scaffold_1503.2	Vvin_205s0020g04820.1, Vvin_205s0020g04840.1, Vvin_205s0020g04850.3, Vvin_207s0141g00760.1
OG0000575	Atha_AT1G53160.1, Atha_AT2G33810.1, Atha_AT3G15270.1	Caus_C003N0095E0.1	Mesc_03G106900.1, Mesc_13G144400.2, Mesc_13G145740.1, Mesc_13G145908.1, Mesc_16G029900.1, Mesc_17G047500.1	Ptri_001G398200.2, Ptri_004G046700.1, Ptri_007G138800.1, Ptri_011G055900.1, Ptri_011G116800.1		Vvin_204s0210g00170.1, Vvin_210s0003g00050.1, Vvin_212s0028g03350.1, Vvin_219s0014g02350.1
OG0000576	Atha_AT1G15990.1, Atha_AT1G19780.1, Atha_AT2G23980.1, Atha_AT4G30560.1, Atha_AT5G57940.1	Caus_C024N0243E0.1, Caus_C034N0116E0.1, Caus_C071N0040E0.1, Caus_C076N0028E0.1	Mesc_04G102200.1, Mesc_06G034300.1, Mesc_11G066900.1	Ptri_001G043900.1, Ptri_003G183000.1, Ptri_018G106100.1	evm.model.fragScaff_scaffold_386.91, evm.model.fragScaff_scaffold_419.157	Vvin_209s0018g00410.1, Vvin_211s0037g00230.1
OG0000577	Atha_AT1G04100.1, Atha_AT1G04550.2, Atha_AT2G33310.2, Atha_AT4G28640.2	Caus_C002N0360E0.1, Caus_C004N0094E0.1, Caus_C035N0176E0.1	Mesc_03G158300.1, Mesc_12G037800.1, Mesc_12G045751.1, Mesc_12G047001.1, Mesc_13G039800.1, Mesc_15G046200.1	Ptri_002G256600.8, Ptri_008G172400.1, Ptri_010G065200.1	evm.model.fragScaff_scaffold_1995.18.1	Vvin_205s0049g01970.1, Vvin_207s0005g04380.1
OG0000578	Atha_ATMG00510.1	Caus_C037N0077M0.1, Caus_C131M0014G0.1, Caus_C139M0039G0.1, Caus_C149M0017G0.1, Caus_C154M0018G0.1, Caus_C185M0013G0.1, Caus_C186M0004G0.1	Mesc_09G076372.1, Mesc_S002766.1, Mesc_S092002.1	Ptri_007G071350.1	evm.model.fragScaff_scaffold_2745.4, evm.model.original_scaffold_15153.1	Vvin_200s0246g00010.1, Vvin_200s0246g00070.1, Vvin_200s0246g00080.1, Vvin_200s0332g00140.1, Vvin_200s0332g00160.1
OG0000579	Atha_AT1G76320.1, Atha_AT3G22170.1, Atha_AT4G15090.1, Atha_AT4G19990.2	Caus_C002N0140M0.1	Mesc_03G074400.3, Mesc_08G069300.1, Mesc_09G001400.3, Mesc_10G022100.2	Ptri_003G110300.6, Ptri_003G207100.1, Ptri_006G020600.1, Ptri_006G020700.4, Ptri_016G018300.9	evm.model.original_scaffold_13393.19.4	Vvin_201s0011g01470.3, Vvin_203s0017g01780.4, Vvin_203s0017g01810.2, Vvin_209s0054g01830.1
OG0000580	Atha_AT4G16095.1	Caus_C001N0319M0.1, Caus_C001N0325E0.1		Ptri_003G149800.1, Ptri_003G150200.1		Vvin_202s0033g01113.1, Vvin_203s0038g01520.1, Vvin_203s0038g01530.1, Vvin_203s0038g01540.1, Vvin_203s0038g01550.1, Vvin_203s0038g01580.1, Vvin_203s0038g01590.1, Vvin_203s0038g01610.1, Vvin_203s0038g01620.1, Vvin_203s0038g01630.1, Vvin_203s0038g01670.4, Vvin_203s0038g01740.1, Vvin_203s0038g01750.1, Vvin_203s0038g01760.1
OG0000581	Atha_AT4G25400.1, Atha_AT4G25410.1, Atha_AT5G51780.1, Atha_AT5G51790.1	Caus_C026N0253E0.1, Caus_C067N0025E0.1	Mesc_06G140500.1, Mesc_06G140600.2, Mesc_06G140700.1, Mesc_14G031500.1, Mesc_14G031600.1	Ptri_001G113400.2, Ptri_012G132000.1, Ptri_012G132100.2, Ptri_015G134300.1, Ptri_015G134400.1		Vvin_216s0022g02240.1, Vvin_216s0022g02250.1, Vvin_216s0022g02270.3
OG0000582	Atha_AT1G55810.1, Atha_AT3G27190.1, Atha_AT3G27440.1, Atha_AT4G26510.1, Atha_AT5G40870.1	Caus_C003N0389E0.1, Caus_C019N0448E0.1, Caus_C019N0489E0.1	Mesc_05G202600.1, Mesc_15G152400.1, Mesc_15G159500.1	Ptri_001G332100.1, Ptri_001G467800.1, Ptri_011G165100.1, Ptri_017G069600.2, Ptri_017G071200.1	evm.model.fragScaff_scaffold_790.49	Vvin_217s0000g01600.1, Vvin_219s0015g01730.1
OG0000583	Atha_AT1G02900.1, Atha_AT3G05490.1, Atha_AT3G16570.1, Atha_AT4G15800.1	Caus_C011N0130E0.1	Mesc_01G217000.1, Mesc_03G194800.1, Mesc_05G064300.1, Mesc_08G118000.1, Mesc_09G169900.1, Mesc_15G012500.1	Ptri_005G025800.1, Ptri_008G208200.1, Ptri_013G017400.1, Ptri_014G131800.1	evm.model.fragScaff_scaffold_8.125	Vvin_205s0020g01490.1, Vvin_207s0005g00110.1, Vvin_214s0060g02150.1
OG0000584	Atha_AT1G35190.1, Atha_AT3G46480.1, Atha_AT3G46490.1, Atha_AT3G46500.1, Atha_AT4G16765.1, Atha_AT4G16770.1	Caus_C002N0562E0.1, Caus_C022N0161E0.1, Caus_C043N0097E0.1	Mesc_01G084100.1, Mesc_03G026000.1, Mesc_16G109800.2	Ptri_003G079600.1, Ptri_018G086800.1, Ptri_018G086900.1	evm.model.fragScaff_scaffold_1503.45	Vvin_200s0299g00040.1, Vvin_200s0299g00050.1, Vvin_211s0016g03200.6
OG0000585	Atha_AT1G20840.1, Atha_AT3G51490.2, Atha_AT4G35300.1	Caus_C042N0107E0.1	Mesc_02G115600.1, Mesc_02G115700.1, Mesc_03G097500.2, Mesc_05G126200.6, Mesc_15G114800.3, Mesc_18G002700.3	Ptri_002G006200.1, Ptri_004G207100.7, Ptri_005G098900.1, Ptri_005G255400.1, Ptri_009G168500.4	evm.model.original_scaffold_9714.31.2	Vvin_203s0038g03940.3, Vvin_207s0031g02270.1, Vvin_218s0122g00850.1
OG0000586	Atha_AT4G13320.1		Mesc_01G010971.1, Mesc_01G024866.1, Mesc_01G030750.1, Mesc_01G057601.1, Mesc_04G088725.1, Mesc_05G195320.1, Mesc_06G028840.1, Mesc_07G092101.1, Mesc_09G031250.1, Mesc_10G024120.1, Mesc_10G024566.1, Mesc_10G088330.1, Mesc_12G012901.1, Mesc_15G143364.1, Mesc_16G028050.1, Mesc_17G027133.1, Mesc_18G006375.1		evm.model.fragScaff_scaffold_1112.25
OG0000587	Atha_AT4G12430.1, Atha_AT4G22590.1, Atha_AT5G51460.1	Caus_C002N0535M0.1, Caus_C002N0536E0.1	Mesc_01G076700.1, Mesc_02G036000.1, Mesc_06G135400.1, Mesc_14G035300.1	Ptri_001G120500.1, Ptri_003G112400.3, Ptri_012G126100.4, Ptri_015G126900.2	evm.model.fragScaff_scaffold_3212.177	Vvin_200s0233g00030.1, Vvin_202s0154g00110.1, Vvin_211s0037g00710.1, Vvin_211s0037g00720.1, Vvin_216s0022g00660.1
OG0000588	Atha_AT4G11070.1, Atha_AT4G23810.1, Atha_AT5G24110.1	Caus_C010N0188E0.1	Mesc_01G047200.1, Mesc_01G253400.1, Mesc_02G011500.1, Mesc_05G030900.1, Mesc_06G157300.1, Mesc_14G018601.1	Ptri_001G092900.1, Ptri_002G168700.1, Ptri_003G138600.1, Ptri_012G031700.1, Ptri_014G096200.1	evm.model.original_scaffold_12124.70	Vvin_202s0025g01280.1, Vvin_215s0046g01140.1, Vvin_216s0050g02510.1
OG0000589	Atha_AT3G48860.2, Atha_AT4G08630.1, Atha_AT5G13260.1, Atha_AT5G23700.1	Caus_C004N0503E0.1, Caus_C024N0315E0.1, Caus_C078N0103E0.1	Mesc_06G125500.2, Mesc_08G125500.1, Mesc_09G186800.1, Mesc_14G045900.1	Ptri_001G065800.8, Ptri_003G164100.1, Ptri_005G044600.2, Ptri_012G105400.3, Ptri_015G104600.6	evm.model.fragScaff_scaffold_45.41	Vvin_201s0244g00070.1, Vvin_217s0000g00390.1
OG0000590	Atha_AT4G33790.1	Caus_C023N0370E0.1, Caus_C023N0371E0.1, Caus_C023N0373E0.1	Mesc_04G005400.1, Mesc_04G019150.1, Mesc_04G019201.1, Mesc_11G160100.1, Mesc_11G160200.1	Ptri_004G185000.1, Ptri_004G185100.1, Ptri_009G144900.1, Ptri_009G145000.1, Ptri_009G145100.1, Ptri_019G075201.1	evm.model.fragScaff_scaffold_2871.180	Vvin_206s0080g00100.1, Vvin_206s0080g00110.1, Vvin_206s0080g00120.1
OG0000591	Atha_AT4G34880.1		Mesc_04G077700.1, Mesc_04G077750.1, Mesc_11G090900.1, Mesc_11G091058.1, Mesc_11G091532.1	Ptri_004G169400.2, Ptri_004G171000.1, Ptri_004G171300.1, Ptri_009G130500.1, Ptri_009G130700.1		Vvin_203s0038g01970.1, Vvin_203s0038g01990.1, Vvin_203s0038g02000.1, Vvin_203s0038g02010.1, Vvin_203s0038g02020.1, Vvin_203s0038g02030.1, Vvin_203s0038g02040.1, Vvin_206s0009g02870.1
OG0000592	Atha_AT3G18650.1, Atha_AT4G02235.1, Atha_AT4G11250.1, Atha_AT5G26950.1, Atha_AT5G27050.1, Atha_AT5G27070.1, Atha_AT5G27090.1, Atha_AT5G27580.1, Atha_AT5G27944.1, Atha_AT5G37415.1, Atha_AT5G38740.1, Atha_AT5G39750.1, Atha_AT5G39810.1, Atha_AT5G40070.1, Atha_AT5G40120.1, Atha_AT5G40220.1, Atha_AT5G41200.1, Atha_AT5G65330.1	Caus_C014N0079E0.1
OG0000593	Atha_AT1G72220.1, Atha_AT4G33565.1, Atha_AT5G10380.1	Caus_C080N0071E0.1	Mesc_02G148600.1, Mesc_07G037700.1, Mesc_10G103400.1, Mesc_12G129600.1, Mesc_13G097400.3, Mesc_18G063050.1, Mesc_18G142101.1	Ptri_002G101800.1, Ptri_005G071300.1, Ptri_007G097500.6, Ptri_007G111900.1, Ptri_017G049300.1		Vvin_203s0017g00670.1, Vvin_207s0191g00230.1, Vvin_218s0001g06640.1
OG0000594	Atha_AT3G13950.1, Atha_AT4G13266.1	Caus_C003N0239E0.1	Mesc_03G076840.1, Mesc_03G076880.1, Mesc_13G041032.1	Ptri_001G443600.1, Ptri_001G444300.1, Ptri_014G050532.1, Ptri_014G050600.1, Ptri_014G050700.1, Ptri_014G050800.2, Ptri_014G050900.2		Vvin_209s0002g08680.1, Vvin_209s0002g08695.1, Vvin_209s0002g08755.1, Vvin_211s0016g01540.1, Vvin_215s0021g01240.1, Vvin_215s0021g01260.3
OG0000595	Atha_AT1G35140.1, Atha_AT4G08950.1	Caus_C080N0085E0.1	Mesc_02G150900.1, Mesc_02G151000.1, Mesc_02G151100.1, Mesc_02G151200.1, Mesc_18G065800.1, Mesc_18G065966.1	Ptri_002G098600.2, Ptri_002G098800.3, Ptri_005G163300.1, Ptri_005G163500.1, Ptri_005G163600.1, Ptri_005G163700.1	evm.model.fragScaff_scaffold_404.14	Vvin_218s0001g06020.1, Vvin_218s0001g06150.1, Vvin_218s0001g06170.1
OG0000596	Atha_AT1G18410.1, Atha_AT1G63640.1, Atha_AT1G73860.1, Atha_AT5G41310.1	Caus_C024N0385E0.1, Caus_C064N0125E0.1, Caus_C082N0030E0.1	Mesc_01G011700.2, Mesc_01G060600.2, Mesc_02G021634.1, Mesc_02G021900.1	Ptri_001G104000.6, Ptri_003G127800.4, Ptri_012G056700.2, Ptri_015G047400.3	evm.model.fragScaff_scaffold_1117.8, evm.model.fragScaff_scaffold_404.93	Vvin_202s0025g03480.4, Vvin_217s0000g03700.1
OG0000597	Atha_AT1G67260.1, Atha_AT1G68800.1	Caus_C004N0033E0.1, Caus_C024N0071E0.1, Caus_C048N0001E0.1	Mesc_01G020700.4, Mesc_02G066400.1, Mesc_05G119300.2, Mesc_06G072800.1, Mesc_14G097000.1	Ptri_008G115800.1, Ptri_010G130200.1, Ptri_012G059900.1, Ptri_015G050500.1, Ptri_017G112000.2	evm.model.fragScaff_scaffold_404.111	Vvin_201s0011g02920.1, Vvin_214s0083g00150.1, Vvin_217s0000g04180.1
OG0000598	Atha_AT1G11280.1, Atha_AT1G61360.1, Atha_AT1G61370.1, Atha_AT1G61380.1, Atha_AT1G61390.1, Atha_AT1G61400.1, Atha_AT1G61420.1, Atha_AT1G61430.1, Atha_AT1G61440.1, Atha_AT1G61460.1, Atha_AT1G61475.1, Atha_AT1G61480.1, Atha_AT1G61490.1, Atha_AT1G61500.1, Atha_AT1G61550.1		Mesc_16G019107.1, Mesc_16G019114.1, Mesc_16G019135.1, Mesc_17G032300.1
OG0000599	Atha_AT1G06580.1, Atha_AT1G62590.1, Atha_AT1G62670.1, Atha_AT1G62680.1, Atha_AT1G62720.1, Atha_AT1G62910.1, Atha_AT1G62914.1, Atha_AT1G62930.1, Atha_AT1G63070.1, Atha_AT1G63080.1, Atha_AT1G63130.1, Atha_AT1G63150.1, Atha_AT1G63330.1, Atha_AT1G63400.1, Atha_AT1G64580.1, Atha_AT1G64583.1, Atha_AT3G16710.1, Atha_AT5G16640.1, Atha_AT5G41170.1
OG0000600	Atha_AT1G30530.1, Atha_AT5G17030.1, Atha_AT5G17040.1, Atha_AT5G17050.1	Caus_C065N0105E0.1	Mesc_08G162524.1, Mesc_08G163200.2	Ptri_013G118700.1, Ptri_013G143900.1	evm.model.fragScaff_scaffold_181.38.3	Vvin_206s0009g01960.1, Vvin_206s0009g01990.1, Vvin_206s0009g02000.1, Vvin_206s0009g02010.1, Vvin_211s0052g01580.1, Vvin_211s0052g01600.1, Vvin_211s0052g01630.1, Vvin_211s0052g01640.1, Vvin_216s0039g02230.1
OG0000601	Atha_AT1G43722.1, Atha_AT5G28730.1, Atha_AT5G28950.1, Atha_AT5G35695.1, Atha_AT5G41980.1	Caus_C002N0150M0.1, Caus_C053N0053E0.1			evm.model.fragScaff_scaffold_1419.10, evm.model.fragScaff_scaffold_16.1, evm.model.fragScaff_scaffold_1820.7, evm.model.fragScaff_scaffold_2132.15, evm.model.fragScaff_scaffold_2240.25, evm.model.fragScaff_scaffold_262.4, evm.model.fragScaff_scaffold_2740.18, evm.model.fragScaff_scaffold_344.121, evm.model.fragScaff_scaffold_358.6, evm.model.fragScaff_scaffold_3852.15, evm.model.fragScaff_scaffol…	Vvin_217s0000g02130.1
OG0000602	Atha_AT1G02205.3	Caus_C008N0277E0.1, Caus_C008N0278E0.1	Mesc_01G274900.1, Mesc_05G060000.1	Ptri_014G152301.1, Ptri_014G152600.1, Ptri_014G152900.1, Ptri_014G180300.6		Vvin_215s0021g00010.1, Vvin_215s0021g00040.1, Vvin_215s0021g00050.1, Vvin_215s0021g00070.1, Vvin_215s0021g00080.1, Vvin_215s0045g01440.1, Vvin_215s0045g01460.1, Vvin_215s0045g01520.1, Vvin_215s0045g01590.1, Vvin_215s0045g01600.1
OG0000603	Atha_AT1G55230.1, Atha_AT1G55240.1, Atha_AT5G19870.1	Caus_C018N0079E0.1	Mesc_03G088500.1, Mesc_03G088503.1, Mesc_03G088506.1, Mesc_15G105200.1, Mesc_15G105300.2, Mesc_15G105400.1, Mesc_S022215.1	Ptri_001G008900.1, Ptri_001G009000.1, Ptri_003G216500.1, Ptri_003G216600.1	evm.model.fragScaff_scaffold_2863.119	Vvin_202s0087g00750.1, Vvin_206s0004g00955.1, Vvin_206s0004g00960.1
OG0000604	Atha_AT1G23810.1, Atha_AT1G24060.1, Atha_AT1G24200.1, Atha_AT1G24210.1, Atha_AT1G24220.1, Atha_AT1G24230.1, Atha_AT1G24250.1, Atha_AT1G27240.1, Atha_AT1G27250.1, Atha_AT1G27260.1, Atha_AT1G27270.1, Atha_AT1G27280.1, Atha_AT1G70030.1, Atha_AT5G15030.2, Atha_AT5G15040.1, Atha_AT5G35610.1		Mesc_03G145800.1	Ptri_005G008200.1		Vvin_217s0000g07540.2
OG0000605	Atha_AT1G52700.1, Atha_AT3G15650.2, Atha_AT5G20060.1	Caus_C007N0411E0.1, Caus_C024N0157E0.1	Mesc_03G017200.4, Mesc_04G117300.1, Mesc_06G053100.3, Mesc_11G052300.1, Mesc_14G129428.1	Ptri_001G173700.1, Ptri_003G060300.3, Ptri_006G251100.1, Ptri_018G030200.2, Ptri_018G070700.1	evm.model.fragScaff_scaffold_3464.9.3	Vvin_204s0008g05120.2, Vvin_209s0002g06010.2, Vvin_211s0016g04850.1
OG0000606	Atha_AT1G48470.1, Atha_AT1G66200.3, Atha_AT3G17820.1, Atha_AT5G16570.1, Atha_AT5G37600.1	Caus_C069N0064E0.1	Mesc_01G119500.1, Mesc_02G077900.1, Mesc_04G061000.1	Ptri_004G085400.1, Ptri_005G093200.1, Ptri_007G069600.1, Ptri_012G043900.1, Ptri_015G034700.1, Ptri_017G131100.1	evm.model.original_scaffold_11647.7	Vvin_201s0011g02200.2, Vvin_214s0006g00350.1, Vvin_217s0000g01910.1
OG0000607	Atha_AT1G26355.1, Atha_AT1G69230.1	Caus_C019N0174E0.1	Mesc_01G026900.1, Mesc_01G094600.1, Mesc_02G056400.1, Mesc_05G109500.1, Mesc_06G082900.1, Mesc_11G165050.1, Mesc_14G086900.1	Ptri_008G097000.9, Ptri_010G157600.5, Ptri_015G059100.2, Ptri_017G095200.3	evm.model.fragScaff_scaffold_2810.12	Vvin_201s0011g00370.1, Vvin_201s0137g00650.1, Vvin_214s0068g00230.1, Vvin_216s0098g00560.3
OG0000608	Atha_AT1G18590.1, Atha_AT1G74090.1, Atha_AT1G74100.1		Mesc_06G081400.1, Mesc_10G085100.1, Mesc_10G085400.1, Mesc_10G085500.1, Mesc_10G085700.1	Ptri_011G048100.1, Ptri_011G048200.1, Ptri_011G048300.2, Ptri_011G048400.1, Ptri_011G048500.2, Ptri_011G048700.1, Ptri_011G048712.1, Ptri_011G049100.1, Ptri_012G032700.1		Vvin_218s0072g01240.1, Vvin_218s0072g01250.1
OG0000609	Atha_AT1G10240.1, Atha_AT5G28530.1	Caus_C006N0419E0.1	Mesc_01G225200.1, Mesc_07G106900.1, Mesc_10G110600.1, Mesc_13G062100.2	Ptri_002G199300.1, Ptri_004G227600.2, Ptri_008G108800.2, Ptri_010G140500.1, Ptri_014G167000.2, Ptri_016G007300.2, Ptri_T171101.1		Vvin_200s0194g00200.3, Vvin_205s0077g01400.1, Vvin_207s0005g01120.6, Vvin_212s0035g01360.1, Vvin_212s0057g00960.1
OG0000610	Atha_AT1G11925.1		Mesc_16G003600.1, Mesc_16G003700.1, Mesc_16G003800.1	Ptri_004G006800.1, Ptri_004G006900.1, Ptri_004G007000.1, Ptri_004G007100.1, Ptri_004G007200.2, Ptri_004G030900.1, Ptri_004G031000.2, Ptri_011G008804.1, Ptri_011G008932.1, Ptri_011G009000.2, Ptri_011G009100.2		Vvin_210s0116g01090.1, Vvin_210s0116g01106.1, Vvin_210s0116g01122.1, Vvin_210s0116g01150.1
OG0000611	Atha_AT1G48750.1, Atha_AT3G18280.1	Caus_C065N0039E0.1	Mesc_01G014800.1, Mesc_01G112500.1, Mesc_01G112600.1, Mesc_01G112700.1, Mesc_02G070800.1, Mesc_05G132600.1, Mesc_06G065150.1, Mesc_14G106600.1	Ptri_004G096000.1, Ptri_012G054300.1, Ptri_015G044500.1, Ptri_017G118700.1		Vvin_214s0006g02530.1, Vvin_214s0006g02550.1, Vvin_214s0006g02555.1, Vvin_217s0000g03280.1
OG0000612	Atha_AT1G60420.1	Caus_C120N0014E0.1	Mesc_12G027700.1, Mesc_12G027800.1	Ptri_008G175600.2, Ptri_010G059401.2, Ptri_010G059550.1, Ptri_010G059600.1, Ptri_010G059700.1, Ptri_010G059800.2, Ptri_010G059900.1, Ptri_010G060100.3, Ptri_010G060200.1, Ptri_010G060300.1		Vvin_201s0127g00520.1, Vvin_201s0127g00540.1, Vvin_201s0127g00560.1, Vvin_201s0127g00590.1, Vvin_201s0127g00600.2
OG0000613	Atha_AT1G67800.2, Atha_AT3G01650.1, Atha_AT5G14420.1	Caus_C009N0587E0.1, Caus_C028N0134E0.1	Mesc_12G020300.1, Mesc_13G021000.2, Mesc_14G057836.1, Mesc_14G057900.1, Mesc_15G152500.1, Mesc_17G110400.1	Ptri_001G342200.3, Ptri_008G183600.3, Ptri_010G049600.3, Ptri_012G090100.2	evm.model.fragScaff_scaffold_1506.5.1	Vvin_201s0137g00460.1, Vvin_214s0066g00290.1, Vvin_217s0000g09640.1
OG0000614	Atha_AT3G42180.1, Atha_AT5G11130.1, Atha_AT5G20260.1, Atha_AT5G33290.1		Mesc_03G013250.1, Mesc_06G046100.2, Mesc_06G046200.1	Ptri_006G064850.1, Ptri_018G025200.2, Ptri_018G124832.1, Ptri_018G124945.1, Ptri_T124507.1, Ptri_T124607.1		Vvin_204s0008g05720.1, Vvin_211s0118g00020.1, Vvin_211s0118g00030.1, Vvin_211s0118g00060.1, Vvin_211s0118g00070.1, Vvin_211s0118g00170.1
OG0000615	Atha_AT3G17380.1	Caus_C005N0154E0.1	Mesc_03G210900.1, Mesc_03G211000.2, Mesc_07G073700.1	Ptri_001G130700.1, Ptri_003G103200.1, Ptri_008G005300.3, Ptri_008G005650.1, Ptri_008G099600.3, Ptri_008G199400.1, Ptri_014G055400.8, Ptri_017G049100.1, Ptri_017G049200.1		Vvin_203s0091g01110.1, Vvin_203s0091g01120.1, Vvin_203s0091g01130.1, Vvin_203s0091g01140.2, Vvin_203s0091g01170.1
OG0000616	Atha_AT3G30725.1		Mesc_01G105800.1, Mesc_01G105900.1, Mesc_02G062400.1, Mesc_02G062600.1	Ptri_004G108440.1, Ptri_004G108560.1, Ptri_004G108680.1, Ptri_004G108800.2, Ptri_017G107100.1, Ptri_017G107200.1, Ptri_017G107300.1, Ptri_017G107400.1		Vvin_214s0083g00670.1, Vvin_214s0083g00672.1, Vvin_214s0083g00674.1, Vvin_214s0083g00676.1, Vvin_214s0083g00680.1, Vvin_214s0083g00683.1
OG0000617	Atha_AT3G03620.1, Atha_AT5G17700.1	Caus_C025N0416E0.1	Mesc_08G150400.2, Mesc_09G134800.1, Mesc_09G134900.1, Mesc_09G135000.3, Mesc_09G135200.1	Ptri_013G069250.1, Ptri_013G069400.2, Ptri_013G069600.1, Ptri_015G139400.1, Ptri_015G139500.1		Vvin_208s0056g01000.1, Vvin_208s0056g01040.1, Vvin_208s0056g01070.1, Vvin_208s0056g01080.1, Vvin_208s0056g01100.1, Vvin_208s0056g01120.1
OG0000618	Atha_AT3G03430.1, Atha_AT5G17480.1	Caus_C065N0012E0.1	Mesc_01G116500.1, Mesc_13G093900.1, Mesc_17G064700.2	Ptri_004G089200.1, Ptri_017G126400.1	evm.model.original_scaffold_13520.3	Vvin_201s0010g02930.1, Vvin_201s0010g02940.1, Vvin_201s0010g02950.1, Vvin_201s0010g02970.1, Vvin_201s0010g02980.1, Vvin_201s0010g02990.1, Vvin_201s0010g03000.1, Vvin_201s0010g03020.1, Vvin_201s0010g03040.1, Vvin_208s0007g08830.1
OG0000619	Atha_AT3G48050.1, Atha_AT3G48060.1	Caus_C028N0197E0.1	Mesc_14G068800.1, Mesc_14G068900.1, Mesc_14G069000.4, Mesc_14G069100.1	Ptri_012G077500.2, Ptri_012G077700.1, Ptri_015G072800.6, Ptri_015G072900.2	evm.model.fragScaff_scaffold_2668.12	Vvin_201s0026g00400.1, Vvin_201s0026g00410.1, Vvin_201s0026g00420.1, Vvin_205s0136g00080.1, Vvin_214s0066g01720.1, Vvin_215s0024g01980.1, Vvin_217s0000g07880.2
OG0000620	Atha_AT3G12720.1, Atha_AT3G13890.1	Caus_C003N0330E0.1, Caus_C046N0229G0.1	Mesc_03G072300.1, Mesc_03G077450.1, Mesc_03G077500.1, Mesc_04G140800.1, Mesc_11G024700.1, Mesc_16G046100.1, Mesc_16G058600.1	Ptri_001G075400.1, Ptri_001G197000.1, Ptri_003G155700.1, Ptri_008G081600.2, Ptri_010G174500.1	evm.model.fragScaff_scaffold_386.300_evm.model.fragScaff_scaffold_386.301	Vvin_201s0010g00410.1, Vvin_219s0085g00940.1
OG0000621		Caus_C004N0577M0.1, Caus_C017N0015M0.1			evm.model.fragScaff_scaffold_1092.65, evm.model.fragScaff_scaffold_2234.2, evm.model.fragScaff_scaffold_2234.3, evm.model.fragScaff_scaffold_3305.1, evm.model.fragScaff_scaffold_3305.2, evm.model.fragScaff_scaffold_3833.1, evm.model.original_scaffold_12124.85	Vvin_203s0088g01050.1, Vvin_203s0088g01070.1, Vvin_204s0023g00010.1, Vvin_205s0020g00850.1, Vvin_207s0141g00810.1, Vvin_211s0118g00320.1, Vvin_214s0060g00370.5, Vvin_214s0081g00330.1, Vvin_217s0000g07360.9, Vvin_219s0027g00690.1
OG0000622			Mesc_02G087600.1, Mesc_16G042300.1, Mesc_17G060100.1, Mesc_17G060201.1, Mesc_17G060301.1	Ptri_004G061900.2	evm.model.original_scaffold_10844.1	Vvin_208s0032g00810.1, Vvin_208s0032g00815.1, Vvin_208s0032g00830.1, Vvin_212s0028g01270.1, Vvin_212s0028g01280.1, Vvin_212s0028g01430.1, Vvin_212s0028g01450.1, Vvin_212s0028g01460.1, Vvin_212s0028g01490.1, Vvin_212s0028g01520.1, Vvin_212s0028g01530.1, Vvin_212s0028g01535.1
OG0000623			Mesc_01G017532.1, Mesc_04G009533.1, Mesc_06G041228.1, Mesc_07G047950.1, Mesc_09G084566.1, Mesc_11G039864.1, Mesc_11G068184.1, Mesc_11G099901.1, Mesc_12G085502.1, Mesc_12G086150.1, Mesc_12G096401.1, Mesc_12G096601.1, Mesc_12G097101.1, Mesc_15G162333.1, Mesc_16G059733.1, Mesc_16G060033.1, Mesc_17G010550.1, Mesc_S022222.1, Mesc_S022391.1
OG0000624			Mesc_06G175600.2, Mesc_18G101800.2, Mesc_18G102125.1	Ptri_007G074400.1, Ptri_007G074466.1, Ptri_019G016116.1, Ptri_019G016118.1, Ptri_019G016122.1, Ptri_019G016400.2, Ptri_019G016500.1, Ptri_019G016700.2, Ptri_019G016900.1, Ptri_019G020367.1, Ptri_019G023004.1, Ptri_019G023016.1, Ptri_019G044900.2, Ptri_019G045100.1, Ptri_019G045300.1, Ptri_019G045400.2
OG0000625			Mesc_04G154100.1, Mesc_04G154300.1	Ptri_001G029400.3, Ptri_001G030300.1, Ptri_001G034500.1, Ptri_001G034600.1, Ptri_001G034700.2, Ptri_001G034900.3, Ptri_001G034933.1, Ptri_001G034966.1, Ptri_001G035000.3, Ptri_001G035200.1, Ptri_001G035300.1, Ptri_003G189300.1, Ptri_003G190300.3, Ptri_003G190400.1, Ptri_003G190700.1, Ptri_004G222000.1		Vvin_213s0084g00030.1
OG0000626			Mesc_02G199900.2	Ptri_017G010800.4, Ptri_019G068200.1, Ptri_019G068300.2, Ptri_019G095866.2, Ptri_019G095932.1, Ptri_019G097100.3, Ptri_019G097300.1, Ptri_019G097580.1, Ptri_019G097640.1, Ptri_019G097720.1, Ptri_019G097800.1, Ptri_019G098500.1, Ptri_019G098550.1, Ptri_019G098600.1, Ptri_019G098700.1, Ptri_019G098800.1, Ptri_019G098900.1, Ptri_019G113701.2
OG0000627				Ptri_001G027500.2	evm.model.original_scaffold_10036.2, evm.model.original_scaffold_10036.3, evm.model.original_scaffold_10308.2, evm.model.original_scaffold_10308.3, evm.model.original_scaffold_18793.1	Vvin_205s0029g00926.1, Vvin_205s0029g00960.1, Vvin_205s0029g01000.1, Vvin_216s0050g00170.1, Vvin_216s0050g00180.1, Vvin_216s0050g00200.1, Vvin_216s0050g00210.1, Vvin_216s0050g00250.1, Vvin_216s0050g00270.1, Vvin_216s0050g00370.2, Vvin_216s0050g00500.1, Vvin_216s0050g00530.1, Vvin_216s0050g00550.1
OG0000628					evm.model.original_scaffold_10210.16, evm.model.original_scaffold_10210.21, evm.model.original_scaffold_10210.26, evm.model.original_scaffold_10210.32, evm.model.original_scaffold_10210.39, evm.model.original_scaffold_11037.7, evm.model.original_scaffold_11144.4, evm.model.original_scaffold_11206.2, evm.model.original_scaffold_12440.10, evm.model.original_scaffold_12440.4, evm.model.original_scaf…
OG0000629					evm.model.fragScaff_scaffold_1108.4, evm.model.fragScaff_scaffold_1108.5, evm.model.fragScaff_scaffold_1627.3, evm.model.fragScaff_scaffold_507.1, evm.model.original_scaffold_10159.3, evm.model.original_scaffold_12665.1, evm.model.original_scaffold_13164.1, evm.model.original_scaffold_13481.1, evm.model.original_scaffold_15482.1, evm.model.original_scaffold_16821.1, evm.model.original_scaffold_18…
OG0000630	Atha_ATCG00830.1, Atha_ATCG01310.1	Caus_C141C00052X0.1	Mesc_03G035875.1, Mesc_03G124242.1, Mesc_03G125269.1, Mesc_18G141600.1, Mesc_S023046.1, Mesc_S023585.1, Mesc_S023685.1, Mesc_S029334.1	Ptri_005G154300.1, Ptri_011G074401.1, Ptri_013G136466.1, Ptri_013G137077.1	evm.model.original_scaffold_10935.2	Vvin_203s0038g02790.1, Vvin_217s0000g06990.1
OG0000631	Atha_ATCG00900.1, Atha_ATCG01240.1	Caus_C001N0304E0.1, Caus_C051N0036E0.1, Caus_C141C00054X0.1, Caus_C141C00061X0.1	Mesc_03G124152.1, Mesc_03G125359.1, Mesc_S022433.1, Mesc_S022546.1, Mesc_S022863.1, Mesc_S023663.1, Mesc_S028834.1	Ptri_013G138900.1	evm.model.original_scaffold_17015.4, evm.model.original_scaffold_4252.6, evm.model.original_scaffold_8279.7	Vvin_200s0173g00170.1
OG0000632	Atha_AT2G36540.1, Atha_AT2G36550.1, Atha_AT3G29760.1	Caus_C019N0178E0.1, Caus_C046N0051E0.1	Mesc_02G056200.3, Mesc_06G083200.3, Mesc_07G055630.1, Mesc_08G069455.1, Mesc_14G086700.1	Ptri_004G116400.6, Ptri_010G244200.2, Ptri_010G244400.1, Ptri_015G059000.4	evm.model.fragScaff_scaffold_3358.7	Vvin_208s0007g04010.1, Vvin_214s0068g00380.3, Vvin_217s0000g05200.4
OG0000633	Atha_AT1G17150.1, Atha_AT1G43080.1, Atha_AT1G43090.1, Atha_AT1G43100.1, Atha_AT1G78400.1, Atha_AT2G15450.1, Atha_AT2G15460.1, Atha_AT2G15470.1, Atha_AT2G26620.1, Atha_AT2G33160.1, Atha_AT2G40310.1, Atha_AT4G13760.1	Caus_C000N0814E0.1, Caus_C125N0010E0.1		Ptri_001G377700.1, Ptri_009G038100.1	evm.model.fragScaff_scaffold_184.5	Vvin_201s0011g00340.1
OG0000634	Atha_AT1G23260.1, Atha_AT1G70650.2, Atha_AT1G70660.1, Atha_AT2G36060.2, Atha_AT3G52560.4	Caus_C025N0126E0.1	Mesc_08G030800.1, Mesc_09G049200.1, Mesc_15G133400.1, Mesc_17G083100.1	Ptri_006G205700.2, Ptri_008G133900.10, Ptri_010G107700.2, Ptri_016G073100.1	evm.model.fragScaff_scaffold_1973.4.1	Vvin_201s0011g05630.1, Vvin_206s0080g01080.4, Vvin_208s0007g02580.3
OG0000635	Atha_AT1G14380.1, Atha_AT1G18840.1, Atha_AT1G74690.1, Atha_AT2G02790.1	Caus_C009N0520E0.1, Caus_C018N0224E0.1	Mesc_05G098200.2, Mesc_06G095300.1, Mesc_06G095301.1, Mesc_14G076000.2, Mesc_S022698.1	Ptri_012G069900.2, Ptri_015G063600.7, Ptri_017G079600.2		Vvin_201s0026g01790.1, Vvin_201s0026g01824.1, Vvin_214s0108g00150.2, Vvin_217s0000g05840.2
OG0000636	Atha_AT2G37100.1, Atha_AT5G03110.1		Mesc_03G063900.2, Mesc_05G197001.1, Mesc_05G197300.2, Mesc_08G004110.1, Mesc_08G004114.1, Mesc_08G004120.1, Mesc_08G004126.1, Mesc_08G004906.1, Mesc_08G014102.1, Mesc_08G014112.1, Mesc_12G048251.1, Mesc_S022358.1, Mesc_S023158.1	Ptri_006G130500.1, Ptri_016G086900.1		Vvin_208s0040g02260.1
OG0000637	Atha_AT1G72540.1, Atha_AT2G05940.1, Atha_AT2G26290.1, Atha_AT5G35580.1	Caus_C010N0361E0.1	Mesc_03G040800.1, Mesc_04G145600.1, Mesc_11G019300.1, Mesc_16G086600.1, Mesc_16G095000.1	Ptri_001G168000.1, Ptri_003G066300.1, Ptri_006G141500.1, Ptri_006G219300.1	evm.model.original_scaffold_14716.18	Vvin_204s0008g02070.1, Vvin_211s0016g01010.1, Vvin_211s0016g01060.1
OG0000638	Atha_AT1G14420.1, Atha_AT2G02720.1, Atha_AT3G01270.1, Atha_AT5G15110.1	Caus_C004N0018E0.1, Caus_C014N0127E0.1	Mesc_01G189700.1, Mesc_05G097300.1, Mesc_17G022100.1	Ptri_004G124100.1, Ptri_008G148800.1, Ptri_015G064700.1, Ptri_017G078400.1	evm.model.fragScaff_scaffold_1308.2	Vvin_201s0026g01670.1, Vvin_201s0026g01680.1, Vvin_214s0108g00030.1, Vvin_217s0000g05740.1
OG0000639	Atha_AT1G30760.1, Atha_AT2G34790.1	Caus_C008N0203E0.1, Caus_C049N0028E0.1, Caus_C049N0029E0.1	Mesc_06G059000.1, Mesc_06G059100.1, Mesc_14G125100.1	Ptri_001G462800.1, Ptri_001G463100.1, Ptri_001G463300.1, Ptri_001G463400.1, Ptri_011G158700.1, Ptri_011G159100.1, Ptri_011G159200.1, Ptri_011G160400.2	evm.model.fragScaff_scaffold_3126.18	Vvin_210s0003g05420.1
OG0000640	Atha_AT1G58380.1, Atha_AT1G58684.1, Atha_AT1G58983.1, Atha_AT1G59359.1, Atha_AT2G41840.1, Atha_AT3G57490.1	Caus_C000N0398E0.1, Caus_C000N0552E0.1, Caus_C050N0076E0.1, Caus_C063N0070E0.1	Mesc_06G163300.1, Mesc_06G163400.1, Mesc_14G003600.1	Ptri_001G256800.1, Ptri_006G052400.1, Ptri_016G055000.1	evm.model.fragScaff_scaffold_386.363	Vvin_208s0007g08370.1
OG0000641	Atha_AT1G64290.1, Atha_AT1G64295.1, Atha_AT2G05360.1, Atha_AT5G41720.1	Caus_C022N0069E0.1	Mesc_04G143500.1	Ptri_001G462650.1, Ptri_006G167500.1, Ptri_007G037500.1, Ptri_008G038000.1, Ptri_008G214000.1, Ptri_010G224400.1, Ptri_014G187100.1, Ptri_017G066400.1	evm.model.fragScaff_scaffold_3245.22, evm.model.fragScaff_scaffold_3245.23, evm.model.fragScaff_scaffold_3245.24, evm.model.fragScaff_scaffold_3245.25
OG0000642	Atha_AT1G15080.1, Atha_AT2G01180.1, Atha_AT3G02600.1	Caus_C009N0238E0.1, Caus_C018N0395E0.1	Mesc_02G071800.3, Mesc_06G064400.3, Mesc_14G107600.3, Mesc_14G107700.5	Ptri_004G095400.6, Ptri_008G124900.4, Ptri_010G119300.4, Ptri_010G119400.1, Ptri_017G119500.3	evm.model.fragScaff_scaffold_87.303	Vvin_201s0011g04180.1, Vvin_214s0006g02480.1, Vvin_217s0000g03170.2
OG0000643	Atha_AT2G35140.1	Caus_C010N0059E0.1, Caus_C012N0417E0.1, Caus_C014N0509E0.1, Caus_C035N0299E0.1, Caus_C050N0085E0.1, Caus_C076N0064E0.1	Mesc_02G131800.3, Mesc_14G044900.2	Ptri_001G136300.1, Ptri_015G122300.3	evm.model.fragScaff_scaffold_1170.8.2, evm.model.fragScaff_scaffold_3475.223, evm.model.original_scaffold_12379.66	Vvin_201s0011g01940.2, Vvin_201s0150g00110.2, Vvin_206s0004g04870.2, Vvin_214s0068g01060.1
OG0000644	Atha_AT2G25600.1, Atha_AT2G26650.1, Atha_AT4G32500.1	Caus_C000N0913E0.1, Caus_C007N0403E0.1, Caus_C031N0020E0.1	Mesc_03G017700.1, Mesc_06G050400.3, Mesc_14G128600.1, Mesc_16G118800.1	Ptri_006G249900.3, Ptri_018G031600.1, Ptri_018G071400.1	evm.model.fragScaff_scaffold_3245.165.1, evm.model.fragScaff_scaffold_8.51, evm.model.original_scaffold_4518.2	Vvin_204s0008g04990.1, Vvin_211s0016g04750.1
OG0000645	Atha_AT2G03350.1, Atha_AT3G08890.1, Atha_AT5G01610.1, Atha_AT5G37070.1	Caus_C005N0075E0.1, Caus_C072N0097E0.1	Mesc_01G031100.1, Mesc_08G096100.1, Mesc_09G110700.1, Mesc_14G082400.1	Ptri_006G104000.1, Ptri_008G092500.4, Ptri_010G162400.1, Ptri_016G125300.1	evm.model.original_scaffold_14970.21	Vvin_201s0010g00510.1, Vvin_208s0058g00460.1, Vvin_217s0000g06680.1
OG0000646	Atha_AT2G30140.1, Atha_AT2G30150.1		Mesc_02G216800.1, Mesc_12G131900.1	Ptri_001G281800.1, Ptri_001G281900.1, Ptri_001G282100.1, Ptri_009G077200.2, Ptri_009G077400.1, Ptri_009G077500.1	evm.model.fragScaff_scaffold_1486.68	Vvin_202s0012g01835.1, Vvin_206s0004g07240.1, Vvin_206s0004g07250.1, Vvin_206s0004g07270.1, Vvin_206s0004g07300.1, Vvin_206s0004g07310.1, Vvin_206s0009g02450.1
OG0000647	Atha_AT1G06180.1, Atha_AT2G31180.1, Atha_AT3G23250.1	Caus_C004N0123E0.1	Mesc_03G164200.1, Mesc_08G138700.1, Mesc_09G148500.1, Mesc_12G032200.1, Mesc_13G033900.1, Mesc_15G040700.1	Ptri_002G038500.1, Ptri_005G224100.1, Ptri_008G166700.1, Ptri_010G071100.1, Ptri_019G018200.2		Vvin_205s0049g01010.1, Vvin_205s0049g01020.1, Vvin_207s0005g03340.1
OG0000648	Atha_AT1G06760.1, Atha_AT2G30620.1	Caus_C004N0154E0.1, Caus_C032N0147E0.1, Caus_C035N0213E0.1	Mesc_05G086000.2, Mesc_08G136200.1, Mesc_08G136300.1, Mesc_15G036800.1	Ptri_002G043100.1, Ptri_005G219800.1, Ptri_008G162300.1, Ptri_010G076800.1, Ptri_013G042700.1	evm.model.fragScaff_scaffold_1004.2, evm.model.original_scaffold_5848.6	Vvin_205s0020g04800.1, Vvin_207s0141g00730.1
OG0000649	Atha_AT1G52430.1, Atha_AT1G52450.1, Atha_AT1G65110.1, Atha_AT1G65120.2, Atha_AT1G65130.1, Atha_AT1G65140.1, Atha_AT1G65160.1, Atha_AT1G65170.1, Atha_AT1G65200.1, Atha_AT2G27630.1, Atha_AT2G27650.1, Atha_AT2G34220.1, Atha_AT2G34230.1, Atha_AT2G34240.1, Atha_AT5G02660.1, Atha_AT5G51530.1, Atha_AT5G61940.1, Atha_AT5G61950.1
OG0000650	Atha_AT1G09550.1, Atha_AT1G57590.1, Atha_AT2G46930.1, Atha_AT3G05910.1, Atha_AT3G62060.1, Atha_AT5G26670.1	Caus_C016N0187E0.1, Caus_C017N0025E0.1	Mesc_01G236000.1, Mesc_08G106800.1, Mesc_09G182100.2	Ptri_005G001500.1, Ptri_010G004400.2, Ptri_013G000900.1, Ptri_014G110900.1	evm.model.fragScaff_scaffold_8.221.13	Vvin_205s0020g01110.1, Vvin_214s0060g00230.1
OG0000651	Atha_AT2G37190.1, Atha_AT3G53430.1, Atha_AT5G60670.1	Caus_C000N0209E0.1, Caus_C043N0121E0.1	Mesc_04G021000.1, Mesc_08G007000.1, Mesc_09G068600.1, Mesc_09G068860.1, Mesc_11G145400.1	Ptri_006G077200.1, Ptri_018G145200.1, Ptri_018G145504.1, Ptri_018G145506.1, Ptri_018G146600.1	evm.model.fragScaff_scaffold_1582.111	Vvin_208s0040g01870.1, Vvin_213s0019g04300.1
OG0000652	Atha_AT1G63470.1, Atha_AT1G63480.1, Atha_AT2G45850.1, Atha_AT3G61310.1	Caus_C031N0035E0.1, Caus_C064N0137E0.1	Mesc_01G062000.1, Mesc_01G258800.3, Mesc_02G022500.2, Mesc_05G036500.1, Mesc_09G077227.1	Ptri_001G104900.5, Ptri_002G158200.1, Ptri_003G126500.1, Ptri_014G082100.1	evm.model.original_scaffold_4988.34	Vvin_202s0025g03580.1, Vvin_215s0046g02930.2
OG0000653	Atha_AT1G08040.1, Atha_AT1G67850.1, Atha_AT2G28310.1, Atha_AT3G27470.1	Caus_C000N0219E0.1, Caus_C019N0297E0.1, Caus_C043N0129E0.1	Mesc_12G021900.1, Mesc_17G110900.1	Ptri_008G185600.3, Ptri_009G011000.9, Ptri_010G047200.6, Ptri_017G065200.8	evm.model.fragScaff_scaffold_1506.16, evm.model.fragScaff_scaffold_3061.31	Vvin_201s0137g00770.1, Vvin_206s0004g02700.1, Vvin_214s0066g00310.2
OG0000654	Atha_AT1G49760.1, Atha_AT2G15500.1, Atha_AT4G34110.1	Caus_C013N0352E0.1, Caus_C033N0076E0.1, Caus_C056N0007E0.1	Mesc_07G073000.1, Mesc_10G078200.2, Mesc_12G106500.1, Mesc_13G120600.1	Ptri_001G304000.1, Ptri_002G124200.1, Ptri_009G099300.1, Ptri_014G025400.1	evm.model.original_scaffold_17214.16	Vvin_203s0063g00070.1, Vvin_207s0031g00210.1, Vvin_218s0001g10170.1
OG0000655	Atha_AT2G20800.1, Atha_AT4G05020.2, Atha_AT4G21490.1, Atha_AT4G28220.1	Caus_C003N0052E0.1, Caus_C006N0349E0.1, Caus_C021N0335E0.1	Mesc_13G151400.1, Mesc_13G151500.1, Mesc_17G039000.2	Ptri_004G034100.5, Ptri_011G042500.1, Ptri_013G147200.2, Ptri_013G147300.1, Ptri_013G147400.1	evm.model.fragScaff_scaffold_1349.47.2	Vvin_212s0057g00250.1, Vvin_212s0057g00260.1
OG0000656	Atha_AT2G42520.1, Atha_AT3G58510.1, Atha_AT3G58570.1	Caus_C011N0516E0.1, Caus_C023N0198E0.1, Caus_C025N0196E0.1	Mesc_08G040700.1, Mesc_09G039800.1, Mesc_14G131400.1, Mesc_15G106400.3	Ptri_001G007900.5, Ptri_003G217800.2, Ptri_006G196000.4, Ptri_016G061900.1	evm.model.fragScaff_scaffold_2649.5	Vvin_206s0004g00840.2, Vvin_208s0007g07070.2, Vvin_211s0016g05090.1
OG0000657	Atha_AT1G46768.1, Atha_AT2G23340.1, Atha_AT3G50260.1, Atha_AT4G06746.1, Atha_AT4G36900.1, Atha_AT5G67190.1	Caus_C009N0356E0.1, Caus_C013N0353E0.1, Caus_C039N0076E0.1	Mesc_05G175800.1, Mesc_13G120400.1, Mesc_18G040400.1	Ptri_002G124000.1, Ptri_005G140900.1, Ptri_007G046500.1, Ptri_014G025200.3		Vvin_207s0031g00190.1, Vvin_218s0001g10150.1
OG0000658	Atha_AT2G07689.1, Atha_ATMG00285.1, Atha_ATMG01320.1	Caus_C024N0247M0.1, Caus_C131M0002G0.1, Caus_C139M0012G0.1, Caus_C139M0030M0.1, Caus_C149M0005G0.1	Mesc_09G076327.1, Mesc_S022260.1, Mesc_S022484.1, Mesc_S061263.1, Mesc_S092502.1, Mesc_S093902.1	Ptri_007G062442.1, Ptri_007G062522.1		Vvin_200s0246g00050.1, Vvin_200s0505g00030.1
OG0000659	Atha_AT1G03920.1, Atha_AT2G20470.1, Atha_AT3G23310.1, Atha_AT4G14350.1	Caus_C004N0109E0.1, Caus_C032N0172E0.1, Caus_C035N0189E0.1	Mesc_03G163400.2, Mesc_12G033900.2, Mesc_13G035900.1	Ptri_002G036200.1, Ptri_005G226700.2, Ptri_008G167800.1, Ptri_011G157000.6	evm.model.original_scaffold_5848.54	Vvin_205s0049g01220.1, Vvin_207s0005g03690.1, Vvin_210s0003g05720.1
OG0000660	Atha_AT2G43000.1, Atha_AT3G12910.1	Caus_C028N0044E0.1	Mesc_02G089000.1, Mesc_06G172900.1, Mesc_14G012210.1	Ptri_001G080900.2, Ptri_002G057200.3, Ptri_003G149700.1, Ptri_005G098000.1, Ptri_005G205400.1, Ptri_007G066300.1		Vvin_212s0028g00860.1, Vvin_219s0027g00840.1, Vvin_219s0027g00860.1, Vvin_219s0027g00870.1, Vvin_219s0027g00880.1, Vvin_219s0027g00910.1
OG0000661	Atha_AT1G08830.1, Atha_AT2G28190.1	Caus_C000N0242E0.1, Caus_C004N0275M0.1	Mesc_04G012850.1, Mesc_08G125400.1, Mesc_09G160400.1	Ptri_004G216700.4, Ptri_005G044400.5, Ptri_009G005100.3, Ptri_013G031100.9	evm.model.fragScaff_scaffold_8.60	Vvin_206s0061g00750.1, Vvin_214s0030g00830.4, Vvin_214s0030g00910.1, Vvin_214s0030g00950.3, Vvin_214s0030g01080.1, Vvin_214s0036g01320.1
OG0000662	Atha_ATMG01360.1	Caus_C001N0382E0.1, Caus_C019N0176G0.1, Caus_C135M0010G0.1, Caus_C135M0024G0.1, Caus_C135M0038G0.1, Caus_C135M0055G0.1, Caus_C162M0008E0.1, Caus_C192M0023M0.1, Caus_C193M0009G0.1	Mesc_S022230.1, Mesc_S022691.1, Mesc_S091501.1, Mesc_S091601.1, Mesc_S095701.1, Mesc_S095801.1			Vvin_203s0110g00190.1, Vvin_212s0028g02450.1
OG0000663	Atha_AT1G63840.1, Atha_AT3G61460.1, Atha_AT4G00305.1, Atha_AT5G41400.1	Caus_C010N0246E0.1	Mesc_01G058900.1, Mesc_01G254500.1, Mesc_02G019100.1, Mesc_05G031700.1, Mesc_05G123494.1	Ptri_001G101000.2, Ptri_002G161900.1, Ptri_003G130900.1, Ptri_014G087700.1		Vvin_202s0025g00140.1, Vvin_203s0091g01135.1, Vvin_214s0060g02560.1, Vvin_215s0046g01880.1
OG0000664	Atha_AT4G04800.1, Atha_AT4G04810.1, Atha_AT4G04830.1, Atha_AT4G04840.1, Atha_AT4G21830.1, Atha_AT4G21840.1, Atha_AT4G21850.1, Atha_AT4G21860.1	Caus_C005N0542E0.1, Caus_C061N0092E0.1	Mesc_07G048000.1, Mesc_15G020200.1	Ptri_001G286500.1, Ptri_008G198600.7, Ptri_009G080700.1	evm.model.fragScaff_scaffold_3814.62	Vvin_200s0282g00010.3, Vvin_205s0020g02340.2
OG0000665	Atha_AT1G17010.1, Atha_AT1G17020.1, Atha_AT1G78550.1, Atha_AT4G25300.1, Atha_AT4G25310.1		Mesc_03G077900.1, Mesc_03G121300.2, Mesc_15G078000.2, Mesc_15G099500.1, Mesc_17G064000.1	Ptri_001G355100.1, Ptri_001G381700.1, Ptri_001G382400.1		Vvin_210s0003g02450.1, Vvin_210s0003g02460.1, Vvin_210s0003g02470.1, Vvin_210s0003g02510.1, Vvin_215s0021g00950.1
OG0000666	Atha_AT1G17745.2, Atha_AT3G19480.1, Atha_AT4G34200.1	Caus_C046N0165E0.1, Caus_C056N0004E0.1	Mesc_05G177600.1, Mesc_10G074000.1, Mesc_16G045550.1	Ptri_001G300900.1, Ptri_002G122700.1, Ptri_008G009500.1, Ptri_009G096600.1, Ptri_010G249600.1, Ptri_014G022800.1	evm.model.original_scaffold_17214.23	Vvin_203s0180g00130.1, Vvin_209s0018g01870.1, Vvin_218s0001g09890.1
OG0000667	Atha_AT1G64780.1, Atha_AT3G24290.1, Atha_AT3G24300.1, Atha_AT4G13510.1, Atha_AT4G28700.1	Caus_C002N0346E0.1, Caus_C032N0198E0.1	Mesc_03G156400.1, Mesc_08G141800.1, Mesc_12G039000.1, Mesc_15G047400.1	Ptri_002G255000.1, Ptri_008G173800.1, Ptri_010G063500.1, Ptri_019G023600.2	evm.model.fragScaff_scaffold_2871.158	Vvin_204s0043g00370.1, Vvin_205s0077g00030.1
OG0000668	Atha_AT1G09610.1, Atha_AT1G33800.1, Atha_AT1G71690.1, Atha_AT4G09990.1	Caus_C002N0106E0.1	Mesc_02G195600.1, Mesc_07G026400.1, Mesc_10G115600.1, Mesc_18G121200.1	Ptri_003G003801.1, Ptri_004G226800.1, Ptri_013G102200.1, Ptri_019G076300.1	evm.model.fragScaff_scaffold_3814.39	Vvin_200s0238g00020.1, Vvin_200s0238g00030.1, Vvin_212s0035g01170.1, Vvin_212s0035g01340.1
OG0000669	Atha_AT1G79860.1, Atha_AT3G24620.1, Atha_AT4G13240.1	Caus_C007N0342E0.1, Caus_C042N0039E0.1, Caus_C053N0047M0.1	Mesc_03G022300.1, Mesc_04G129800.1, Mesc_11G038000.1, Mesc_16G114200.1	Ptri_001G183800.2, Ptri_003G052600.2, Ptri_018G082400.5	evm.model.fragScaff_scaffold_386.245_evm.model.fragScaff_scaffold_386.246, evm.model.fragScaff_scaffold_419.84, evm.model.original_scaffold_9538.3_evm.model.original_scaffold_9538.4	Vvin_209s0002g04310.1, Vvin_211s0016g03740.1
OG0000670	Atha_AT4G10670.1, Atha_AT4G10710.1	Caus_C012N0346E0.1, Caus_C018N0004E0.1, Caus_C022N0283E0.1, Caus_C080N0072E0.1, Caus_C080N0083E0.1, Caus_C080N0098E0.1, Caus_C080N0099E0.1	Mesc_04G151800.2, Mesc_04G151900.1, Mesc_08G108300.1	Ptri_005G005000.2, Ptri_013G004500.2, Ptri_013G004600.2	evm.model.fragScaff_scaffold_8.205	Vvin_214s0060g00570.2, Vvin_214s0060g00580.3
OG0000671	Atha_AT1G60980.1, Atha_AT4G25420.1, Atha_AT5G07200.1, Atha_AT5G51810.1		Mesc_01G264100.1, Mesc_05G042300.1, Mesc_06G141200.1, Mesc_11G065700.1, Mesc_11G066000.1, Mesc_12G096800.1, Mesc_14G031200.1	Ptri_002G151300.1, Ptri_012G132400.1, Ptri_014G073700.1, Ptri_015G134600.1	evm.model.fragScaff_scaffold_3212.130	Vvin_215s0048g01320.1, Vvin_216s0022g02310.1
OG0000672	Atha_AT3G23830.1, Atha_AT4G13850.1, Atha_AT5G61030.1	Caus_C002N0238E0.1, Caus_C078N0094M0.1	Mesc_03G144500.1, Mesc_06G084600.1, Mesc_14G085900.1, Mesc_15G056500.1	Ptri_001G319800.2, Ptri_001G319900.2, Ptri_012G061600.1, Ptri_015G057400.1, Ptri_017G059000.1	evm.model.fragScaff_scaffold_404.10, evm.model.original_scaffold_7238.18	Vvin_205s0029g00440.1, Vvin_217s0000g07330.2
OG0000673	Atha_AT4G18100.1, Atha_AT5G46430.1	Caus_C025N0394E0.1, Caus_C032N0250E0.1, Caus_C034N0148E0.1	Mesc_12G051700.1, Mesc_13G052600.1, Mesc_15G116800.2, Mesc_17G064800.1	Ptri_001G353900.1, Ptri_002G249000.1, Ptri_011G078200.1, Ptri_014G191000.2	evm.model.fragScaff_scaffold_1253.32, evm.model.fragScaff_scaffold_2344.7, evm.model.fragScaff_scaffold_3852.2, evm.model.original_scaffold_17452.1	Vvin_210s0003g02650.2
OG0000674	Atha_AT3G01690.1, Atha_AT3G30380.1, Atha_AT4G24760.1, Atha_AT5G14390.1	Caus_C009N0443E0.1, Caus_C028N0117E0.1	Mesc_01G104700.1, Mesc_02G061100.2, Mesc_06G112600.2, Mesc_15G153700.1	Ptri_001G340000.1, Ptri_004G112300.1, Ptri_012G090800.1, Ptri_015G087100.1, Ptri_017G102500.9	evm.model.fragScaff_scaffold_429.43.2	Vvin_214s0219g00290.1, Vvin_217s0000g09740.1
OG0000675	Atha_AT4G17330.1	Caus_C002N0555E0.1, Caus_C003N0287E0.1, Caus_C064N0106E0.1	Mesc_01G081316.1, Mesc_01G081400.3, Mesc_02G040600.5	Ptri_001G157300.1, Ptri_003G077600.12	evm.model.fragScaff_scaffold_1170.29.3	Vvin_200s0229g00110.1, Vvin_200s0459g00010.1, Vvin_205s0102g00520.1, Vvin_205s0102g00630.1, Vvin_205s0102g00670.1, Vvin_219s0176g00050.1, Vvin_219s0176g00060.1, Vvin_219s0176g00090.1
OG0000676	Atha_AT3G13750.1, Atha_AT3G52840.1, Atha_AT4G26140.1, Atha_AT5G56870.1	Caus_C007N0265E0.1, Caus_C022N0090E0.1, Caus_C046N0238E0.1, Caus_C092N0029E0.1	Mesc_03G033400.2, Mesc_04G139200.1, Mesc_11G026900.1, Mesc_16G102400.2	Ptri_001G200400.3, Ptri_003G038500.2, Ptri_006G144500.1	evm.model.fragScaff_scaffold_386.158	Vvin_209s0002g02120.1, Vvin_211s0016g02200.2
OG0000677	Atha_AT3G52060.1, Atha_AT4G32290.1, Atha_AT5G22070.1, Atha_AT5G25330.1	Caus_C012N0168E0.1, Caus_C016N0296E0.1	Mesc_03G014600.1, Mesc_04G062900.1, Mesc_10G060200.1	Ptri_001G215400.2, Ptri_006G254800.1, Ptri_008G018600.1, Ptri_009G017300.2, Ptri_010G242900.2	evm.model.original_scaffold_14545.53	Vvin_204s0008g05530.1, Vvin_206s0009g00230.1, Vvin_213s0073g00690.1
OG0000678	Atha_AT1G62040.2, Atha_AT4G16520.1	Caus_C000N0557E0.1, Caus_C031N0151E0.1	Mesc_02G038300.2, Mesc_03G130800.2, Mesc_15G070800.1	Ptri_001G122700.2, Ptri_002G144600.1, Ptri_002G228800.4, Ptri_003G110901.2, Ptri_008G136040.1, Ptri_014G153800.12	evm.model.fragScaff_scaffold_1503.236	Vvin_202s0154g00390.1, Vvin_212s0059g00660.1, Vvin_215s0048g00660.2, Vvin_219s0090g00580.1
OG0000679	Atha_AT4G34560.1, Atha_AT5G66440.1	Caus_C005N0662E0.1, Caus_C013N0247E0.1	Mesc_02G096700.1, Mesc_11G085200.1, Mesc_S022232.1, Mesc_S050701.1, Mesc_S051101.1	Ptri_004G157300.1, Ptri_005G120300.1, Ptri_007G021500.1, Ptri_009G119000.1	evm.model.fragScaff_scaffold_1223.32, evm.model.original_scaffold_8493.67	Vvin_203s0038g04550.1, Vvin_204s0023g02160.1, Vvin_218s0001g12860.1
OG0000680	Atha_AT1G20693.1, Atha_AT1G20696.2	Caus_C000N0624E0.1, Caus_C009N0069E0.1	Mesc_01G155300.1, Mesc_05G124100.1	Ptri_002G009000.2, Ptri_005G101400.2, Ptri_005G252600.9	evm.model.fragScaff_scaffold_2869.11, evm.model.fragScaff_scaffold_344.54, evm.model.fragScaff_scaffold_344.55, evm.model.original_scaffold_11338.2, evm.model.original_scaffold_18382.2, evm.model.original_scaffold_4686.1, evm.model.original_scaffold_5345.3	Vvin_204s0044g00110.1, Vvin_218s0122g01190.1
OG0000681	Atha_AT1G77120.1	Caus_C011N0060E0.1, Caus_C032N0217E0.1	Mesc_01G083600.1, Mesc_18G087401.1	Ptri_005G060200.2, Ptri_005G060300.2, Ptri_007G108401.1, Ptri_007G108500.1, Ptri_007G108601.1, Ptri_007G108701.1	evm.model.fragScaff_scaffold_2464.1, evm.model.fragScaff_scaffold_358.143, evm.model.original_scaffold_10444.1	Vvin_204s0044g01110.1, Vvin_204s0044g01130.1, Vvin_218s0001g15410.1, Vvin_218s0001g15450.1
OG0000682	Atha_AT1G20760.1, Atha_AT1G21630.2	Caus_C015N0081M0.1, Caus_C015N0082E0.1, Caus_C045N0060E0.1	Mesc_01G155900.1, Mesc_02G114701.1, Mesc_05G124400.2, Mesc_18G003700.1	Ptri_002G008300.3, Ptri_002G008600.6, Ptri_005G102200.6, Ptri_005G253000.4, Ptri_007G063200.4	evm.model.fragScaff_scaffold_1561.21.1, evm.model.fragScaff_scaffold_344.52	Vvin_203s0038g03870.1, Vvin_218s0122g01080.1
OG0000683	Atha_AT1G56120.1, Atha_AT1G56130.1, Atha_AT1G56140.1, Atha_AT1G56145.2	Caus_C023N0097M0.1	Mesc_06G174600.2, Mesc_06G174700.1, Mesc_16G057300.2	Ptri_001G082900.1, Ptri_003G148000.1, Ptri_007G067900.1		Vvin_210s0092g00470.1, Vvin_210s0092g00590.1, Vvin_212s0055g00580.1, Vvin_212s0055g00590.1, Vvin_212s0055g00600.1, Vvin_212s0055g00640.1, Vvin_212s0055g00660.1
OG0000684	Atha_AT1G14900.1	Caus_C085N0060E0.1, Caus_C086N0047E0.1, Caus_C089N0022E0.1	Mesc_01G118200.1, Mesc_02G076600.1, Mesc_15G131700.1, Mesc_17G080900.1	Ptri_004G087500.3, Ptri_008G132400.1, Ptri_010G109600.1, Ptri_017G129400.1	evm.model.fragScaff_scaffold_299.1	Vvin_201s0011g05360.2, Vvin_209s0018g01850.1, Vvin_213s0074g00560.1, Vvin_215s0021g02830.1, Vvin_215s0024g01410.1
OG0000685	Atha_AT1G03770.2, Atha_AT5G44280.2	Caus_C006N0287E0.1	Mesc_12G089000.2, Mesc_13G145748.1, Mesc_13G145824.1, Mesc_13G145848.1, Mesc_13G145880.1, Mesc_13G145900.2, Mesc_S022738.1	Ptri_004G047000.1, Ptri_007G138700.1, Ptri_011G056300.1, Ptri_017G013000.2	evm.model.fragScaff_scaffold_1740.17, evm.model.fragScaff_scaffold_1740.18	Vvin_210s0003g00080.1, Vvin_212s0028g03340.2
OG0000686	Atha_AT1G11210.1, Atha_AT1G11220.1, Atha_AT1G11230.2, Atha_AT1G61260.1, Atha_AT5G54300.1	Caus_C005N0322E0.1	Mesc_03G116400.1, Mesc_15G083300.1, Mesc_16G021700.1, Mesc_17G040000.1	Ptri_001G406600.1, Ptri_004G035700.1, Ptri_011G044000.5, Ptri_011G126900.3	evm.model.fragScaff_scaffold_1349.18	Vvin_200s0404g00050.1, Vvin_209s0054g01560.1, Vvin_219s0014g03520.1
OG0000687	Atha_AT1G53035.1, Atha_AT3G15358.1	Caus_C051N0064E0.1	Mesc_03G110300.1, Mesc_13G145708.1, Mesc_13G145800.2, Mesc_15G086900.1, Mesc_16G028200.1, Mesc_17G046000.1	Ptri_001G399900.1, Ptri_004G044000.1, Ptri_011G052900.1, Ptri_011G119200.1, Ptri_013G130100.1	evm.model.fragScaff_scaffold_1740.48	Vvin_200s0265g00130.1, Vvin_212s0028g03590.1, Vvin_219s0014g02720.1
OG0000688	Atha_AT1G20220.1, Atha_AT1G76010.1	Caus_C014N0072E0.1, Caus_C022N0199E0.1, Caus_C039N0262E0.1	Mesc_05G143700.1, Mesc_07G012500.3, Mesc_12G146300.1, Mesc_18G010101.1, Mesc_S022144.1	Ptri_002G017600.12, Ptri_002G066100.3, Ptri_005G194600.1, Ptri_005G244300.2	evm.model.fragScaff_scaffold_344.88	Vvin_207s0031g02040.2, Vvin_218s0001g01090.2, Vvin_218s0072g00330.1
OG0000689	Atha_AT1G76680.2, Atha_AT1G76690.1	Caus_C023N0089E0.1	Mesc_18G120300.1, Mesc_18G120400.1, Mesc_18G120600.1, Mesc_18G120700.1	Ptri_013G102700.1		Vvin_208s0007g05450.1, Vvin_218s0041g02010.1, Vvin_218s0041g02020.1, Vvin_218s0041g02040.1, Vvin_218s0041g02060.1, Vvin_218s0041g02070.1, Vvin_218s0041g02080.1, Vvin_218s0041g02090.1, Vvin_218s0041g02260.1, Vvin_218s0041g02270.1
OG0000690	Atha_AT1G17860.1, Atha_AT1G73260.1	Caus_C020N0107E0.1, Caus_C082N0008E0.1		Ptri_004G067600.1, Ptri_004G067800.1, Ptri_004G067900.1, Ptri_017G153200.1, Ptri_017G153400.1, Ptri_017G153466.1, Ptri_017G153600.1		Vvin_200s1751g00010.1, Vvin_217s0119g00120.1, Vvin_217s0119g00150.1, Vvin_217s0119g00180.1, Vvin_217s0119g00220.1, Vvin_217s0119g00240.1, Vvin_217s0119g00280.1
OG0000691	Atha_AT1G76952.1, Atha_AT3G18715.1, Atha_AT5G09805.1, Atha_AT5G64667.1	Caus_C037N0120M0.1, Caus_C066N0035E0.1	Mesc_02G177000.1, Mesc_08G158400.1, Mesc_12G152100.1, Mesc_13G071600.1, Mesc_18G089800.1, Mesc_18G090532.1	Ptri_002G070401.1, Ptri_005G057400.1, Ptri_005G189900.1, Ptri_007G110700.1, Ptri_013G074000.1		Vvin_218s0166g00200.1
OG0000692	Atha_AT1G11905.1, Atha_AT3G20450.1, Atha_AT5G42570.1	Caus_C021N0292E0.1, Caus_C036N0335E0.1	Mesc_12G073500.1, Mesc_15G069100.1, Mesc_16G004400.2, Mesc_17G029048.1, Mesc_S065500.2	Ptri_004G007900.1, Ptri_011G007200.1, Ptri_011G089100.1, Ptri_014G154800.1	evm.model.fragScaff_scaffold_1503.240	Vvin_210s0116g01260.1, Vvin_210s0116g01280.1, Vvin_212s0059g00810.1
OG0000693	Atha_AT1G03220.1, Atha_AT1G03230.1, Atha_AT5G19120.1	Caus_C032N0111E0.1, Caus_C061N0068E0.1	Mesc_03G183800.1, Mesc_03G184100.1, Mesc_05G074800.1, Mesc_05G074900.1, Mesc_15G023900.1	Ptri_002G054900.1, Ptri_008G203100.1, Ptri_008G203200.1	evm.model.original_scaffold_9165.3	Vvin_205s0020g02720.1, Vvin_205s0020g02730.1, Vvin_207s0104g00180.1, Vvin_214s0128g00210.1
OG0000694	Atha_AT1G54340.1, Atha_AT1G65930.1, Atha_AT5G14590.1	Caus_C009N0573E0.1	Mesc_01G122800.1, Mesc_02G080500.3, Mesc_16G053000.1, Mesc_17G114300.1, Mesc_17G114366.1	Ptri_001G347800.1, Ptri_004G074900.1, Ptri_008G080500.1, Ptri_010G176000.1, Ptri_017G144541.1	evm.model.fragScaff_scaffold_3114.92	Vvin_204s0079g00530.1, Vvin_214s0066g00950.1, Vvin_219s0085g01150.1
OG0000695	Atha_AT1G13440.1, Atha_AT3G04120.1	Caus_C000N1042E0.1, Caus_C014N0323E0.1, Caus_C023N0059E0.1	Mesc_06G116400.1, Mesc_12G015500.1, Mesc_14G054600.1, Mesc_15G156700.1, Mesc_17G107100.1	Ptri_001G335800.1, Ptri_010G055400.1, Ptri_012G094100.1	evm.model.fragScaff_scaffold_3061.10, evm.model.original_scaffold_8817.3	Vvin_201s0010g02460.2, Vvin_214s0171g00440.1, Vvin_217s0000g10430.1
OG0000696	Atha_AT3G50060.1, Atha_AT5G67300.1	Caus_C009N0350E0.1, Caus_C013N0363E0.1	Mesc_05G177900.1, Mesc_12G108500.1, Mesc_13G118400.1, Mesc_16G074766.1, Mesc_18G042000.1	Ptri_002G122600.1, Ptri_005G142600.1, Ptri_007G048900.5, Ptri_014G022500.1	evm.model.fragScaff_scaffold_2676.71	Vvin_203s0180g00210.1, Vvin_205s0062g00620.1, Vvin_207s0129g01050.1, Vvin_218s0001g09850.1
OG0000697	Atha_AT3G22550.1, Atha_AT3G63210.1	Caus_C059N0086E0.1	Mesc_01G206000.4, Mesc_03G176900.1, Mesc_05G079800.1, Mesc_15G030100.3	Ptri_002G050800.1, Ptri_005G211500.6, Ptri_008G154600.9, Ptri_010G085700.1	evm.model.fragScaff_scaffold_2323.8, evm.model.fragScaff_scaffold_2660.2, evm.model.fragScaff_scaffold_2871.13, evm.model.fragScaff_scaffold_3265.3, evm.model.fragScaff_scaffold_432.10	Vvin_205s0020g03670.1, Vvin_207s0151g00800.3
OG0000698	Atha_AT3G05750.1, Atha_AT3G58650.1, Atha_AT5G26910.1	Caus_C004N0358E0.1, Caus_C016N0094E0.1	Mesc_03G201600.1, Mesc_08G112600.1, Mesc_09G175400.1, Mesc_15G006700.1	Ptri_005G019700.1, Ptri_008G108600.1, Ptri_010G140900.1, Ptri_013G010500.1, Ptri_T171201.1	evm.model.fragScaff_scaffold_2132.45, evm.model.fragScaff_scaffold_8.166.2	Vvin_205s0077g01370.2, Vvin_214s0060g01430.2
OG0000699	Atha_AT3G09840.1, Atha_AT3G53230.1, Atha_AT5G03340.1	Caus_C000N0966E0.1, Caus_C012N0301E0.1, Caus_C043N0166E0.1	Mesc_04G015800.1, Mesc_06G107800.1, Mesc_08G009500.1, Mesc_09G067260.1, Mesc_09G067300.1, Mesc_11G150300.1	Ptri_012G088200.3, Ptri_015G080600.1, Ptri_016G091600.1	evm.model.original_scaffold_8566.8_evm.model.original_scaffold_8566.7	Vvin_208s0040g01480.1, Vvin_217s0000g08890.2
OG0000700	Atha_AT3G01300.1, Atha_AT3G28690.2, Atha_AT5G15080.1	Caus_C000N0410E0.1, Caus_C018N0219E0.1	Mesc_01G190100.2, Mesc_05G096700.1, Mesc_17G021150.1, Mesc_S035500.2	Ptri_004G123800.2, Ptri_004G129000.1, Ptri_008G194700.4, Ptri_010G033800.2, Ptri_017G077300.1	evm.model.fragScaff_scaffold_1745.4_evm.model.fragScaff_scaffold_1745.5, evm.model.fragScaff_scaffold_2878.2	Vvin_201s0026g01620.1, Vvin_214s0108g00380.1
OG0000701	Atha_AT3G46060.1, Atha_AT3G53610.1, Atha_AT5G03520.1, Atha_AT5G59840.1	Caus_C012N0379E0.1, Caus_C015N0064E0.1	Mesc_04G031300.1, Mesc_09G086600.1, Mesc_10G034300.2, Mesc_11G134000.1	Ptri_001G236100.1, Ptri_008G051700.6, Ptri_010G208900.4	evm.model.fragScaff_scaffold_1477.68	Vvin_206s0004g04200.1, Vvin_208s0007g04750.2, Vvin_208s0040g02490.1, Vvin_213s0019g00520.3
OG0000702	Atha_AT3G29970.1, Atha_AT3G48140.1	Caus_C009N0538E0.1, Caus_C019N0169E0.1	Mesc_02G058300.1, Mesc_06G099900.1, Mesc_12G015600.1, Mesc_13G015100.1, Mesc_14G071100.1	Ptri_004G117300.2, Ptri_008G179401.1, Ptri_012G074900.2, Ptri_017G098800.1	evm.model.fragScaff_scaffold_1399.25, evm.model.fragScaff_scaffold_3656.39	Vvin_201s0010g02450.1, Vvin_214s0083g01140.1, Vvin_217s0000g07610.3
OG0000703	Atha_AT3G27250.1, Atha_AT3G48510.1, Atha_AT5G40790.1, Atha_AT5G40800.1, Atha_AT5G50360.1, Atha_AT5G63350.1	Caus_C021N0230E0.1	Mesc_13G075042.1, Mesc_14G054200.1, Mesc_15G157400.2, Mesc_15G157500.1, Mesc_17G106600.1, Mesc_17G106700.1	Ptri_001G334500.1, Ptri_012G094400.1, Ptri_015G091900.1		Vvin_214s0171g00360.2, Vvin_217s0000g01825.1
OG0000704	Atha_AT3G01570.1, Atha_AT3G27660.1, Atha_AT5G40420.1	Caus_C019N0289E0.1, Caus_C028N0153E0.1	Mesc_06G108600.1, Mesc_15G149800.1, Mesc_17G112800.1	Ptri_001G345800.2, Ptri_012G083400.1, Ptri_015G081901.1, Ptri_017G071800.2, Ptri_T125308.1	evm.model.fragScaff_scaffold_1895.35, evm.model.fragScaff_scaffold_3454.4	Vvin_214s0066g00700.1, Vvin_214s0066g00710.1, Vvin_217s0000g09000.1
OG0000705	Atha_AT3G59140.1	Caus_C103N0010E0.1	Mesc_02G013700.2	Ptri_001G095600.1, Ptri_003G135800.1, Ptri_012G033500.5, Ptri_012G033600.1, Ptri_015G023800.4, Ptri_016G122801.1	evm.model.original_scaffold_12124.82	Vvin_202s0025g00930.1, Vvin_202s0025g00950.1, Vvin_202s0025g00970.1, Vvin_202s0025g00980.1, Vvin_202s0025g00990.1, Vvin_202s0109g00190.1, Vvin_216s0050g02280.1, Vvin_216s0050g02480.2
OG0000706	Atha_AT5G11090.1, Atha_AT5G20370.1, Atha_AT5G25280.1	Caus_C016N0284E0.1, Caus_C017N0074E0.1, Caus_C024N0211E0.1	Mesc_03G012500.1, Mesc_06G043600.1, Mesc_14G120900.3, Mesc_16G125300.2	Ptri_006G060800.1, Ptri_006G258600.3, Ptri_018G023300.1, Ptri_018G120400.1	evm.model.original_scaffold_16452.20	Vvin_204s0008g06250.1, Vvin_209s0002g08540.1, Vvin_211s0118g00570.1
OG0000707	Atha_AT5G52640.1, Atha_AT5G56000.1, Atha_AT5G56010.1, Atha_AT5G56030.2	Caus_C019N0444E0.1, Caus_C026N0296E0.1	Mesc_01G003800.1, Mesc_05G203300.1, Mesc_06G152800.1, Mesc_14G022300.1	Ptri_001G466000.2, Ptri_016G003400.1, Ptri_017G146600.2	evm.model.fragScaff_scaffold_3212.67	Vvin_200s0194g00030.1, Vvin_202s0025g00280.1, Vvin_216s0050g01150.1, Vvin_219s0015g01090.2
OG0000708	Atha_AT5G12890.1	Caus_C011N0287E0.1	Mesc_06G168450.1, Mesc_11G113900.1	Ptri_001G016300.1, Ptri_001G016500.1, Ptri_003G210400.1, Ptri_017G077400.1, Ptri_017G077500.1, Ptri_017G077700.1, Ptri_017G077800.1	evm.model.fragScaff_scaffold_2863.90, evm.model.fragScaff_scaffold_87.256	Vvin_205s0062g01270.1, Vvin_205s0062g01280.1, Vvin_206s0004g01640.1, Vvin_206s0004g01660.1, Vvin_206s0004g01670.1
OG0000709	Atha_AT5G03760.1, Atha_AT5G22740.1	Caus_C000N0259E0.1, Caus_C006N0015E0.1, Caus_C012N0276E0.1	Mesc_08G020100.1, Mesc_08G075150.1, Mesc_08G075180.1, Mesc_10G055100.1, Mesc_11G156200.1	Ptri_006G116900.2, Ptri_008G026400.1, Ptri_009G149700.1, Ptri_010G234100.1	evm.model.fragScaff_scaffold_3475.88	Vvin_206s0061g01230.1, Vvin_208s0007g03990.2, Vvin_213s0074g00500.1
OG0000710	Atha_AT5G26330.1	Caus_C035N0250M0.1, Caus_C053N0058E0.1	Mesc_03G180500.2, Mesc_15G027200.1	Ptri_001G268700.1, Ptri_002G052500.1, Ptri_002G156100.2, Ptri_002G156401.1, Ptri_002G161300.1, Ptri_003G047300.1, Ptri_004G171100.1, Ptri_006G259000.2, Ptri_006G259101.1, Ptri_008G151000.1, Ptri_010G089900.1		Vvin_205s0020g03130.1, Vvin_207s0151g01120.1
OG0000711	Atha_AT5G10350.1, Atha_AT5G65260.1	Caus_C005N0517E0.1, Caus_C009N0059E0.1, Caus_C069N0011E0.1	Mesc_07G034000.1, Mesc_10G105142.1, Mesc_12G131600.1, Mesc_13G095800.1, Mesc_14G041500.2	Ptri_001G311600.1, Ptri_005G073200.1, Ptri_007G095800.1, Ptri_017G051600.1	evm.model.fragScaff_scaffold_1848.8_evm.model.fragScaff_scaffold_1848.9, evm.model.original_scaffold_4819.40	Vvin_200s1351g00010.1, Vvin_203s0017g01220.3
OG0000712		Caus_C000N0061E0.1, Caus_C000N0925M0.1, Caus_C003N0343M0.1, Caus_C008N0170M0.1, Caus_C012N0049M0.1, Caus_C014N0310M0.1, Caus_C015N0085M0.1, Caus_C016N0096M0.1, Caus_C020N0329M0.1, Caus_C025N0064M0.1, Caus_C026N0073E0.1, Caus_C036N0227G0.1, Caus_C041N0293M0.1, Caus_C049N0058M0.1, Caus_C049N0157M0.1, Caus_C055N0072M0.1, Caus_C092N0043M0.1, Caus_C102N0023M0.1
OG0000713		Caus_C001N0167E0.1, Caus_C005N0116E0.1, Caus_C005N0494M0.1, Caus_C006N0632M0.1, Caus_C011N0273M0.1, Caus_C016N0308E0.1, Caus_C021N0063G0.1, Caus_C030N0127M0.1, Caus_C032N0322M0.1, Caus_C043N0069M0.1, Caus_C046N0228M0.1, Caus_C053N0052M0.1, Caus_C055N0031G0.1, Caus_C057N0008E0.1, Caus_C061N0016M0.1	Mesc_15G190025.1, Mesc_18G119120.1		evm.model.original_scaffold_6542.2
OG0000714		Caus_C005N0021M0.1, Caus_C029N0028E0.1, Caus_C029N0041M0.1, Caus_C029N0078M0.1, Caus_C033N0137M0.1, Caus_C034N0004M0.1, Caus_C051N0074M0.1, Caus_C051N0076M0.1, Caus_C055N0064M0.1, Caus_C062N0042M0.1, Caus_C071N0001M0.1, Caus_C074N0154M0.1, Caus_C087N0004M0.1, Caus_C087N0005E0.1, Caus_C095N0015E0.1, Caus_C163N0003M0.1, Caus_C163N0005M0.1, Caus_C163N0006M0.1
OG0000715		Caus_C011N0236E0.1, Caus_C011N0239E0.1, Caus_C011N0249M0.1, Caus_C091N0032E0.1	Mesc_02G203150.1, Mesc_02G203201.1, Mesc_02G203251.1, Mesc_10G063001.1, Mesc_10G063700.2	Ptri_008G142960.1, Ptri_008G143000.1, Ptri_008G143450.1	evm.model.original_scaffold_10637.1.1, evm.model.original_scaffold_5036.20, evm.model.original_scaffold_5036.21	Vvin_201s0010g01830.1, Vvin_201s0010g01850.1, Vvin_211s0065g01110.1
OG0000716		Caus_C000N0159E0.1, Caus_C000N0161E0.1, Caus_C004N0143E0.1, Caus_C011N0538E0.1, Caus_C011N0542M0.1, Caus_C012N0206E0.1, Caus_C026N0310E0.1, Caus_C026N0311E0.1, Caus_C039N0182E0.1	Mesc_07G090000.1	Ptri_008G024801.1, Ptri_008G024900.2	evm.model.fragScaff_scaffold_2313.40	Vvin_204s0044g01530.1, Vvin_204s0044g01540.1, Vvin_206s0061g01430.1, Vvin_213s0047g01230.1, Vvin_213s0074g00610.1
OG0000717		Caus_C019N0233E0.1	Mesc_10G015700.1, Mesc_10G015728.1, Mesc_10G015784.1, Mesc_10G015950.1, Mesc_12G149600.1, Mesc_14G118900.1	Ptri_001G307500.1, Ptri_019G003200.1, Ptri_019G003300.1, Ptri_019G003400.1, Ptri_019G003500.1, Ptri_019G003600.1, Ptri_019G003700.1, Ptri_019G003800.2	evm.model.fragScaff_scaffold_2172.34	Vvin_204s0044g00220.1, Vvin_204s0044g00270.1
OG0000718			Mesc_01G002350.1, Mesc_01G054104.1, Mesc_02G161350.1, Mesc_03G072500.1, Mesc_03G125651.1, Mesc_06G000133.1, Mesc_07G064200.1, Mesc_07G069732.1, Mesc_08G028701.1, Mesc_11G101200.2, Mesc_12G112901.1, Mesc_13G085501.1, Mesc_13G088960.1, Mesc_14G142328.1, Mesc_16G051415.1, Mesc_17G014801.1, Mesc_17G025325.1, Mesc_S009250.1
OG0000719			Mesc_11G104100.1	Ptri_004G191400.5, Ptri_004G191450.1, Ptri_004G191500.2, Ptri_004G192000.1, Ptri_004G192100.1, Ptri_004G192400.1, Ptri_004G192500.3, Ptri_004G192700.1, Ptri_004G192900.1, Ptri_009G154100.1, Ptri_009G154300.2, Ptri_009G154500.1, Ptri_009G154600.1, Ptri_009G154900.2, Ptri_009G155050.1, Ptri_009G157201.2		Vvin_218s0122g00371.1
OG0000720			Mesc_01G045650.1, Mesc_11G080300.4		evm.model.fragScaff_scaffold_1407.7, evm.model.fragScaff_scaffold_1407.9, evm.model.fragScaff_scaffold_1500.2, evm.model.fragScaff_scaffold_1500.5, evm.model.fragScaff_scaffold_2093.2, evm.model.fragScaff_scaffold_2192.7, evm.model.fragScaff_scaffold_2361.4, evm.model.fragScaff_scaffold_3384.2, evm.model.fragScaff_scaffold_429.48, evm.model.original_scaffold_12520.1, evm.model.original_scaffold_1…
OG0000721			Mesc_02G200600.2, Mesc_02G201200.2, Mesc_02G201301.1, Mesc_02G207933.1, Mesc_02G220750.1, Mesc_02G220780.1, Mesc_02G220900.2, Mesc_02G221151.1, Mesc_02G221200.2, Mesc_02G221225.1, Mesc_02G221300.1, Mesc_02G221501.1, Mesc_03G060801.1, Mesc_03G063225.1, Mesc_03G063250.1, Mesc_S009701.1, Mesc_S022034.1, Mesc_S026200.2
OG0000722			Mesc_12G104700.1, Mesc_12G104800.1, Mesc_12G104900.1, Mesc_12G105100.1, Mesc_12G105200.1, Mesc_12G105700.1, Mesc_12G105800.1, Mesc_12G106000.1, Mesc_12G106100.1, Mesc_13G121500.1, Mesc_13G121600.2, Mesc_13G121700.2, Mesc_13G121900.1, Mesc_13G122000.1, Mesc_13G122100.2, Mesc_13G122200.1, Mesc_13G122300.1, Mesc_13G122400.1
OG0000723				Ptri_006G022300.1, Ptri_006G022500.1, Ptri_006G022600.1, Ptri_006G022800.2, Ptri_006G023101.1, Ptri_006G023151.1, Ptri_016G020400.1, Ptri_016G020500.1, Ptri_016G020700.1, Ptri_016G020800.3, Ptri_016G020900.1, Ptri_016G021000.3, Ptri_016G021100.1, Ptri_016G021200.1, Ptri_016G021300.1, Ptri_016G021600.2, Ptri_016G021700.1, Ptri_016G021800.1
OG0000724					evm.model.fragScaff_scaffold_1126.1, evm.model.fragScaff_scaffold_1321.6, evm.model.fragScaff_scaffold_2119.2, evm.model.fragScaff_scaffold_259.2, evm.model.fragScaff_scaffold_3653.1, evm.model.fragScaff_scaffold_380.2, evm.model.fragScaff_scaffold_380.3, evm.model.fragScaff_scaffold_3869.4, evm.model.fragScaff_scaffold_3869.5, evm.model.fragScaff_scaffold_440.79, evm.model.fragScaff_scaffold_510…
OG0000725					evm.model.fragScaff_scaffold_149.3, evm.model.fragScaff_scaffold_1989.2, evm.model.original_scaffold_10402.2, evm.model.original_scaffold_10402.3, evm.model.original_scaffold_11853.2, evm.model.original_scaffold_11853.3, evm.model.original_scaffold_16607.2, evm.model.original_scaffold_17574.2, evm.model.original_scaffold_17574.3, evm.model.original_scaffold_18745.2, evm.model.original_scaffold_49…
OG0000726	Atha_AT1G30220.1, Atha_AT2G35740.1, Atha_AT4G16480.1	Caus_C000N0722E0.1, Caus_C017N0228E0.1, Caus_C051N0039E0.1	Mesc_09G075100.2, Mesc_09G075200.1, Mesc_15G123866.1, Mesc_17G073000.1, Mesc_S022401.1	Ptri_006G015200.6, Ptri_006G015300.1, Ptri_016G010600.3	evm.model.original_scaffold_13393.50	Vvin_210s0003g03930.1, Vvin_210s0405g00050.2
OG0000727	Atha_AT2G38310.1, Atha_AT2G40330.1, Atha_AT5G05440.1	Caus_C067N0149E0.1	Mesc_07G135200.1, Mesc_08G096200.1, Mesc_09G110800.1, Mesc_10G007900.1	Ptri_006G104100.1, Ptri_008G073400.1, Ptri_010G183900.1, Ptri_016G125400.1	evm.model.fragScaff_scaffold_54.29, evm.model.original_scaffold_11647.34	Vvin_208s0058g00470.1, Vvin_213s0067g01940.1, Vvin_214s0066g00275.1
OG0000728	Atha_AT1G29910.1, Atha_AT1G29920.1, Atha_AT1G29930.1, Atha_AT2G34420.1, Atha_AT2G34430.1	Caus_C017N0267M0.1	Mesc_17G066800.1, Mesc_17G066900.1, Mesc_17G067401.1	Ptri_005G239200.1, Ptri_005G239300.1, Ptri_011G079500.1		Vvin_207s0005g02220.1, Vvin_210s0003g02890.1, Vvin_210s0003g02900.1, Vvin_212s0028g00320.1, Vvin_219s0014g00160.1
OG0000729	Atha_AT2G42010.1, Atha_AT4G00240.1, Atha_AT4G11830.2, Atha_AT4G11840.1, Atha_AT4G11850.1	Caus_C008N0463M0.1, Caus_C008N0501G0.1, Caus_C031N0096M0.1, Caus_C074N0093M0.1	Mesc_01G069500.1, Mesc_05G041300.1	Ptri_001G112100.4, Ptri_002G152100.1, Ptri_014G074700.1	evm.model.fragScaff_scaffold_2987.47	Vvin_202s0025g04620.2, Vvin_215s0048g01160.1
OG0000730	Atha_AT2G14210.1, Atha_AT2G22630.1, Atha_AT3G57230.1, Atha_AT4G37940.1		Mesc_05G187800.2, Mesc_07G046300.2, Mesc_10G093700.3, Mesc_12G122000.2, Mesc_18G057830.1	Ptri_001G284301.1, Ptri_001G284600.2, Ptri_002G109601.10, Ptri_005G150501.15, Ptri_009G079000.3		Vvin_200s0211g00110.1, Vvin_200s0211g00180.1, Vvin_218s0001g07900.3
OG0000731	Atha_AT1G09720.1, Atha_AT1G58210.1, Atha_AT2G22560.1, Atha_AT5G10500.1	Caus_C022N0233E0.1, Caus_C060N0004E0.1, Caus_C067N0130E0.1, Caus_C069N0086E0.1	Mesc_02G144700.1	Ptri_002G106400.1, Ptri_005G147300.2, Ptri_007G011300.1	evm.model.fragScaff_scaffold_1170.46, evm.model.fragScaff_scaffold_3660.25	Vvin_200s0483g00050.1, Vvin_200s1364g00020.1, Vvin_218s0001g07610.1
OG0000732	Atha_AT1G29840.1, Atha_AT2G19550.1, Atha_AT3G47560.2, Atha_AT3G47590.1, Atha_AT5G11910.1	Caus_C007N0257E0.1, Caus_C010N0336E0.1, Caus_C016N0347E0.1	Mesc_03G048900.1, Mesc_16G101100.1	Ptri_006G227900.2, Ptri_013G032500.6, Ptri_018G068000.1	evm.model.original_scaffold_5239.32	Vvin_204s0008g01180.1, Vvin_211s0016g02080.1, Vvin_211s0016g02090.2
OG0000733	Atha_AT1G66480.1, Atha_AT1G71015.1, Atha_AT2G01340.1, Atha_AT5G37840.1	Caus_C018N0426E0.1	Mesc_01G115500.1, Mesc_02G074500.2, Mesc_15G127000.1, Mesc_17G076200.1	Ptri_004G088200.1, Ptri_008G128700.1, Ptri_010G113800.1, Ptri_017G128800.1	evm.model.fragScaff_scaffold_87.253	Vvin_201s0011g04780.1, Vvin_214s0006g01610.1, Vvin_217s0000g02640.1
OG0000734	Atha_AT1G05810.1, Atha_AT2G31680.1, Atha_AT2G43130.1, Atha_AT3G07410.1	Caus_C002N0196E0.1, Caus_C011N0292E0.1, Caus_C032N0256E0.1, Caus_C035N0122E0.1	Mesc_11G113500.1, Mesc_12G052200.1, Mesc_13G053300.1	Ptri_002G231800.1, Ptri_002G249500.1, Ptri_014G150300.1	evm.model.fragScaff_scaffold_1503.204	Vvin_205s0062g00840.1, Vvin_207s0141g00770.1
OG0000735	Atha_AT1G15757.1, Atha_AT1G56553.1, Atha_AT1G58055.1, Atha_AT1G61688.1, Atha_AT2G12465.1, Atha_AT2G12475.1, Atha_AT2G20463.1, Atha_AT2G20465.1, Atha_AT2G40995.1, Atha_AT2G41997.1, Atha_AT4G08028.1, Atha_AT5G08505.1, Atha_AT5G27495.1, Atha_AT5G42223.1, Atha_AT5G42232.1, Atha_AT5G42235.1, Atha_AT5G59105.1
OG0000736	Atha_AT2G30900.1, Atha_AT2G31110.2, Atha_AT3G14850.2	Caus_C049N0158E0.1, Caus_C054N0039E0.1, Caus_C117N0020E0.1	Mesc_03G092500.3, Mesc_03G186700.2	Ptri_004G135600.1, Ptri_011G106200.2, Ptri_011G106300.1	evm.model.fragScaff_scaffold_184.8, evm.model.fragScaff_scaffold_358.15	Vvin_212s0028g01360.2, Vvin_212s0028g01370.1, Vvin_219s0014g00450.1, Vvin_219s0014g00460.1
OG0000737	Atha_AT1G80640.1, Atha_AT2G25220.2, Atha_AT4G32000.2, Atha_AT5G11020.1	Caus_C000N0741E0.1, Caus_C094N0014E0.1	Mesc_03G011200.1, Mesc_04G105400.1, Mesc_11G063800.1, Mesc_16G126500.1	Ptri_001G048500.1, Ptri_003G179500.7, Ptri_006G260100.1, Ptri_018G022300.1		Vvin_204s0008g06050.1, Vvin_209s0002g06160.1, Vvin_209s0002g09090.1
OG0000738	Atha_AT2G28710.1, Atha_AT2G37430.1, Atha_AT3G53600.1	Caus_C000N0151M0.1, Caus_C012N0377M0.1	Mesc_04G031100.1, Mesc_07G111900.1, Mesc_09G090300.1, Mesc_10G036200.1, Mesc_11G134100.1, Mesc_S002300.2	Ptri_001G235800.1, Ptri_008G051200.1, Ptri_009G027700.1, Ptri_010G209400.1		Vvin_206s0004g04180.1, Vvin_213s0019g00480.1
OG0000739	Atha_AT1G03550.1, Atha_AT1G11180.2, Atha_AT1G61250.1, Atha_AT2G20840.1	Caus_C006N0330M0.1, Caus_C020N0197E0.1, Caus_C021N0353E0.1	Mesc_13G150100.1, Mesc_16G022800.1, Mesc_17G040700.2	Ptri_004G036600.3, Ptri_011G045100.1, Ptri_013G144700.1, Ptri_019G104000.1		Vvin_200s0301g00030.1, Vvin_212s0059g01930.1, Vvin_218s0157g00150.1
OG0000740	Atha_AT2G37910.1, Atha_AT3G01610.1	Caus_C015N0204E0.1	Mesc_12G079001.1	Ptri_013G151600.1	evm.model.fragScaff_scaffold_2140.1, evm.model.fragScaff_scaffold_2140.2, evm.model.fragScaff_scaffold_2140.3, evm.model.fragScaff_scaffold_419.40, evm.model.fragScaff_scaffold_419.46, evm.model.original_scaffold_13801.1, evm.model.original_scaffold_17827.1, evm.model.original_scaffold_18545.88, evm.model.original_scaffold_5685.1, evm.model.original_scaffold_8389.1	Vvin_201s0010g02600.1, Vvin_215s0021g02390.1
OG0000741	Atha_AT2G22810.1, Atha_AT3G49700.1, Atha_AT4G08040.1, Atha_AT4G37770.1, Atha_AT5G65800.1	Caus_C009N0287G0.1, Caus_C009N0288M0.1, Caus_C009N0289M0.1, Caus_C048N0137M0.1	Mesc_13G108000.1, Mesc_18G051000.1	Ptri_002G113900.1, Ptri_014G012600.1	evm.model.fragScaff_scaffold_440.116	Vvin_200s0840g00010.1, Vvin_200s1437g00010.1, Vvin_218s0001g08520.1
OG0000742	Atha_AT2G28140.1, Atha_AT3G44940.1, Atha_AT5G22930.1	Caus_C012N0286E0.1, Caus_C021N0096E0.1, Caus_C046N0077E0.1	Mesc_04G013500.1, Mesc_07G094900.3, Mesc_10G051600.2, Mesc_11G151900.1	Ptri_004G216100.1, Ptri_008G032500.1, Ptri_009G006000.1, Ptri_010G229200.1	evm.model.original_scaffold_13135.36	Vvin_206s0061g00680.3, Vvin_213s0019g04880.1
OG0000743	Atha_AT2G26770.1, Atha_AT2G40820.1, Atha_AT3G56480.1	Caus_C001N0078E0.1, Caus_C012N0105E0.1	Mesc_02G136000.3, Mesc_05G200300.1, Mesc_08G061800.2, Mesc_09G002700.1	Ptri_001G272300.3, Ptri_006G035300.4, Ptri_009G066800.4, Ptri_016G033100.2	evm.model.fragScaff_scaffold_3239.16, evm.model.fragScaff_scaffold_3772.48	Vvin_206s0009g02040.2, Vvin_208s0040g00970.1
OG0000744	Atha_AT2G01080.1	Caus_C005N0486E0.1	Mesc_01G111900.1, Mesc_03G085403.1, Mesc_03G114750.1, Mesc_07G012600.1, Mesc_07G113500.1, Mesc_10G036100.1, Mesc_10G133000.1, Mesc_12G086500.1, Mesc_18G118000.1, Mesc_S022611.1	Ptri_001G208000.1, Ptri_003G021934.1	evm.model.fragScaff_scaffold_295.3.1	Vvin_200s0131g00360.1, Vvin_212s0055g00370.1
OG0000745	Atha_AT1G36150.1, Atha_AT2G13820.1, Atha_AT4G08670.1, Atha_AT5G09370.1, Atha_AT5G64080.1	Caus_C005N0502E0.1, Caus_C036N0228E0.1	Mesc_02G155201.1, Mesc_06G010100.2, Mesc_14G166800.1, Mesc_18G070100.2	Ptri_001G210100.2, Ptri_002G092800.2, Ptri_003G020200.1, Ptri_005G169000.1	evm.model.fragScaff_scaffold_295.1.2	Vvin_212s0055g01140.1
OG0000746	Atha_AT1G30040.1, Atha_AT1G78440.1, Atha_AT2G34555.1	Caus_C003N0200E0.1, Caus_C006N0180E0.1, Caus_C054N0022E0.1, Caus_C088N0037E0.1	Mesc_03G091000.1, Mesc_15G101500.1, Mesc_15G121600.1, Mesc_17G070100.1	Ptri_001G378400.1, Ptri_004G065000.1, Ptri_011G095600.1		Vvin_210s0003g03490.1, Vvin_219s0140g00120.1, Vvin_219s0140g00140.1
OG0000747	Atha_AT1G20590.1, Atha_AT1G20610.1, Atha_AT1G76310.1, Atha_AT2G17620.1, Atha_AT4G35620.1	Caus_C009N0079E0.1, Caus_C083N0105E0.1	Mesc_01G153900.1, Mesc_02G112900.2, Mesc_05G133500.2, Mesc_18G004700.2	Ptri_002G010000.1, Ptri_005G100000.1, Ptri_005G251400.2, Ptri_009G165800.1	evm.model.fragScaff_scaffold_344.64	Vvin_218s0001g14170.1
OG0000748	Atha_AT2G30210.1, Atha_AT2G40370.1, Atha_AT5G05390.1, Atha_AT5G07130.1	Caus_C032N0327M0.1, Caus_C041N0168M0.1	Mesc_07G135400.1, Mesc_07G135500.1, Mesc_18G128000.1	Ptri_008G073700.1, Ptri_008G073800.1, Ptri_010G183500.1, Ptri_010G183600.1, Ptri_013G152700.1, Ptri_019G124300.1	evm.model.fragScaff_scaffold_630.38	Vvin_213s0067g01970.1
OG0000749	Atha_AT1G78640.1, Atha_AT2G33720.1	Caus_C011N0045E0.1, Caus_C084N0036E0.1	Mesc_18G109800.1, Mesc_18G110100.1, Mesc_18G110200.1, Mesc_18G110300.1, Mesc_18G110400.1, Mesc_18G110600.1, Mesc_18G110650.1, Mesc_18G110700.2, Mesc_18G142300.1, Mesc_18G142350.1	Ptri_003G191700.1, Ptri_003G191901.1, Ptri_004G099600.1
OG0000750	Atha_AT2G25890.1, Atha_AT4G25140.1, Atha_AT5G51210.1	Caus_C032N0215E0.1, Caus_C067N0071E0.1	Mesc_06G131000.1, Mesc_14G039100.2, Mesc_16G076500.1	Ptri_001G080000.1, Ptri_003G150600.1, Ptri_006G234900.1, Ptri_018G057800.1	evm.model.fragScaff_scaffold_45.60, evm.model.original_scaffold_5724.18	Vvin_202s0234g00110.1, Vvin_204s0008g00540.1, Vvin_216s0013g00880.1
OG0000751	Atha_AT2G46670.1, Atha_AT2G46790.1, Atha_AT5G24470.1, Atha_AT5G60100.2	Caus_C008N0024E0.1, Caus_C049N0079E0.1, Caus_C057N0043E0.1	Mesc_01G043200.2, Mesc_01G239500.1, Mesc_05G016200.1	Ptri_002G179800.1, Ptri_012G005900.11, Ptri_014G106000.13, Ptri_015G002300.2		Vvin_208s0040g03120.1, Vvin_215s0048g02540.5, Vvin_216s0098g00900.2
OG0000752	Atha_AT1G11310.1, Atha_AT1G61560.1, Atha_AT2G39200.1	Caus_C012N0342E0.1	Mesc_04G024100.1, Mesc_07G104100.1, Mesc_10G044600.1, Mesc_11G142400.1	Ptri_008G041400.1, Ptri_009G011900.1, Ptri_010G220500.1, Ptri_016G088000.2	evm.model.original_scaffold_4684.6	Vvin_206s0004g03100.2, Vvin_208s0040g02170.1, Vvin_213s0019g04060.1, Vvin_213s0019g04070.1
OG0000753	Atha_AT2G45410.1, Atha_AT2G45420.1, Atha_AT4G00210.1, Atha_AT4G00220.1	Caus_C001N0541E0.1, Caus_C008N0422E0.1, Caus_C074N0071E0.1	Mesc_01G265300.1, Mesc_01G265400.1, Mesc_05G044500.1, Mesc_05G044600.1	Ptri_002G148900.1, Ptri_002G149000.1, Ptri_014G070300.1, Ptri_014G070400.1	evm.model.fragScaff_scaffold_2987.65	Vvin_215s0048g00840.1
OG0000754	Atha_AT2G29510.1, Atha_AT2G37930.1, Atha_AT5G01030.1, Atha_AT5G59020.1	Caus_C005N0136E0.1	Mesc_01G165640.1, Mesc_01G166800.4, Mesc_02G124400.2, Mesc_09G099400.1	Ptri_001G246200.1, Ptri_006G093600.2, Ptri_009G039300.2, Ptri_016G105500.2	evm.model.fragScaff_scaffold_3552.62, evm.model.original_scaffold_12379.46	Vvin_206s0004g05790.2, Vvin_208s0007g01490.3
OG0000755	Atha_AT2G27740.1, Atha_AT2G36355.1, Atha_AT3G09980.1, Atha_AT3G52900.1	Caus_C001N0263E0.1, Caus_C043N0198E0.1	Mesc_07G089500.1, Mesc_08G022200.1, Mesc_10G057100.1	Ptri_004G186900.1, Ptri_006G115400.1, Ptri_008G024601.1, Ptri_009G147500.5, Ptri_010G235600.1	evm.model.fragScaff_scaffold_670.7, evm.model.original_scaffold_9817.1	Vvin_206s0061g01440.1
OG0000756	Atha_AT2G27550.1, Atha_AT5G03840.1, Atha_AT5G62040.1	Caus_C023N0368E0.1, Caus_C025N0098E0.1	Mesc_04G004700.1, Mesc_08G024500.1, Mesc_09G056300.1, Mesc_11G161100.1, Mesc_13G011900.1, Mesc_14G027800.1	Ptri_004G203900.1, Ptri_009G165100.1, Ptri_015G141300.2		Vvin_206s0080g00290.1, Vvin_208s0007g03450.1, Vvin_216s0100g00700.1
OG0000757	Atha_AT1G06770.1, Atha_AT2G30580.1	Caus_C032N0146E0.1, Caus_C034N0045E0.1, Caus_C035N0215E0.1	Mesc_01G201200.1, Mesc_05G085200.2, Mesc_08G135600.1, Mesc_09G151900.1	Ptri_002G044100.9, Ptri_005G054400.1, Ptri_005G219000.6, Ptri_013G042000.1	evm.model.original_scaffold_4979.11	Vvin_205s0020g04730.2, Vvin_207s0141g00610.2, Vvin_214s0081g00070.1
OG0000758	Atha_AT2G36050.1, Atha_AT3G52540.1, Atha_AT3G52550.1, Atha_AT5G04820.1	Caus_C025N0129E0.1, Caus_C041N0009E0.1	Mesc_07G085600.1, Mesc_08G031100.1, Mesc_09G048800.1	Ptri_006G205500.1, Ptri_008G017500.1, Ptri_010G241500.1, Ptri_016G072900.1	evm.model.fragScaff_scaffold_2740.46	Vvin_206s0080g01093.1, Vvin_208s0007g02560.1, Vvin_213s0073g00140.1
OG0000759	Atha_AT2G36170.1, Atha_AT3G52590.1	Caus_C013N0214E0.1, Caus_C055N0006E0.1	Mesc_06G014200.1, Mesc_08G027400.1, Mesc_09G053400.1, Mesc_14G146400.1	Ptri_004G194000.3, Ptri_012G024300.1, Ptri_015G007100.1, Ptri_016G077000.1, Ptri_016G077200.2	evm.model.original_scaffold_12124.12, evm.model.original_scaffold_12124.76	Vvin_208s0007g03030.1, Vvin_216s0098g01190.2
OG0000760	Atha_AT1G14670.1, Atha_AT2G01970.1, Atha_AT5G37310.1	Caus_C029N0118E0.1, Caus_C069N0051E0.1, Caus_C085N0016E0.1	Mesc_15G139600.1, Mesc_15G139700.1, Mesc_15G139800.1, Mesc_17G090800.1, Mesc_17G090900.1, Mesc_17G091000.1	Ptri_004G075450.1, Ptri_017G144181.1, Ptri_017G144241.1	evm.model.fragScaff_scaffold_87.94	Vvin_201s0011g06540.2
OG0000761	Atha_AT2G23810.1, Atha_AT4G28050.1, Atha_AT4G30430.1	Caus_C000N0457E0.1, Caus_C000N0460E0.1, Caus_C024N0039E0.1	Mesc_01G023000.1, Mesc_05G116400.1, Mesc_05G116500.1, Mesc_06G024200.1, Mesc_14G163700.1	Ptri_006G177900.2, Ptri_015G055700.2, Ptri_015G055900.1, Ptri_018G099800.1	evm.model.fragScaff_scaffold_181.26	Vvin_211s0037g01130.1
OG0000762	Atha_AT2G23320.1, Atha_AT4G24240.1	Caus_C013N0357E0.1, Caus_C019N0074E0.1, Caus_C039N0065E0.1	Mesc_05G176800.1, Mesc_12G107400.1, Mesc_13G119700.1, Mesc_13G119780.1, Mesc_15G175736.1, Mesc_18G041000.1	Ptri_002G123300.1, Ptri_005G141400.2, Ptri_007G047400.1, Ptri_014G024200.2		Vvin_207s0031g00080.1, Vvin_218s0001g10030.1
OG0000763	Atha_AT2G17840.1, Atha_AT3G51250.1, Atha_AT4G35985.1	Caus_C005N0709E0.1, Caus_C022N0329E0.1, Caus_C022N0338E0.1	Mesc_01G147700.1, Mesc_02G106200.1, Mesc_04G074700.1	Ptri_004G174100.1, Ptri_005G111600.1, Ptri_009G133500.1	evm.model.fragScaff_scaffold_2035.1, evm.model.fragScaff_scaffold_2035.2, evm.model.fragScaff_scaffold_2035.3	Vvin_203s0038g02280.1, Vvin_204s0023g03670.1
OG0000764	Atha_AT2G07751.1, Atha_ATMG00990.1	Caus_C028N0133G0.1, Caus_C131M0027G0.1, Caus_C131M0032G0.1, Caus_C136M0003G0.1, Caus_C136M0016G0.1, Caus_C146M0002G0.1, Caus_C175M0002G0.1, Caus_C189M0001G0.1, Caus_C221M0004G0.1	Mesc_S034125.1, Mesc_S095702.1	Ptri_007G062001.1	evm.model.fragScaff_scaffold_2834.3, evm.model.original_scaffold_6992.3	Vvin_200s0873g00020.1
OG0000765	Atha_AT1G11070.1, Atha_AT1G61080.1, Atha_AT4G04980.1	Caus_C003N0069M0.1, Caus_C049N0225E0.1	Mesc_03G146300.1, Mesc_13G148600.2, Mesc_16G024200.1, Mesc_17G042200.2	Ptri_001G317001.1, Ptri_004G038400.1, Ptri_011G047100.2	evm.model.fragScaff_scaffold_3222.27	Vvin_200s0480g00010.4, Vvin_200s0480g00020.1, Vvin_212s0059g01710.1, Vvin_219s0015g01990.1
OG0000766	Atha_AT4G30880.1, Atha_AT4G33550.1		Mesc_04G135500.2, Mesc_11G031500.1, Mesc_14G006000.1, Mesc_14G006100.1	Ptri_001G023200.1, Ptri_001G023300.2, Ptri_009G048800.2, Ptri_009G048900.1, Ptri_009G049000.1, Ptri_009G049300.2	evm.model.fragScaff_scaffold_3230.25	Vvin_213s0019g01520.1, Vvin_213s0019g01540.1, Vvin_213s0019g01550.1, Vvin_213s0019g01560.1
OG0000767	Atha_AT4G00350.1, Atha_AT4G25640.2	Caus_C018N0168G0.1, Caus_C026N0291E0.1	Mesc_01G255000.2, Mesc_06G151300.1, Mesc_14G023600.1	Ptri_002G161200.2, Ptri_012G144900.1, Ptri_015G147600.2	evm.model.original_scaffold_6260.67	Vvin_215s0046g01800.1, Vvin_216s0039g01530.1, Vvin_216s0050g00900.1, Vvin_216s0050g00910.1, Vvin_216s0050g00920.1, Vvin_216s0050g00930.1
OG0000768	Atha_AT1G01430.1, Atha_AT4G01080.1, Atha_AT4G11090.1, Atha_AT4G23790.1	Caus_C003N0404E0.1, Caus_C008N0574E0.1	Mesc_01G248000.1, Mesc_02G012200.3, Mesc_05G025200.1, Mesc_11G077700.1	Ptri_001G093800.1, Ptri_002G168400.1, Ptri_003G137800.1, Ptri_014G095800.1	evm.model.original_scaffold_13579.97	Vvin_202s0025g01200.2, Vvin_215s0046g01230.1
OG0000769	Atha_AT1G04430.1, Atha_AT3G23300.1, Atha_AT4G14360.1, Atha_AT5G14430.1	Caus_C002N0392E0.1, Caus_C009N0586E0.1	Mesc_03G163500.1, Mesc_15G041600.1, Mesc_17G110500.1	Ptri_001G342300.1, Ptri_002G036800.1, Ptri_005G226000.4	evm.model.fragScaff_scaffold_2668.8, evm.model.fragScaff_scaffold_2871.109	Vvin_205s0049g01180.2, Vvin_207s0005g03630.1, Vvin_214s0066g00270.3
OG0000770	Atha_AT4G04630.1, Atha_AT4G21970.1	Caus_C000N0554E0.1, Caus_C019N0379E0.1	Mesc_03G130150.1, Mesc_15G071100.1, Mesc_16G006800.2, Mesc_17G038924.1, Mesc_17G038980.1	Ptri_004G014000.1, Ptri_011G004100.3	evm.model.fragScaff_scaffold_231.60, evm.model.fragScaff_scaffold_2904.11, evm.model.original_scaffold_10361.10	Vvin_200s1488g00010.1, Vvin_210s0116g01720.1, Vvin_219s0090g00510.4
OG0000771	Atha_AT1G31770.1, Atha_AT3G25620.2, Atha_AT4G27420.1	Caus_C002N0636E0.1	Mesc_03G114100.1, Mesc_14G095800.1, Mesc_15G183300.1, Mesc_17G002900.1	Ptri_001G404000.1, Ptri_003G046800.2, Ptri_004G236500.1, Ptri_010G131900.1, Ptri_011G123200.1	evm.model.fragScaff_scaffold_1551.1	Vvin_201s0011g02730.1, Vvin_202s0087g00840.1, Vvin_219s0014g03280.1
OG0000772	Atha_AT1G13790.1, Atha_AT3G48670.1, Atha_AT4G01780.1	Caus_C007N0078E0.1, Caus_C022N0109E0.1, Caus_C041N0073E0.1, Caus_C043N0182E0.1	Mesc_02G132200.2, Mesc_07G117100.3	Ptri_001G240670.1, Ptri_010G184800.7, Ptri_010G202700.2	evm.model.fragScaff_scaffold_1348.6, evm.model.fragScaff_scaffold_3475.210.2	Vvin_206s0004g04850.1, Vvin_213s0019g01610.1, Vvin_213s0019g01640.1
OG0000773	Atha_AT4G12840.1, Atha_AT4G18530.1	Caus_C009N0417E0.1, Caus_C020N0388E0.1	Mesc_07G028100.2, Mesc_08G104300.2, Mesc_09G184700.7, Mesc_10G110400.3, Mesc_12G055800.1	Ptri_003G003100.1, Ptri_004G227700.1, Ptri_014G175800.2, Ptri_019G053000.1	evm.model.fragScaff_scaffold_3212.49	Vvin_204s0023g00350.1, Vvin_207s0151g00880.1, Vvin_212s0035g01350.1
OG0000774	Atha_AT1G26380.1, Atha_AT1G26390.1, Atha_AT1G26400.1, Atha_AT1G26410.1, Atha_AT1G26420.1, Atha_AT4G20800.1	Caus_C010N0035E0.1	Mesc_06G052300.1, Mesc_06G059600.1, Mesc_16G063400.1, Mesc_16G063600.1	Ptri_001G459100.1, Ptri_001G459200.1, Ptri_001G459500.1, Ptri_011G155900.1, Ptri_011G156000.1		Vvin_210s0003g04730.1
OG0000775	Atha_AT1G45130.1, Atha_AT4G36360.1	Caus_C009N0156E0.1, Caus_C011N0548E0.1, Caus_C013N0237E0.1, Caus_C083N0036E0.1	Mesc_01G141200.1, Mesc_02G099600.1, Mesc_06G025400.1, Mesc_18G022000.1	Ptri_004G159800.6, Ptri_005G232600.1, Ptri_007G018100.1	evm.model.fragScaff_scaffold_344.188	Vvin_203s0038g00150.4, Vvin_204s0023g02690.1, Vvin_218s0001g13230.1
OG0000776	Atha_AT4G35790.1	Caus_C009N0099E0.1, Caus_C015N0128E0.1, Caus_C022N0316E0.1, Caus_C078N0050E0.1	Mesc_01G151100.1, Mesc_02G110600.1, Mesc_05G142100.1, Mesc_18G009000.1	Ptri_002G016100.1, Ptri_005G105600.3, Ptri_005G246000.2, Ptri_007G060300.3	evm.model.fragScaff_scaffold_344.95, evm.model.original_scaffold_5036.22	Vvin_200s0264g00100.1, Vvin_218s0001g00770.1
OG0000777	Atha_AT3G22810.1, Atha_AT3G63300.1, Atha_AT4G14740.1	Caus_C004N0191E0.1, Caus_C032N0130M0.1, Caus_C034N0005E0.1, Caus_C040N0042E0.1	Mesc_03G173800.5, Mesc_05G080600.1, Mesc_15G032400.1	Ptri_002G049200.1, Ptri_005G213800.2, Ptri_008G157000.1, Ptri_010G082400.5	evm.model.fragScaff_scaffold_2871.36	Vvin_205s0020g04020.1, Vvin_207s0151g00290.1
OG0000778	Atha_AT1G34210.1, Atha_AT1G71830.1, Atha_AT4G33430.2	Caus_C005N0498M0.1	Mesc_02G187500.1, Mesc_04G061700.2, Mesc_12G141300.1, Mesc_18G097400.1	Ptri_003G023000.2, Ptri_005G083300.1, Ptri_007G082400.1, Ptri_013G117200.1, Ptri_019G087700.1	evm.model.fragScaff_scaffold_358.73	Vvin_207s0031g01410.1, Vvin_212s0055g01160.2, Vvin_218s0164g00070.2
OG0000779	Atha_AT3G08580.1, Atha_AT4G28390.1, Atha_AT5G13490.1	Caus_C023N0232E0.1, Caus_C023N0234G0.1	Mesc_06G166000.1, Mesc_07G005400.1, Mesc_10G143900.1, Mesc_13G144600.1	Ptri_001G019400.2, Ptri_001G267800.4, Ptri_003G204600.1, Ptri_007G139100.2, Ptri_017G012800.3	evm.model.fragScaff_scaffold_1503.260	Vvin_206s0004g01910.2, Vvin_212s0028g03380.3
OG0000780	Atha_AT4G00870.1		Mesc_01G054100.1, Mesc_01G054300.1, Mesc_01G056200.1, Mesc_01G241700.1, Mesc_02G002300.1, Mesc_02G002400.1, Mesc_05G018200.1, Mesc_10G083400.2, Mesc_12G060107.1, Mesc_16G094301.1	Ptri_001G083500.1, Ptri_002G176900.1, Ptri_003G147300.1, Ptri_014G103700.2		Vvin_202s0025g02610.1, Vvin_215s0048g02820.1
OG0000781	Atha_AT4G19640.1, Atha_AT5G45130.1	Caus_C003N0269E0.1, Caus_C085N0004E0.1	Mesc_03G019800.2, Mesc_03G077100.1, Mesc_04G124000.1, Mesc_16G056018.1	Ptri_003G054900.2, Ptri_012G117800.3, Ptri_015G113000.9, Ptri_018G079300.5	evm.model.fragScaff_scaffold_3564.2, evm.model.fragScaff_scaffold_419.90	Vvin_204s0079g00760.2, Vvin_209s0002g04600.1, Vvin_211s0016g04020.8
[truncated: 18,823 more rows]

## Sheet: Table S9
Supplementary Table 9: MapMan categories of lost genes of Sapria himalayana (lost genes of S. himalayana corresponds to all the Arabidopsis thaliana genes in each orthogroup).
BINCODE	NAME	IDENTIFIER	DESCRIPTION	TYPE
0	control genes
[truncated: 6,899 more rows]

## Sheet: Table S10
Supplementary Table 10: MapMan categories of duplicated genes of Sapria himalayana.
[truncated: 2,596 more rows]

[truncated: 24 more sheets: Table S11, Table S12, Table S13, Table S14, Table S15, Table S16, Table S17, Table S18, Table S19, Table S20, Table S21, Table S22, Table S23, Table S24, Table S25, Table S26, Table S27, Table S28, Table S29, Table S30 …]
